# Supplementary material for: Exploitation of reverse vaccinology and immunoinformatics as promising platform for genome-wide screening of new effective vaccine candidates against Plasmodium falciparum
Source: BMC Bioinformatics. 2019 Feb 4;19(Suppl 13):468. doi: 10.1186/s12859-018-2482-x (PMC7394322; doi:10.1186/s12859-018-2482-x)
Supplement: Supplementary file 1 — Experimentally known epitopes of P. falciparum 3D7. (XLSX 11 kb) [file 12859_2018_2482_MOESM1_ESM.xlsx]

## Sheet: experimentally known epitopes
Additional file 1: Experimentally known epitopes of P. falciparum 3D7.
Epitope	MHC Allele
AFLESQSMNK	HLA-A*03:01, HLA-A*11:01, HLA-A*31:01
ALERLLSLK	HLA-A*03:01, HLA-A*11:01, HLA-A*31:01
ALERLLSLKK	HLA-A*03:01, HLA-A*11:01
ALKISQLQK	HLA-A*03:01, HLA-A*11:01, HLA-A*31:01
ALLACAGLAY	HLA-A*03:01, HLA-A*11:01
ASKNKEKAL	HLA-B*08:01
ATYGIIVPV	HLA-A*02:01, HLA-A*02:02, HLA-A*02:03, HLA-A*02:06, HLA-A*68:02
AVIFTPIYY	HLA-A*03:01, HLA-A*11:01, HLA-A*68:01
AVSEIQNNK	HLA-A*03:01, HLA-A*11:01, HLA-A*31:01, HLA-A*68:01
DFFLKSKFNI	HLA-A*23:01, HLA-A*24:02, HLA-A*30:02
EIKYREEV	HLA-B*08:01
ELEASISGKY	HLA-A*01:01, HLA-A*26:01, HLA-A*30:02
ELFDKDTFFK	HLA-A*03:01, HLA-A*11:01, HLA-A*31:01, HLA-A*33:01, HLA-A*68:01
EQRLPLLPK	HLA-A*03:01, HLA-A*11:01, HLA-A*31:01, HLA-A*33:01, HLA-A*68:01
EYEPTANLL	HLA-A*23:01, HLA-A*24:02
FFLKSKFNI	HLA-A*23:01, HLA-A*24:02
FIHFFTWGT	HLA-A*02:01, HLA-A*02:02, HLA-A*02:03, HLA-A*02:06, HLA-A*68:02
FISFYLINK	HLA-A*03:01, HLA-A*11:01, HLA-A*31:01, HLA-A*33:01, HLA-A*68:01
FLIFFDLFLV	HLA-A*02:01, HLA-A*02:02, HLA-A*02:03, HLA-A*02:06, HLA-A*68:02
FLVFLVFSNV	HLA-A*02:01, HLA-A*02:02, HLA-A*02:03, HLA-A*02:06, HLA-A*68:02
FLYLLNKKNK	HLA-A*03:01, HLA-A*11:01, HLA-A*31:01, HLA-A*33:01, HLA-A*68:01
FMNRFYITT	HLA-A*02:01, HLA-A*02:02, HLA-A*02:03, HLA-A*02:06, HLA-A*68:02
FQAAESNERY	HLA-A*01:01, HLA-A*26:01, HLA-A*29:02, HLA-A*30:02
FSYDLRLNK	HLA-A*03:01, HLA-A*11:01, HLA-A*31:01, HLA-A*33:01, HLA-A*68:01
FVSSIFISFY	HLA-A*01:01, HLA-A*26:01, HLA-A*29:02, HLA-A*30:02
FYITTRYKY	HLA-A*23:01, HLA-A*24:02, HLA-A*29:02, HLA-A*30:02
GTMYILLKK	HLA-A*03:01, HLA-A*11:01, HLA-A*31:01, HLA-A*33:01, HLA-A*68:01
HFFTWGTMF	HLA-A*23:01, HLA-A*24:02, HLA-A*29:02, HLA-A*30:02
HLNIPIGFK	HLA-A*03:01, HLA-A*11:01, HLA-A*31:01, HLA-A*33:01, HLA-A*68:01
HPSDGKCNL	HLA-B*07:02, HLA-B*53:01
IALLIIPPK	HLA-A*03:01, HLA-A*11:01, HLA-A*31:01, HLA-A*33:01, HLA-A*68:01
IFISFYLINK	HLA-A*03:01, HLA-A*11:01, HLA-A*31:01, HLA-A*33:01, HLA-A*68:01
IFLRFIPDK	HLA-A*03:01, HLA-A*11:01, HLA-A*31:01, HLA-A*33:01
IIALLIIPPK	HLA-A*03:01, HLA-A*11:01, HLA-A*33:01, HLA-A*68:01
IIRLHSDASK	HLA-A*03:01
ILCIEGEQK	HLA-A*03:01, HLA-A*11:01, HLA-A*31:01, HLA-A*68:01
IYTIIQDQL	HLA-A*23:01, HLA-A*24:02
IYYFDGNSW	HLA-A*23:01, HLA-A*24:02, HLA-A*29:02, HLA-A*30:02
KFNILSSPL	HLA-A*23:01, HLA-A*24:02, HLA-A*30:02
KILIKIPVTK	HLA-A*03:01, HLA-A*11:01, HLA-A*31:01
KINSNFLLK	HLA-A*03:01, HLA-A*11:01, HLA-A*31:01, HLA-A*68:01
KNKEKALI	HLA-B*08:01
KNKEKALII	HLA-B*08:01
KSMLKELIK	HLA-A*03:01, HLA-A*11:01, HLA-A*31:01
KTWKPTIFL	HLA-A*02:01, HLA-A*02:02, HLA-A*02:03, HLA-A*02:06, HLA-A*68:02
KVSDEIWNY	HLA-A*01:01, HLA-A*26:01, HLA-A*29:02, HLA-A*30:02
KYEALIKLL	HLA-A*23:01, HLA-A*24:02
KYINFINFI	HLA-A*23:01, HLA-A*24:02, HLA-A*30:02
KYNYFIHFF	HLA-A*23:01, HLA-A*24:02, HLA-A*29:02, HLA-A*30:02
LACAGLAYK	HLA-A*03:01, HLA-A*11:01, HLA-A*33:01, HLA-A*68:01
LEASISGKY	HLA-A*26:01, HLA-A*30:02
LFDKDTFFK	HLA-A*03:01, HLA-A*11:01, HLA-A*31:01, HLA-A*33:01, HLA-A*68:01
LIENELMNY	HLA-A*01:01, HLA-A*26:01, HLA-A*29:02, HLA-A*30:02
LLACAGLAY	HLA-A*03:01, HLA-A*11:01, HLA-A*68:01
LLACAGLAYK	HLA-A*03:01, HLA-A*11:01, HLA-A*31:01, HLA-A*33:01, HLA-A*68:01
LLNESNIFL	HLA-A*02:01, HLA-A*02:02, HLA-A*02:03, HLA-A*02:06, HLA-A*68:02
LNEQLIYTY	HLA-A*26:01, HLA-A*29:02, HLA-A*30:02
LQMMNVNLQK	HLA-A*03:01, HLA-A*11:01, HLA-A*31:01, HLA-A*33:01, HLA-A*68:01
LTNHLINTPK	HLA-A*03:01, HLA-A*11:01, HLA-A*31:01, HLA-A*33:01, HLA-A*68:01
LVFSNVLCFR	HLA-A*03:01, HLA-A*11:01, HLA-A*31:01, HLA-A*33:01, HLA-A*68:01
LYYLFNQHI	HLA-A*23:01, HLA-A*24:02
MFVPKYFEL	HLA-A*23:01, HLA-A*24:02, HLA-A*29:02, HLA-A*30:02
MIFVSSIFI	HLA-A*02:01, HLA-A*02:02, HLA-A*02:03, HLA-A*02:06, HLA-A*68:02
MQSSFFMNR	HLA-A*03:01, HLA-A*11:01, HLA-A*31:01, HLA-A*33:01, HLA-A*68:01
NFINFIKVL	HLA-A*23:01
NIFLRFIPDK	HLA-A*11:01, HLA-A*33:01, HLA-A*68:01
NILIVLYYL	HLA-A*02:02, HLA-A*02:03, HLA-A*02:06
NLALLYGEY	HLA-A*01:01, HLA-A*26:01, HLA-A*29:02, HLA-A*30:02
NQMIFVSSI	HLA-A*02:01, HLA-A*02:02, HLA-A*02:03, HLA-A*02:06, HLA-A*68:02
NVDQQNDMY	HLA-A*01:01
NYFIHFFTW	HLA-A*23:01, HLA-A*24:02, HLA-A*29:02, HLA-A*30:02
PLFNNFYKR	HLA-A*03:01, HLA-A*11:01, HLA-A*31:01, HLA-A*33:01, HLA-A*68:01
PVLTSLFNK	HLA-A*03:01, HLA-A*11:01, HLA-A*31:01
PVVCSMEYK	HLA-A*03:01, HLA-A*11:01, HLA-A*68:01
QAAESNERY	HLA-A*01:01, HLA-A*26:01, HLA-A*30:02
QMMNVNLQK	HLA-A*03:01, HLA-A*11:01, HLA-A*31:01, HLA-A*33:01, HLA-A*68:01
QNADKNFLY	HLA-A*01:01, HLA-A*26:01, HLA-A*29:02, HLA-A*30:02
QPRPRGDNF	HLA-B*07:02
QQNQESKIMK	HLA-A*03:01, HLA-A*11:01
RFYITTRYK	HLA-A*03:01, HLA-A*11:01, HLA-A*31:01, HLA-A*33:01
RGDNFAVEK	HLA-A*11:01
RLFEESLGI	HLA-A*02:01, HLA-A*02:02, HLA-A*02:03, HLA-A*02:06, HLA-A*68:02
RLFEESLGIR	HLA-A*03:01, HLA-A*11:01, HLA-A*31:01, HLA-A*33:01, HLA-A*68:01
RLHSDASKNK	HLA-A*03:01, HLA-A*11:01
RLPLLPKTWK	HLA-A*03:01, HLA-A*11:01, HLA-A*31:01, HLA-A*68:01
RLPVICSFLV	HLA-A*02:01, HLA-A*02:02, HLA-A*02:03, HLA-A*02:06, HLA-A*68:02
RMTSLKNEL	HLA-A*23:01, HLA-A*30:02
RPRGDNFAV	HLA-B*07:02, HLA-B*54:01
RSRKREIL	HLA-B*08:01
RYQDPQNYEL	HLA-A*23:01, HLA-A*24:02, HLA-A*30:02
SFFMNRFYI	HLA-A*23:01, HLA-A*24:02, HLA-A*29:02, HLA-A*30:02
SIFISFYLI	HLA-A*02:01, HLA-A*02:02, HLA-A*02:03, HLA-A*02:06, HLA-A*68:02
SISGKYDIK	HLA-A*03:01, HLA-A*11:01, HLA-A*68:01
SLLSTNLPY	HLA-A*03:01, HLA-A*11:01
SQVSNSDSYK	HLA-A*03:01, HLA-A*11:01, HLA-A*68:01
SSFDIKSEVK	HLA-A*03:01, HLA-A*11:01, HLA-A*68:01
SSFFMNRFY	HLA-A*01:01, HLA-A*26:01, HLA-A*29:02, HLA-A*30:02
SSPLFNNFY	HLA-A*01:01, HLA-A*26:01, HLA-A*29:02, HLA-A*30:02
SSPLFNNFYK	HLA-A*03:01, HLA-A*11:01, HLA-A*31:01, HLA-A*33:01, HLA-A*68:01
SYKSSKRDKF	HLA-A*23:01, HLA-A*24:02, HLA-A*30:02
SYKVNCINF	HLA-A*23:01, HLA-A*24:02, HLA-A*29:02, HLA-A*30:02
TFLESSFDIK	HLA-A*11:01
TPYAGEPAPF	HLA-B*07:02, HLA-B*35:01, HLA-B*51:01, HLA-B*53:01
TTRYKYLNK	HLA-A*03:01, HLA-A*11:01, HLA-A*31:01, HLA-A*33:01, HLA-A*68:01
TWKPTIFLL	HLA-A*23:01, HLA-A*24:02, HLA-A*30:02
TYGIIVPVL	HLA-A*23:01, HLA-A*24:02, HLA-A*30:02
TYKKKNNHI	HLA-A*23:01, HLA-A*24:02, HLA-A*30:02
VFLVFSNVL	HLA-A*23:01, HLA-A*24:02
VICSFLVFL	HLA-A*02:01, HLA-A*02:02, HLA-A*02:03, HLA-A*02:06, HLA-A*68:02
VICSFLVFLV	HLA-A*02:01, HLA-A*02:02, HLA-A*02:03, HLA-A*02:06, HLA-A*68:02
VLFLQMMNV	HLA-A*02:01, HLA-A*02:02, HLA-A*02:03, HLA-A*02:06, HLA-A*68:02
VSSIFISFY	HLA-A*01:01, HLA-A*26:01, HLA-A*29:02, HLA-A*30:02
VVCSMEYKK	HLA-A*03:01, HLA-A*11:01, HLA-A*31:01, HLA-A*68:01
VYRHCEYIL	HLA-A*23:01, HLA-A*24:02, HLA-A*30:02
VYYNILIVL	HLA-A*23:01, HLA-A*24:02, HLA-A*30:02
YLFNQHIKK	HLA-A*03:01, HLA-A*11:01, HLA-A*31:01, HLA-A*33:01, HLA-A*68:01
YLINKHWQR	HLA-A*03:01, HLA-A*11:01, HLA-A*31:01, HLA-A*33:01, HLA-A*68:01
YQDPQNYEL	HLA-A*02:01, HLA-A*02:02, HLA-A*02:03, HLA-A*02:06
YQNFQNADK	HLA-A*03:01, HLA-A*11:01
YYNKSTEKL	HLA-A*23:01, HLA-A*24:02
YYNNFNNNY	HLA-A*23:01, HLA-A*24:02, HLA-A*29:02, HLA-A*30:02
ALLIIPPKIHISIEL	HLA-DRB1*01:01, HLA-DRB1*04:01, HLA-DRB1*07:01, HLA-DRB1*13:02, HLA-DRB1*15:01, ,
DAEVAGTQYRLPSGKCPVFG	HLA-DRB1*03:01, HLA-DRB1*11:01, HLA-DRB1*07:01
ENEYATGAVRPFQAA	HLA-DRB1*01:01, HLA-DRB1*04:01, HLA-DRB1*07:01, HLA-DRB1*13:02, HLA-DRB1*15:01
FENLVAENVKPPKVD	HLA-DRB1*01:01, HLA-DRB1*04:01, HLA-DRB1*13:02,
FIHFFTWGTMFVPKY	HLA-DRB1*01:01, HLA-DRB1*04:01, HLA-DRB1*07:01, HLA-DRB1*08:02, HLA-DRB1*13:02, HLA-DRB1*15:01
FKKLKNHVLFLQMMN	HLA-DRB1*01:01, HLA-DRB1*04:01, HLA-DRB1*07:01, HLA-DRB1*08:02, HLA-DRB1*13:02, HLA-DRB1*15:01
FNQMIFVSSIFISFY	HLA-DRB1*01:01, HLA-DRB1*04:01, HLA-DRB1*07:01, HLA-DRB1*13:02, HLA-DRB1*15:01
HFNMLKNKMQSSFFM	HLA-DRB1*01:01, HLA-DRB1*04:01, HLA-DRB1*07:01, HLA-DRB1*08:02, HLA-DRB1*13:02, HLA-DRB1*15:01
KCLVISQVSNSDSYK	HLA-DRB1*01:01, HLA-DRB1*04:01, HLA-DRB1*13:02, HLA-DRB1*15:01
KKNIIALLIIPPKIH	HLA-DRB1*01:01, HLA-DRB1*04:01, HLA-DRB1*07:01, HLA-DRB1*08:02, HLA-DRB1*13:02, HLA-DRB1*15:01
KNESKYSNTFINNAYNMSIR	HLA-DRB1*03:01
KNHVLFLQMMNVNLQ	HLA-DRB1*01:01, HLA-DRB1*04:01, HLA-DRB1*07:01, HLA-DRB1*13:02, HLA-DRB1*15:01
KSKFNILSSPLFNNF	HLA-DRB1*01:01, HLA-DRB1*04:01, HLA-DRB1*07:01, HLA-DRB1*08:02, HLA-DRB1*13:02, HLA-DRB1*15:01
LCNFKKNIIALLIIP	HLA-DRB1*01:01, HLA-DRB1*04:01, HLA-DRB1*07:01, HLA-DRB1*13:02
LKELIKVGLPSFENL	HLA-DRB1*01:01, HLA-DRB1*04:01, HLA-DRB1*07:01, HLA-DRB1*08:02, HLA-DRB1*13:02, HLA-DRB1*15:01
LYYLFNQHIKKELYH	HLA-DRB1*01:01, HLA-DRB1*04:01, HLA-DRB1*08:02, HLA-DRB1*13:02, HLA-DRB1*15:01
MNALRRLPVICSFLV	HLA-DRB1*01:01, HLA-DRB1*04:01, HLA-DRB1*07:01, HLA-DRB1*08:02, HLA-DRB1*13:02, HLA-DRB1*15:01
NHLINTPKIMPHHII	HLA-DRB1*01:01, HLA-DRB1*04:01, HLA-DRB1*07:01, HLA-DRB1*08:02, HLA-DRB1*13:02, HLA-DRB1*15:01
NVNLQKQLLTNHLIN	HLA-DRB1*01:01, HLA-DRB1*04:01, HLA-DRB1*07:01, HLA-DRB1*13:02, HLA-DRB1*15:01
NYELSKKAVIFTPIY	HLA-DRB1*01:01, HLA-DRB1*04:01, HLA-DRB1*07:01, HLA-DRB1*08:02, HLA-DRB1*13:02, HLA-DRB1*15:01
PATYGIIVPVLTSLF	HLA-DRB1*01:01, HLA-DRB1*04:01, HLA-DRB1*07:01, HLA-DRB1*08:02, HLA-DRB1*13:02, HLA-DRB1*15:01
QKILIKIPVTKNIIT	HLA-DRB1*01:01, HLA-DRB1*04:01, HLA-DRB1*07:01, HLA-DRB1*08:02, HLA-DRB1*13:02, HLA-DRB1*15:01
QKKYIYNLIMNTQNK	HLA-DRB1*01:01, HLA-DRB1*04:01, HLA-DRB1*13:02, HLA-DRB1*15:01
QKQLLTNHLINTPKI	HLA-DRB1*01:01, HLA-DRB1*04:01, HLA-DRB1*07:01, HLA-DRB1*13:02, HLA-DRB1*15:01
SAFLESQSMNKIGDD	HLA-DRB1*01:01, HLA-DRB1*04:01, HLA-DRB1*07:01, HLA-DRB1*13:02
SKIMKLPKLPISNGK	HLA-DRB1*01:01, HLA-DRB1*04:01, HLA-DRB1*08:02, HLA-DRB1*13:02, HLA-DRB1*15:01
SMEYKKDFLITARKP	HLA-DRB1*01:01, HLA-DRB1*04:01, HLA-DRB1*07:01, HLA-DRB1*08:02, HLA-DRB1*13:02, HLA-DRB1*15:01
VLFLQMMNVNLQKQL	HLA-DRB1*01:01, HLA-DRB1*04:01, HLA-DRB1*07:01, HLA-DRB1*13:02, HLA-DRB1*15:01
YGIIVPVLTSLFNKV	HLA-DRB1*01:01, HLA-DRB1*04:01, HLA-DRB1*07:01, HLA-DRB1*08:02, HLA-DRB1*13:02, HLA-DRB1*15:01
YILLKKILSSRFNQM	HLA-DRB1*01:01, HLA-DRB1*04:01, HLA-DRB1*07:01, HLA-DRB1*08:02, HLA-DRB1*13:02, HLA-DRB1*15:01
