# Supplementary material for: Exploitation of reverse vaccinology and immunoinformatics as promising platform for genome-wide screening of new effective vaccine candidates against Plasmodium falciparum
Source: BMC Bioinformatics. 2019 Feb 4;19(Suppl 13):468. doi: 10.1186/s12859-018-2482-x (PMC7394322; doi:10.1186/s12859-018-2482-x)
Supplement: Supplementary file 2 — (a) The PPC of predicted MHC class I binding T cell epitopes from 5 genome derived predicted antigenic adhesions (GDPAA) with VaxiJen score ≥ 0.5, (b) The PPC of predicted MHC class II binding T cell epitopes from 5 genome derived predicted antigenic adhesions (GDPAA) with VaxiJen score ≥ 0.5. (XLSX 88 kb) [file 12859_2018_2482_MOESM2_ESM.xlsx]

## Sheet: a
Additional file 2(a): The PPC of predicted MHC class I binding T cell epitopes from 5 genome derived predicted antigenic adhesions (GDPAA) with VaxiJen score ≥ 0.5
Protein name	PPC value(%)	VaxiJen score	Epitope	MHC Class I allele
Circumsporozoite protein (CSP)	49.2	1.6727	LIMVLSFLF	HLA-A*29:02, HLA-A*24:02, HLA-A*02:06, HLA-A*23:01, HLA-A*32:01, HLA-B*15:01, HLA-B*35:01, HLA-B*58:01, HLA-B*53:01
Circumsporozoite protein (CSP)	40.6	0.5664	AILSVSSFL	HLA-A*02:06, HLA-A*02:01
Circumsporozoite protein (CSP)	40.6	1.2033	GLIMVLSFL	HLA-A*02:01, HLA-A*02:06
Circumsporozoite protein (CSP)	40.6	0.9957	IMVLSFLFL	HLA-A*02:06, HLA-A*02:01
Circumsporozoite protein (CSP)	35	0.8891	FVEALFQEY	HLA-A*29:02, HLA-A*01:01, HLA-B*35:01, HLA-C*12:03
Circumsporozoite protein (CSP)	33.63	0.9969	ILSVSSFLF	HLA-A*29:02, HLA-A*24:02, HLA-B*15:01, HLA-B*58:01
Circumsporozoite protein (CSP)	29.52	1.7436	SFLFVEALF	HLA-A*23:01, HLA-A*24:02, HLA-A*29:02
Circumsporozoite protein (CSP)	27.94	2.1213	LRKPKHKKL	HLA-B*08:01, HLA-C*07:01
Circumsporozoite protein (CSP)	25.13	2.0208	KLRKPKHKK	HLA-A*30:01, HLA-A*03:01, HLA-A*31:01
Circumsporozoite protein (CSP)	20.86	0.5125	YNELEMNYY	HLA-A*01:01, HLA-A*29:02
Circumsporozoite protein (CSP)	18.53	1.1728	SLKKNSRSL	HLA-B*08:01, HLA-B*15:01
Circumsporozoite protein (CSP)	17.34	0.6829	PSDKHIKEY	HLA-A*01:01
Circumsporozoite protein (CSP)	15.14	0.949	MPNDPNRNV	HLA-B*07:02, HLA-B*53:01
Circumsporozoite protein (CSP)	13.8	0.8716	HIKEYLNKI	HLA-A*30:01, HLA-C*12:03
Circumsporozoite protein (CSP)	10.64	1.6884	NELEMNYYG	HLA-B*18:01, HLA-B*40:02
Circumsporozoite protein (CSP)	10.55	0.5363	CKMEKCSSV	HLA-B*08:01
Circumsporozoite protein (CSP)	8.42	1.5632	DPNANPNAN	HLA-B*35:01, HLA-B*35:01
Circumsporozoite protein (CSP)	8.42	1.5632	NPNANPNAN	HLA-B*35:01
Circumsporozoite protein (CSP)	8.42	1.6188	NPNVDPNAN	HLA-A*68:02
Circumsporozoite protein (CSP)	8.12	0.913	SANKPKDEL	HLA-C*03:03
Circumsporozoite protein (CSP)	7.32	1.1119	DENANANSA	HLA-B*18:01
Circumsporozoite protein (CSP)	5.83	0.9378	NANANSAVK	HLA-A*68:01
Circumsporozoite protein (CSP)	5.36	1.5685	CYGSSSNTR	HLA-A*31:01
Circumsporozoite protein (CSP)	5.36	1.4918	WYSLKKNSR	HLA-A*31:01
Circumsporozoite protein (CSP)	3.89	0.7483	KHKKLKQPA	HLA-A*30:01
Circumsporozoite protein (CSP)	3.89	0.5149	MMRKLAILS	HLA-A*30:01
Circumsporozoite protein (CSP)	3.45	1.4685	QEYQCYGSS	HLA-B*40:02
Circumsporozoite protein (CSP)	2.5	1.5095	ENANANSAV	HLA-A*68:02
Merozoite surface protein 1 (MSP1)	71.93	1.7769	ILMLILYSF	HLA-A*23:01, HLA-A*24:02, HLA-A*02:01, HLA-A*29:02, HLA-A*02:06, HLA-A*32:01, HLA-B*15:01, HLA-B*08:01
Merozoite surface protein 1 (MSP1)	55.16	1.1558	YIIEDSFKL	HLA-A*02:06, HLA-A*02:01, HLA-A*68:02, HLA-C*03:03, HLA-C*15:02, HLA-C*12:03
Merozoite surface protein 1 (MSP1)	54.15	0.5075	YQAQYDLSI	HLA-A*02:06, HLA-A*02:01, HLA-B*15:01, HLA-B*39:01, HLA-C*12:03, HLA-C*14:02
Merozoite surface protein 1 (MSP1)	53.98	0.5187	MQIKKLTLL	HLA-A*02:06, HLA-A*02:01, HLA-B*08:01, HLA-B*15:01, HLA-B*39:01, HLA-B*48:01
Merozoite surface protein 1 (MSP1)	52.43	0.6302	FSSSNNSVY	HLA-A*01:01, HLA-A*29:02, HLA-A*30:02, HLA-B*15:01, HLA-A*68:01, HLA-B*35:01, HLA-C*03:03, HLA-B*46:01, HLA-C*12:03
Merozoite surface protein 1 (MSP1)	50.86	0.6121	FSARYTYNV	HLA-A*02:06, HLA-A*02:01, HLA-A*68:02, HLA-C*12:03, HLA-C*15:02
Merozoite surface protein 1 (MSP1)	49.41	1.4353	KLKEFIPKV	HLA-A*02:01, HLA-A*02:06, HLA-A*30:01, HLA-C*12:03
Merozoite surface protein 1 (MSP1)	48.55	0.8585	YEMKFNNNF	HLA-A*23:01, HLA-B*15:01, HLA-B*18:01, HLA-B*44:02, HLA-B*44:03, HLA-B*40:02, HLA-B*40:01, HLA-B*44:03, HLA-C*12:03, HLA-C*14:02
Merozoite surface protein 1 (MSP1)	48.45	1.9667	FLCSFLFFI	HLA-A*02:01, HLA-A*02:06, HLA-A*68:02, HLA-C*12:03
Merozoite surface protein 1 (MSP1)	46.87	2.2739	FLLILMLIL	HLA-A*02:01, HLA-A*02:06, HLA-B*08:01
Merozoite surface protein 1 (MSP1)	44.14	1.6434	KLNFYFDLL	HLA-A*02:01, HLA-A*02:06, HLA-A*32:01
Merozoite surface protein 1 (MSP1)	44.14	1.1066	KLSFLSSGL	HLA-A*02:01, HLA-A*02:06, HLA-A*32:01
Merozoite surface protein 1 (MSP1)	44.14	0.5883	LVFGYRKPL	HLA-A*02:06, HLA-A*32:01, HLA-B*08:01, HLA-A*68:02, HLA-B*07:02, HLA-C*03:03, HLA-C*14:02, HLA-C*12:03
Merozoite surface protein 1 (MSP1)	43.03	0.6125	HLFFELYQK	HLA-A*11:01, HLA-A*03:01, HLA-A*30:01, HLA-A*68:01, HLA-A*31:01
Merozoite surface protein 1 (MSP1)	43.03	0.7038	KIFINNIKK	HLA-A*11:01, HLA-A*30:01, HLA-A*03:01, HLA-A*31:01, HLA-A*68:01
Merozoite surface protein 1 (MSP1)	43.03	1.1106	LTKTVYLKK	HLA-A*30:01, HLA-A*11:01, HLA-A*03:01, HLA-A*68:01, HLA-A*31:01
Merozoite surface protein 1 (MSP1)	42.53	2.2658	IIFFLCSFL	HLA-A*02:01, HLA-A*02:06, HLA-A*68:02
Merozoite surface protein 1 (MSP1)	42.53	1.5782	NIFTFNLNL	HLA-A*02:01, HLA-A*02:06, HLA-A*68:02
Merozoite surface protein 1 (MSP1)	40.6	0.9985	AQLKDSIHV	HLA-A*02:06, HLA-A*02:01
Merozoite surface protein 1 (MSP1)	40.6	0.5421	FLPEAKVTT	HLA-A*02:06, HLA-A*02:01
Merozoite surface protein 1 (MSP1)	40.6	0.7091	HMLTLCDNI	HLA-A*02:01, HLA-A*02:06
Merozoite surface protein 1 (MSP1)	40.6	0.8594	KIDDYLINL	HLA-A*02:06, HLA-A*02:01
Merozoite surface protein 1 (MSP1)	40.6	1.444	LMLILYSFI	HLA-A*02:01, HLA-A*02:06
Merozoite surface protein 1 (MSP1)	40.6	0.7793	SMDQKLLEV	HLA-A*02:01, HLA-A*02:06
Merozoite surface protein 1 (MSP1)	40.6	1.24	YLINLKAKI	HLA-A*02:01, HLA-A*02:06
Merozoite surface protein 1 (MSP1)	39.26	0.7401	YFNDDIKQF	HLA-A*23:01, HLA-A*29:02, HLA-C*14:02, HLA-C*07:02, HLA-C*12:03
Merozoite surface protein 1 (MSP1)	39.08	0.6247	SLFQKEKMV	HLA-A*02:01
Merozoite surface protein 1 (MSP1)	39.08	1.075	SLFTDPLEL	HLA-A*02:01
Merozoite surface protein 1 (MSP1)	39.08	0.6378	TLLKSYKYI	HLA-A*02:01
Merozoite surface protein 1 (MSP1)	38.48	0.5967	KQFVKSNSK	HLA-A*30:01, HLA-A*03:01, HLA-A*11:01, HLA-A*31:01
Merozoite surface protein 1 (MSP1)	38.48	1.3193	LLKSYKYIK	HLA-A*30:01, HLA-A*03:01, HLA-A*11:01, HLA-A*31:01
Merozoite surface protein 1 (MSP1)	38.48	0.6189	LMNPHTKEK	HLA-A*03:01, HLA-A*30:01, HLA-A*11:01, HLA-A*31:01
Merozoite surface protein 1 (MSP1)	36.5	1.2625	SRLKKRKYF	HLA-B*27:05, HLA-C*06:02, HLA-C*07:01
Merozoite surface protein 1 (MSP1)	35.75	1.5016	IISKLIEGK	HLA-A*11:01, HLA-A*03:01, HLA-A*68:01
Merozoite surface protein 1 (MSP1)	35.36	1.5049	ALTKTVYLK	HLA-A*11:01, HLA-A*03:01, HLA-A*31:01
Merozoite surface protein 1 (MSP1)	34.14	0.5305	KITKLSDLK	HLA-A*11:01, HLA-A*03:01, HLA-A*30:01
Merozoite surface protein 1 (MSP1)	33.77	1.2895	RVRNYLFTI	HLA-A*30:01, HLA-A*02:06, HLA-A*32:01, HLA-B*07:02, HLA-A*31:01, HLA-C*12:03
Merozoite surface protein 1 (MSP1)	33.25	2.3233	FFLCSFLFF	HLA-A*29:02, HLA-A*23:01, HLA-A*24:02, HLA-A*02:06, HLA-C*14:02
Merozoite surface protein 1 (MSP1)	32.29	0.9971	SPSSRSNTL	HLA-B*07:02, HLA-B*08:01, HLA-B*39:01, HLA-B*35:01
Merozoite surface protein 1 (MSP1)	31.98	1.4529	FVKSNSKVI	HLA-C*06:02, HLA-C*03:03, HLA-C*12:03
Merozoite surface protein 1 (MSP1)	30.92	0.5888	QVQKVLLIK	HLA-A*11:01, HLA-A*03:01
Merozoite surface protein 1 (MSP1)	30.92	1.1834	VLSISNDLK	HLA-A*11:01, HLA-A*03:01
Merozoite surface protein 1 (MSP1)	29.52	3.1591	IFFLCSFLF	HLA-A*29:02, HLA-A*23:01, HLA-A*24:02
Merozoite surface protein 1 (MSP1)	28.85	0.9064	TQIPTSGSL	HLA-A*02:06, HLA-B*15:01, HLA-B*39:01, HLA-B*40:01, HLA-C*03:03, HLA-C*14:02
Merozoite surface protein 1 (MSP1)	27.86	1.4202	KFLPFLTNI	HLA-A*02:06, HLA-A*23:01, HLA-A*24:02
Merozoite surface protein 1 (MSP1)	27.59	1.2038	KSNDNSQAL	HLA-A*30:01, HLA-C*03:03, HLA-C*15:02, HLA-C*12:03, HLA-C*14:02
Merozoite surface protein 1 (MSP1)	26.22	1.1921	SYYEKVLAK	HLA-A*11:01, HLA-A*30:01, HLA-A*31:01, HLA-C*14:02
Merozoite surface protein 1 (MSP1)	26.22	0.7054	VPYPNGIVY	HLA-B*35:01, HLA-B*18:01, HLA-B*53:01, HLA-C*12:03
Merozoite surface protein 1 (MSP1)	26.18	0.6407	DYCQIPFNL	HLA-A*23:01, HLA-A*24:02
Merozoite surface protein 1 (MSP1)	26.18	0.7198	NFLGISFLL	HLA-A*23:01, HLA-A*24:02
Merozoite surface protein 1 (MSP1)	25.64	0.713	QNFSVFFNK	HLA-A*11:01, HLA-A*68:01, HLA-A*31:01
Merozoite surface protein 1 (MSP1)	24.94	0.7778	YKLNFYFDL	HLA-B*39:01, HLA-B*48:01, HLA-C*07:02
Merozoite surface protein 1 (MSP1)	24.16	1.69	LYNKYKLKL	HLA-C*07:02, HLA-C*14:02
Merozoite surface protein 1 (MSP1)	23.77	0.7333	SYPLFDGIF	HLA-A*24:02, HLA-C*14:02
Merozoite surface protein 1 (MSP1)	23.71	1.5952	LTHSANGSL	HLA-A*30:01, HLA-B*15:01, HLA-A*68:02, HLA-C*03:03, HLA-C*14:02
Merozoite surface protein 1 (MSP1)	21.58	1.2099	FNDDIKQFV	HLA-C*05:01, HLA-C*12:03, HLA-C*08:02
Merozoite surface protein 1 (MSP1)	20.88	0.7988	FSVFFNKKK	HLA-A*11:01, HLA-A*68:01
Merozoite surface protein 1 (MSP1)	20.62	1.6337	LPRSNTSSG	HLA-B*07:02, HLA-B*35:01
Merozoite surface protein 1 (MSP1)	20.62	0.6028	VPNPLTIST	HLA-B*07:02, HLA-B*35:01
Merozoite surface protein 1 (MSP1)	20.04	0.8732	TSSPGNTTV	HLA-A*68:02, HLA-C*03:03, HLA-C*12:03
Merozoite surface protein 1 (MSP1)	19.78	0.6203	YIKKNKTTI	HLA-B*08:01, HLA-C*12:03
Merozoite surface protein 1 (MSP1)	19.78	1.7785	YLREKNKKV	HLA-B*08:01, HLA-C*12:03
Merozoite surface protein 1 (MSP1)	19.74	1.3605	AADNDKNSY	HLA-A*30:02, HLA-C*05:01, HLA-C*12:03
Merozoite surface protein 1 (MSP1)	19.71	1.0079	LPEAKVTTV	HLA-B*07:02, HLA-B*51:01
Merozoite surface protein 1 (MSP1)	19.55	1.29	ASDSDAKSY	HLA-A*01:01, HLA-A*30:02
Merozoite surface protein 1 (MSP1)	19.49	1.6824	KIIFFLCSF	HLA-A*02:06, HLA-A*25:01, HLA-A*32:01, HLA-B*15:01, HLA-A*30:02
Merozoite surface protein 1 (MSP1)	19.45	0.7617	KSYICHKYI	HLA-A*30:01, HLA-A*31:01, HLA-B*58:01, HLA-B*57:01, HLA-C*15:02
Merozoite surface protein 1 (MSP1)	19.44	0.612	YRSLKKQIE	HLA-C*07:01
Merozoite surface protein 1 (MSP1)	19.09	0.6064	VQKVLLIKK	HLA-A*11:01, HLA-A*30:01
Merozoite surface protein 1 (MSP1)	18.29	0.7822	KEQAVLSSI	HLA-B*40:02, HLA-B*44:02, HLA-B*40:01
Merozoite surface protein 1 (MSP1)	18.28	0.8198	HSANGSLEV	HLA-A*02:06, HLA-A*68:02, HLA-C*15:02, HLA-C*12:03
Merozoite surface protein 1 (MSP1)	18.27	0.644	KVNEALKSY	HLA-A*30:01, HLA-A*30:02, HLA-B*15:01, HLA-A*32:01
Merozoite surface protein 1 (MSP1)	17.34	0.7827	KIDLFKNPY	HLA-A*01:01
Merozoite surface protein 1 (MSP1)	16.81	1.0713	DLYNKYKLK	HLA-A*03:01
Merozoite surface protein 1 (MSP1)	16.56	0.8877	NEYIIEDSF	HLA-B*18:01, HLA-B*44:03, HLA-B*40:02, HLA-B*44:03
Merozoite surface protein 1 (MSP1)	15.53	1.2392	DILNSRLKK	HLA-A*11:01
Merozoite surface protein 1 (MSP1)	15.53	0.6473	GQDKMQIKK	HLA-A*11:01
Merozoite surface protein 1 (MSP1)	15.53	2.1002	KTGLEADIK	HLA-A*11:01
Merozoite surface protein 1 (MSP1)	15.53	1.6103	VSGSSGSTK	HLA-A*11:01
Merozoite surface protein 1 (MSP1)	15.53	0.8264	VSNSSMDQK	HLA-A*11:01
Merozoite surface protein 1 (MSP1)	14.7	0.6441	HTKEKINEK	HLA-A*30:01, HLA-A*68:01, HLA-A*31:01
Merozoite surface protein 1 (MSP1)	14.67	0.5571	KMQIKKLTL	HLA-B*08:01, HLA-A*32:01
Merozoite surface protein 1 (MSP1)	14.54	0.5716	ESHDPLTVL	HLA-A*68:02, HLA-C*03:03, HLA-C*15:02
Merozoite surface protein 1 (MSP1)	14.49	1.3546	KSQDPTKSV	HLA-C*12:03, HLA-C*15:02
Merozoite surface protein 1 (MSP1)	14.18	2.3659	LLILMLILY	HLA-A*29:02, HLA-B*15:01, HLA-A*30:02
Merozoite surface protein 1 (MSP1)	14.16	0.5622	ILSGFENEY	HLA-A*29:02, HLA-A*30:02, HLA-B*35:01
Merozoite surface protein 1 (MSP1)	13.63	0.9964	EENHIKKLL	HLA-B*44:03, HLA-B*44:02, HLA-B*44:03
Merozoite surface protein 1 (MSP1)	13.63	0.9568	KEVIKNKNY	HLA-B*44:03, HLA-B*44:02, HLA-B*44:03
Merozoite surface protein 1 (MSP1)	13.35	2.2487	LEDAVLTGY	HLA-B*18:01, HLA-B*44:03, HLA-B*44:03
Merozoite surface protein 1 (MSP1)	12.86	0.8454	KESKFLPFL	HLA-A*02:06, HLA-B*40:02, HLA-B*40:01
Merozoite surface protein 1 (MSP1)	12.78	1.05	KPEPYYLIV	HLA-B*07:02
Merozoite surface protein 1 (MSP1)	12.66	1.19	SSNFLGISF	HLA-B*15:01, HLA-A*32:01
Merozoite surface protein 1 (MSP1)	12	1.538	LQHLFFELY	HLA-A*29:02, HLA-B*15:01
Merozoite surface protein 1 (MSP1)	11.9	0.9898	ELLYKLNFY	HLA-A*26:01, HLA-A*29:02, HLA-A*30:02
Merozoite surface protein 1 (MSP1)	11.2	0.9006	FKHISSNEY	HLA-B*35:01, HLA-C*14:02
Merozoite surface protein 1 (MSP1)	11.13	0.7465	FELYQKEMI	HLA-B*40:01, HLA-B*40:02
Merozoite surface protein 1 (MSP1)	11.13	2.0118	IEGKFQDML	HLA-B*40:01, HLA-B*40:02
Merozoite surface protein 1 (MSP1)	11.13	0.863	LEALEDAVL	HLA-B*40:01, HLA-B*40:02
Merozoite surface protein 1 (MSP1)	11.03	0.8652	LNFYFDLLR	HLA-A*68:01, HLA-A*31:01
Merozoite surface protein 1 (MSP1)	10.84	1.5058	DPLELEYYL	HLA-B*35:01, HLA-B*53:01
Merozoite surface protein 1 (MSP1)	10.84	2.1084	YPLFDGIFC	HLA-B*35:01, HLA-B*53:01
Merozoite surface protein 1 (MSP1)	10.67	0.8401	SQALTKTVY	HLA-B*15:01, HLA-A*30:02
Merozoite surface protein 1 (MSP1)	10.67	0.7839	VLKKLVFGY	HLA-B*15:01, HLA-A*30:02
Merozoite surface protein 1 (MSP1)	10.64	0.8205	QAQYDLSIY	HLA-A*30:02, HLA-B*35:01
Merozoite surface protein 1 (MSP1)	10.55	0.7759	ELFLKNAQL	HLA-B*08:01
Merozoite surface protein 1 (MSP1)	10.55	1.4481	FNKKKEAEI	HLA-B*08:01
Merozoite surface protein 1 (MSP1)	10.55	0.5911	LLRAKLNDV	HLA-B*08:01
Merozoite surface protein 1 (MSP1)	10.55	1.6839	NLKIRANEL	HLA-B*08:01
Merozoite surface protein 1 (MSP1)	10.55	1.1075	QLESKLNSL	HLA-B*08:01
Merozoite surface protein 1 (MSP1)	10.45	0.9333	EEDDSLVVL	HLA-B*40:01, HLA-B*39:01
Merozoite surface protein 1 (MSP1)	10.31	0.8275	YKQEGDKCV	HLA-C*12:03
Merozoite surface protein 1 (MSP1)	10.23	0.5304	TLCDNIHGF	HLA-A*02:06, HLA-B*15:01
Merozoite surface protein 1 (MSP1)	9.91	0.5162	QIEKNIFTF	HLA-A*23:01, HLA-A*32:01
Merozoite surface protein 1 (MSP1)	9.65	0.6101	TMDNILSGF	HLA-A*02:06, HLA-C*05:01
Merozoite surface protein 1 (MSP1)	8.44	0.6262	QQVVQLQNY	HLA-B*15:01
Merozoite surface protein 1 (MSP1)	8.44	1.3843	TQCVTHESY	HLA-B*15:01
Merozoite surface protein 1 (MSP1)	8.42	0.6544	IPTSGSLLT	HLA-B*35:01
Merozoite surface protein 1 (MSP1)	8.42	0.9931	LPIFGESED	HLA-B*35:01
Merozoite surface protein 1 (MSP1)	8.12	1.2792	GASPPADAS	HLA-C*03:03
Merozoite surface protein 1 (MSP1)	8.12	0.6161	QALTKTVYL	HLA-C*03:03
Merozoite surface protein 1 (MSP1)	7.85	0.9777	LNDILNSRL	HLA-C*05:01
Merozoite surface protein 1 (MSP1)	7.85	1.1095	SCDPLDLLF	HLA-C*05:01
Merozoite surface protein 1 (MSP1)	7.85	0.6644	YGDLMNPHT	HLA-C*05:01
Merozoite surface protein 1 (MSP1)	7.85	1.0184	YLDQVVTGE	HLA-C*05:01
Merozoite surface protein 1 (MSP1)	7.81	0.608	KEAEIAETE	HLA-B*40:01
Merozoite surface protein 1 (MSP1)	7.81	1.7836	MEKFYENIL	HLA-B*40:01
Merozoite surface protein 1 (MSP1)	7.32	1.2123	DEFLTKSYI	HLA-B*18:01
Merozoite surface protein 1 (MSP1)	7.32	0.5855	IELFLKNAQ	HLA-B*18:01
Merozoite surface protein 1 (MSP1)	7.32	1.9886	LEKFYEMKF	HLA-B*18:01
Merozoite surface protein 1 (MSP1)	7.32	0.5296	MDQKLLEVY	HLA-B*18:01
Merozoite surface protein 1 (MSP1)	7.32	1.0908	VENDIKFAQ	HLA-B*18:01
Merozoite surface protein 1 (MSP1)	6.34	0.8664	TSSGASPPA	HLA-A*30:01, HLA-A*68:02
Merozoite surface protein 1 (MSP1)	6.28	0.7773	KSYENFLPE	HLA-A*02:06, HLA-C*15:02
Merozoite surface protein 1 (MSP1)	6.27	1.4054	GESEDNDEY	HLA-B*44:03, HLA-B*44:03
Merozoite surface protein 1 (MSP1)	6.27	0.8397	NTLLKSYKY	HLA-A*29:02, HLA-A*30:02
Merozoite surface protein 1 (MSP1)	6.27	1.5687	TLQLSFDLY	HLA-A*29:02, HLA-A*30:02
Merozoite surface protein 1 (MSP1)	5.83	0.5458	DAKSYADLK	HLA-A*68:01
Merozoite surface protein 1 (MSP1)	5.83	2.0095	DTYFNDDIK	HLA-A*68:01
Merozoite surface protein 1 (MSP1)	5.83	1.4939	EEIKSSENK	HLA-A*68:01
Merozoite surface protein 1 (MSP1)	5.83	0.9255	EEKNINHTK	HLA-A*68:01
Merozoite surface protein 1 (MSP1)	5.83	1.5511	EKFYENILK	HLA-A*68:01
Merozoite surface protein 1 (MSP1)	5.83	0.9591	EPYYLIVLK	HLA-A*68:01
Merozoite surface protein 1 (MSP1)	5.83	0.9508	EYIIEDSFK	HLA-A*68:01
Merozoite surface protein 1 (MSP1)	5.83	0.5084	NALNDEIKK	HLA-A*68:01
Merozoite surface protein 1 (MSP1)	5.83	1.3832	NFSVFFNKK	HLA-A*68:01
Merozoite surface protein 1 (MSP1)	5.83	0.8914	NISQHQCVK	HLA-A*68:01
Merozoite surface protein 1 (MSP1)	5.83	1.7262	NSLAADNDK	HLA-A*68:01
Merozoite surface protein 1 (MSP1)	5.83	0.5156	NTLLDKNKK	HLA-A*68:01
Merozoite surface protein 1 (MSP1)	5.82	1.1983	ESVENDIKF	HLA-A*26:01
Merozoite surface protein 1 (MSP1)	5.77	0.6815	VSIQTEDNY	HLA-A*30:02, HLA-B*58:01
Merozoite surface protein 1 (MSP1)	5.43	0.6008	KHRVRNYLF	HLA-A*23:01
Merozoite surface protein 1 (MSP1)	5.43	2.5116	SFLLILMLI	HLA-A*23:01
Merozoite surface protein 1 (MSP1)	5.36	1.6507	ILNSRLKKR	HLA-A*31:01
Merozoite surface protein 1 (MSP1)	5.36	1.5928	KIITDNKER	HLA-A*31:01
Merozoite surface protein 1 (MSP1)	5.36	0.7454	KNTLLKSYK	HLA-A*31:01
Merozoite surface protein 1 (MSP1)	5.36	0.538	KSYADLKHR	HLA-A*31:01
Merozoite surface protein 1 (MSP1)	5.36	0.7388	SYLEDYSLR	HLA-A*31:01
Merozoite surface protein 1 (MSP1)	4.78	0.8855	ARYTYNVEK	HLA-B*27:05
Merozoite surface protein 1 (MSP1)	4.78	0.6123	LRKIELFLK	HLA-B*27:05
Merozoite surface protein 1 (MSP1)	4.78	1.0951	VRNYLFTIK	HLA-B*27:05
Merozoite surface protein 1 (MSP1)	3.9	1.8377	ISFLLILML	HLA-B*57:01
Merozoite surface protein 1 (MSP1)	3.9	2.9965	ISKLIEGKF	HLA-B*57:01
Merozoite surface protein 1 (MSP1)	3.89	1.3281	ATHSNSQNQ	HLA-A*30:01
Merozoite surface protein 1 (MSP1)	3.89	1.879	HTKEQNKKL	HLA-A*30:01
Merozoite surface protein 1 (MSP1)	3.89	0.8296	ITKLSDLKA	HLA-A*30:01
Merozoite surface protein 1 (MSP1)	3.89	0.6002	KLKDTLQLS	HLA-A*30:01
Merozoite surface protein 1 (MSP1)	3.89	1.1958	KLKEENHIK	HLA-A*30:01
Merozoite surface protein 1 (MSP1)	3.89	0.6622	KQRYNNKFS	HLA-A*30:01
Merozoite surface protein 1 (MSP1)	3.89	1.7101	KSNSKVITG	HLA-A*30:01
Merozoite surface protein 1 (MSP1)	3.89	1.3594	KTIDQNKNA	HLA-A*30:01
Merozoite surface protein 1 (MSP1)	3.89	0.7655	LFTIKELKY	HLA-A*29:02
Merozoite surface protein 1 (MSP1)	3.89	1.2078	SFLSSGLHH	HLA-A*29:02
Merozoite surface protein 1 (MSP1)	3.89	1.0153	STHTLSQSG	HLA-A*30:01
Merozoite surface protein 1 (MSP1)	3.89	1.3259	SVRVSGSSG	HLA-A*30:01
Merozoite surface protein 1 (MSP1)	3.45	1.9264	IDSLFTDPL	HLA-B*40:02
Merozoite surface protein 1 (MSP1)	3.04	0.7035	NIQNNIPAM	HLA-C*14:02
Merozoite surface protein 1 (MSP1)	3.04	0.523	NYDEEDDSL	HLA-C*14:02
Merozoite surface protein 1 (MSP1)	3.04	0.9515	SYKYIKESV	HLA-C*14:02
Merozoite surface protein 1 (MSP1)	3.04	0.5712	YDVIYLKPL	HLA-C*14:02
Merozoite surface protein 1 (MSP1)	2.53	1.3835	DPLDLLFNI	HLA-B*53:01
Merozoite surface protein 1 (MSP1)	2.5	1.2692	DVIYLKPLA	HLA-A*68:02
Merozoite surface protein 1 (MSP1)	2.5	0.5464	ENFLPEAKV	HLA-A*68:02
Merozoite surface protein 1 (MSP1)	2.5	1.2593	ETEETEETV	HLA-A*68:02
Merozoite surface protein 1 (MSP1)	2.5	1.3816	EVIKNKNYT	HLA-A*68:02
Merozoite surface protein 1 (MSP1)	2.5	0.6645	EVKVVENSI	HLA-A*68:02
Merozoite surface protein 1 (MSP1)	2.5	1.2027	NTQCVTHES	HLA-A*68:02
Merozoite surface protein 1 (MSP1)	2.5	1.1049	SSTNTQNGV	HLA-A*68:02
Merozoite surface protein 1 (MSP1)	2.5	1.3799	SYADLKHRV	HLA-A*68:02
Merozoite surface protein 1 (MSP1)	2.5	0.756	TPSPLSVRV	HLA-A*68:02
Merozoite surface protein 1 (MSP1)	2.43	1.0079	KKKLYQAQY	HLA-A*30:02
Merozoite surface protein 1 (MSP1)	2.43	0.688	TKSYICHKY	HLA-A*30:02
Merozoite surface protein 1 (MSP1)	2.43	1.4936	VDKIFSARY	HLA-A*30:02
Merozoite surface protein 1 (MSP1)	1.95	1.9665	CQIPFNLKI	HLA-A*02:06
Merozoite surface protein 1 (MSP1)	1.95	1.4337	KQIEKNIFT	HLA-A*02:06
Merozoite surface protein 1 (MSP1)	1.95	0.883	KQITGTSST	HLA-A*02:06
Merozoite surface protein 1 (MSP1)	1.95	0.7217	SITQPLVAA	HLA-A*02:06
Merozoite surface protein 1 (MSP1)	1.95	0.7527	VVTGEAISV	HLA-A*02:06
28 kDa Ookinete surface protein	56.56	1.0838	YTLTAGVCV	HLA-A*02:06, HLA-A*02:01, HLA-A*68:02, HLA-C*05:01, HLA-C*15:02, HLA-C*12:03, HLA-C*14:02
28 kDa Ookinete surface protein	40.6	2.2586	VLIVCSIFI	HLA-A*02:01, HLA-A*02:06
28 kDa Ookinete surface protein	40.6	2.0644	FLFIQLYIT	HLA-A*02:01, HLA-A*02:06
28 kDa Ookinete surface protein	40.6	1.725	VLLFLFIQL	HLA-A*02:01, HLA-A*02:06
28 kDa Ookinete surface protein	40.03	1.34	LIVCSIFIK	HLA-A*11:01, HLA-A*03:01, HLA-A*68:01, HLA-A*31:01
28 kDa Ookinete surface protein	35.36	1.176	QMSNHYECK	HLA-A*11:01, HLA-A*03:01, HLA-A*31:01
28 kDa Ookinete surface protein	29.52	2.6002	YFKVLLFLF	HLA-A*23:01, HLA-A*29:02, HLA-A*24:02
28 kDa Ookinete surface protein	28.43	2.8944	TYFKVLLFL	HLA-A*23:01, HLA-A*24:02, HLA-C*14:02
28 kDa Ookinete surface protein	18.29	1.0802	IQGDTPCSL	HLA-B*15:01, HLA-B*39:01, HLA-C*03:03
28 kDa Ookinete surface protein	15.53	1.586	LINEDTCGK	HLA-A*11:01
28 kDa Ookinete surface protein	14.44	0.8358	KCIEGYVLI	HLA-A*32:01, HLA-C*12:03
28 kDa Ookinete surface protein	14.18	2.1419	LLFLFIQLY	HLA-A*29:02, HLA-A*30:02, HLA-B*15:01
28 kDa Ookinete surface protein	13.6	2.3744	NTYFKVLLF	HLA-A*29:02, HLA-A*23:01, HLA-A*32:01
28 kDa Ookinete surface protein	13.35	1.0264	YECKCIEGY	HLA-B*18:01, HLA-B*44:03, HLA-B*44:03
28 kDa Ookinete surface protein	10	2.2888	CSIFIKLLI	HLA-A*68:02, HLA-B*58:01, HLA-C*15:02
28 kDa Ookinete surface protein	9.21	2.5508	LFLFIQLYI	HLA-A*23:01, HLA-A*29:02
28 kDa Ookinete surface protein	8.42	2.0928	HVLIVCSIF	HLA-B*35:01
28 kDa Ookinete surface protein	8.25	0.5039	NTICKYGYL	HLA-A*26:01, HLA-A*68:02
28 kDa Ookinete surface protein	7.06	0.5032	DQADTSYSV	HLA-A*02:06, HLA-A*68:02, HLA-B*39:01
28 kDa Ookinete surface protein	5.43	1.2154	LFIQLYITL	HLA-A*23:01
28 kDa Ookinete surface protein	3.89	1.0937	VCRDKVCGK	HLA-A*30:01
28 kDa Ookinete surface protein	3.89	0.696	KARVTENTI	HLA-A*30:01
28 kDa Ookinete surface protein	3.42	1.1668	MSNHYECKC	HLA-B*58:01
28 kDa Ookinete surface protein	2.75	1.2104	THVLIVCSI	HLA-B*39:01
28 kDa Ookinete surface protein	2.75	0.9958	CKCIEGYVL	HLA-B*39:01
28 kDa Ookinete surface protein	2.5	1.9392	MNTYFKVLL	HLA-A*68:02
28 kDa Ookinete surface protein	2.5	1.5238	ECKCIEGYV	HLA-A*68:02
28 kDa Ookinete surface protein	1.95	1.984	CTLEGNYYT	HLA-A*02:06
25 kDa Ookinete surface antigen precursor	57.36	1.7884	KLYSLFLFL	HLA-A*02:01, HLA-A*02:06, HLA-A*30:01, HLA-A*03:01, HLA-C*14:02
25 kDa Ookinete surface antigen precursor	52.42	1.407	SIMFILFSV	HLA-A*02:01, HLA-A*02:06, HLA-A*11:01
25 kDa Ookinete surface antigen precursor	51.67	2.512	YSLFLFLFI	HLA-A*02:06, HLA-A*29:02, HLA-A*23:01, HLA-A*02:01, HLA-B*58:01, HLA-C*15:02
25 kDa Ookinete surface antigen precursor	45.42	0.9419	FLIQMSGHL	HLA-A*02:06, HLA-A*02:01, HLA-C*03:03
25 kDa Ookinete surface antigen precursor	44.77	1.9307	ILFSVCFFI	HLA-A*02:01, HLA-A*02:06, HLA-A*23:01
25 kDa Ookinete surface antigen precursor	43.22	0.5505	CILDTSNPV	HLA-A*02:06, HLA-A*02:01, HLA-C*15:02
25 kDa Ookinete surface antigen precursor	40.6	1.0828	FLFLFIQLS	HLA-A*02:01, HLA-A*02:06
25 kDa Ookinete surface antigen precursor	40.6	0.5848	ILNLSIMFI	HLA-A*02:01, HLA-A*02:06
25 kDa Ookinete surface antigen precursor	35.45	1.3038	MFILFSVCF	HLA-A*29:02, HLA-A*23:01, HLA-A*24:02, HLA-B*35:01
25 kDa Ookinete surface antigen precursor	30.92	1.4342	FLFIQLSIK	HLA-A*03:01, HLA-A*11:01
25 kDa Ookinete surface antigen precursor	30.92	1.0415	ILDTSNPVK	HLA-A*03:01, HLA-A*11:01
25 kDa Ookinete surface antigen precursor	30.92	2.9837	QMSGHLECK	HLA-A*11:01, HLA-A*03:01
25 kDa Ookinete surface antigen precursor	30.31	0.8334	NESSICTAF	HLA-B*18:01, HLA-B*44:02, HLA-B*44:03, HLA-B*40:01, HLA-B*40:02, HLA-B*44:03
25 kDa Ookinete surface antigen precursor	29.52	2.4565	LYSLFLFLF	HLA-A*24:02, HLA-A*23:01, HLA-A*29:02
25 kDa Ookinete surface antigen precursor	27.09	2.0761	FILFSVCFF	HLA-A*02:06, HLA-A*29:02, HLA-B*35:01, HLA-B*53:01, HLA-C*14:02, HLA-C*12:03, HLA-B*53:01
25 kDa Ookinete surface antigen precursor	19.09	0.934	LSIKYNNAK	HLA-A*11:01, HLA-A*30:01
25 kDa Ookinete surface antigen precursor	11.97	0.6919	LFIQLSIKY	HLA-A*29:02, HLA-B*35:01
25 kDa Ookinete surface antigen precursor	11.13	1.5148	GETKCSLKC	HLA-B*40:02, HLA-B*40:01
25 kDa Ookinete surface antigen precursor	11.13	0.8157	KENETCKAV	HLA-B*40:02, HLA-B*40:01
25 kDa Ookinete surface antigen precursor	10.31	1.2105	KIDGNPVSY	HLA-C*12:03
25 kDa Ookinete surface antigen precursor	10.31	1.7987	VTCGNGKCI	HLA-C*12:03
25 kDa Ookinete surface antigen precursor	7.85	1.1357	KCDCKDGFI	HLA-C*05:01, HLA-C*05:01
25 kDa Ookinete surface antigen precursor	5.43	1.1739	LFLFIQLSI	HLA-A*23:01
25 kDa Ookinete surface antigen precursor	5.43	2.0001	LFLFLFIQL	HLA-A*23:01
25 kDa Ookinete surface antigen precursor	5.43	0.9762	NKLYSLFLF	HLA-A*23:01
25 kDa Ookinete surface antigen precursor	4.41	1.8258	TSNPVKTGV	HLA-C*15:02
25 kDa Ookinete surface antigen precursor	3.89	1.4285	KYNNAKVTV	HLA-A*30:01
25 kDa Ookinete surface antigen precursor	3.89	0.6393	MNKLYSLFL	HLA-A*30:01
25 kDa Ookinete surface antigen precursor	3.89	0.8284	SIKYNNAKV	HLA-A*30:01
25 kDa Ookinete surface antigen precursor	3.45	1.1318	LECKCENDL	HLA-B*40:02
25 kDa Ookinete surface antigen precursor	2.53	1.2339	NPVSYACKC	HLA-B*53:01, HLA-B*53:01
25 kDa Ookinete surface antigen precursor	1.95	2.4933	IQMSGHLEC	HLA-A*02:06
Surface protein P113	79.39	0.6926	FAMSNALLV	HLA-A*02:06, HLA-A*02:01, HLA-B*35:01, HLA-B*39:01, HLA-C*03:03, HLA-C*06:02, HLA-B*53:01, HLA-C*05:01, HLA-B*51:01, HLA-C*12:03, HLA-C*15:02, HLA-C*07:01, HLA-C*03:03, HLA-C*06:02, HLA-B*53:01, HLA-C*05:01, HLA-B*51:01
Surface protein P113	43.22	1.3036	CIYFFEYEL	HLA-A*02:01, HLA-A*02:06, HLA-C*15:02
Surface protein P113	43.22	0.7028	NIMDHQEMV	HLA-A*02:06, HLA-A*02:01, HLA-C*15:02
Surface protein P113	41.68	0.8377	FKNKYISLY	HLA-C*06:02, HLA-C*07:01, HLA-C*12:03, HLA-C*06:02
Surface protein P113	40.93	1.5148	VLHCEVQCL	HLA-A*02:01, HLA-C*14:02
Surface protein P113	40.6	2.2143	ALLVILLLL	HLA-A*02:01, HLA-A*02:06
Surface protein P113	40.6	0.7875	AMSNALLVI	HLA-A*02:01, HLA-A*02:06
Surface protein P113	40.6	1.2653	CLLSNSFIL	HLA-A*02:01, HLA-A*02:06
Surface protein P113	40.6	2.3163	HILLLQFLL	HLA-A*02:01, HLA-A*02:06
Surface protein P113	40.6	1.3113	KIPFFILHI	HLA-A*02:06, HLA-A*02:01
Surface protein P113	40.6	0.565	LLCLIRCYV	HLA-A*02:06, HLA-A*02:01
Surface protein P113	40.6	2.5879	LLLLFIEFL	HLA-A*02:01, HLA-A*02:06
Surface protein P113	40.6	1.5415	LLLQFLLCL	HLA-A*02:01, HLA-A*02:06
Surface protein P113	40.6	1.5979	LLQFLLCLI	HLA-A*02:01, HLA-A*02:06
Surface protein P113	40.6	2.6471	LVILLLLFI	HLA-A*02:06, HLA-A*02:01
Surface protein P113	40.6	0.5497	NLYVLHCEV	HLA-A*02:01, HLA-A*02:06
Surface protein P113	36.5	1.4924	RRRKRITEL	HLA-B*27:05, HLA-C*06:02, HLA-C*07:01
Surface protein P113	34.14	0.6223	SSLTSKINK	HLA-A*11:01, HLA-A*03:01, HLA-A*30:01
Surface protein P113	33.31	1.265	YRLKENKDY	HLA-C*06:02, HLA-C*07:01, HLA-C*06:02
Surface protein P113	31.39	0.9544	ASCIKSYCY	HLA-A*01:01, HLA-A*11:01
Surface protein P113	31.15	3.0465	AFIQYFFFI	HLA-A*23:01, HLA-A*02:06, HLA-A*24:02, HLA-A*29:02
Surface protein P113	30.92	1.3141	FIQYFFFIK	HLA-A*11:01, HLA-A*03:01
Surface protein P113	30.92	0.6663	IMDHQEMVK	HLA-A*03:01, HLA-A*11:01
Surface protein P113	30.92	1.4262	MISSDIFFK	HLA-A*11:01, HLA-A*03:01
Surface protein P113	30.92	1.5229	VLLKKNYYR	HLA-A*11:01, HLA-A*03:01
Surface protein P113	29.04	0.8323	KSYCYKNPL	HLA-A*30:01, HLA-A*02:06, HLA-C*03:03, HLA-C*14:02, HLA-C*15:02, HLA-C*12:03
Surface protein P113	28.43	1.5907	KYAIMGNSF	HLA-A*24:02, HLA-A*23:01, HLA-C*14:02
Surface protein P113	26.18	0.5677	VFGSQSSNF	HLA-A*24:02, HLA-A*23:01
Surface protein P113	25.83	2.368	FFILHILLL	HLA-A*23:01, HLA-A*29:02, HLA-C*06:02, HLA-C*14:02
Surface protein P113	24.67	0.64	YCYKNPLNL	HLA-C*03:03, HLA-C*12:03, HLA-C*14:02, HLA-C*15:02
Surface protein P113	20.42	0.7257	LEVLLKKNY	HLA-B*18:01, HLA-B*44:02, HLA-B*44:03
Surface protein P113	20.35	0.5232	KLRILYLEK	HLA-A*30:01, HLA-A*03:01
Surface protein P113	19.44	2.2782	YRRRKRITE	HLA-C*07:01
Surface protein P113	19.09	1.1159	ATHKETQEK	HLA-A*30:01, HLA-A*11:01
Surface protein P113	18.55	1.4617	VLLYNDFPF	HLA-A*23:01, HLA-A*02:06, HLA-A*29:02, HLA-B*35:01
Surface protein P113	18.29	0.7357	QEMVKKGSI	HLA-B*44:02, HLA-B*40:02, HLA-B*40:01
Surface protein P113	17.86	0.8706	FPFDNGMIS	HLA-B*35:01, HLA-C*12:03
Surface protein P113	17.85	1.3251	IPFFILHIL	HLA-B*35:01, HLA-B*51:01, HLA-B*53:01
Surface protein P113	15.85	2.5263	EAFIQYFFF	HLA-B*35:01, HLA-C*03:03
Surface protein P113	15.53	0.9805	NISLLLNKK	HLA-A*11:01
Surface protein P113	15.53	1.0695	NTDTLVNNK	HLA-A*11:01
Surface protein P113	15.53	0.7429	QVLIAEGYK	HLA-A*11:01
Surface protein P113	15.53	1.3467	SMNKNEDNK	HLA-A*11:01
Surface protein P113	15.53	0.9624	TVTDIEENK	HLA-A*11:01
Surface protein P113	15.41	0.5691	DPCYINNSY	HLA-B*35:01, HLA-B*18:01
Surface protein P113	14.64	1.7912	DEAFIQYFF	HLA-B*18:01, HLA-B*44:02
Surface protein P113	11.13	0.5875	KENKDYDVV	HLA-B*40:02, HLA-B*40:01
Surface protein P113	11.07	1.4344	GMISSDIFF	HLA-A*29:02, HLA-A*02:06, HLA-A*23:01
Surface protein P113	10.64	1.178	FEYELRKKT	HLA-B*40:02, HLA-B*18:01
Surface protein P113	10.56	0.5738	KGMSSSQEM	HLA-B*58:01, HLA-C*15:02, HLA-C*14:02, HLA-B*58:01
Surface protein P113	9.21	2.562	LLVILLLLF	HLA-A*29:02, HLA-A*23:01
Surface protein P113	8.42	1.4751	NSFILDEAF	HLA-B*35:01
Surface protein P113	8.12	2.0664	YAIMGNSFD	HLA-C*03:03, HLA-C*03:03
Surface protein P113	7.85	0.9908	KCDNNKECL	HLA-C*05:01, HLA-C*05:01
Surface protein P113	7.81	1.3666	IETDSNVSE	HLA-B*40:01
Surface protein P113	7.81	0.9563	LEEVKMSLL	HLA-B*40:01
Surface protein P113	7.81	0.9461	NEVKGEEHL	HLA-B*40:01
Surface protein P113	7.32	1.0036	DESTDSSSM	HLA-B*18:01
Surface protein P113	7.32	0.702	DEVFGSQSS	HLA-B*18:01
Surface protein P113	7.32	1.0022	EEFKNKYIS	HLA-B*18:01
Surface protein P113	7.26	2.029	KSALLHSPF	HLA-B*58:01, HLA-B*57:01, HLA-B*58:01, HLA-B*57:01
Surface protein P113	6.28	1.2768	NSIEISECV	HLA-A*02:06, HLA-C*15:02
Surface protein P113	6.12	1.0484	MSNALLVIL	HLA-B*39:01, HLA-B*58:01
Surface protein P113	4.78	0.8152	LRKILVEKL	HLA-B*27:05
Surface protein P113	4.78	1.0871	RRKRITELR	HLA-B*27:05
Surface protein P113	4.41	0.5954	RINEKEKDI	HLA-C*15:02
Surface protein P113	4.41	1.6972	TSNEQDENV	HLA-C*15:02
Surface protein P113	3.9	1.2422	ISLLLNKKY	HLA-B*57:01
Surface protein P113	3.9	1.2422	ISLLLNKKY	HLA-B*57:01
Surface protein P113	3.89	0.8153	CYKNPLNLK	HLA-A*30:01
Surface protein P113	3.89	1.1564	FLLCLIRCY	HLA-A*29:02
Surface protein P113	3.89	1.0476	KEKSSLTSK	HLA-A*30:01
Surface protein P113	3.89	1.2135	LKKNYYRLK	HLA-A*30:01
Surface protein P113	3.89	1.723	SCIKSYCYK	HLA-A*30:01
Surface protein P113	3.89	1.1324	YFFEYELRK	HLA-A*29:02
Surface protein P113	3.45	1.2148	EEVKMSLLA	HLA-B*40:02
Surface protein P113	3.45	0.6498	LEHGSSNDV	HLA-B*40:02
Surface protein P113	3.36	1.0887	EVLLKKNYY	HLA-A*25:01
Surface protein P113	3.04	0.586	VYYIYLMDT	HLA-C*14:02
Surface protein P113	2.75	0.6851	VKMSLLASL	HLA-B*39:01
Surface protein P113	1.95	1.8669	EQIETDSNV	HLA-A*02:06
Surface protein P113	1.95	0.6193	VVSSIIQHL	HLA-A*02:06

## Sheet: b
Additional file 2(b): The PPC of predicted MHC class II binding T cell epitopes from 5 genome derived predicted antigenic adhesions (GDPAA) with VaxiJen score ≥ 0.5.
Protein name	Predicted population coverage(PPC) value(%)	VaxiJen score	Epitope	MHC CLASS II Allele
Circumsporozoite protein (CSP)	49.1	0.9404	ILSVSSFLFVEALFQ	HLA-DRB1*13:21, HLA-DRB1*13:07, HLA-DRB5*01:05, HLA-DRB5*01:01, HLA-DRB1*13:05, HLA-DRB1*13:11, HLA-DRB1*13:23, HLA-DRB1*04:08, HLA-DRB1*07:03, HLA-DRB1*08:01, HLA-DRB1*07:01, HLA-DRB1*03:05, HLA-DRB1*04:10, HLA-DRB1*04:01, HLA-DRB1*04:26, HLA-DRB1*04:04, HLA-DRB1*04:23, HLA-DRB1*11:01, HLA-DRB1*08:17, HLA-DRB1*11:28, HLA-DRB1*11:04, HLA-DRB1*11:06, HLA-DRB1*08:13, HLA-DRB1*11:14
Circumsporozoite protein (CSP)	34.51	0.8622	LSVSSFLFVEALFQE	HLA-DRB1*13:21, HLA-DRB1*13:07, HLA-DRB5*01:05, HLA-DRB5*01:01, HLA-DRB1*13:05, HLA-DRB1*13:11, HLA-DRB1*13:23, HLA-DRB1*04:08, HLA-DRB1*08:01, HLA-DRB1*03:05, HLA-DRB1*04:10, HLA-DRB1*04:26, HLA-DRB1*04:04, HLA-DRB1*04:01, HLA-DRB1*04:23, HLA-DRB1*11:01, HLA-DRB1*08:17, HLA-DRB1*11:28, HLA-DRB1*11:04, HLA-DRB1*11:06, HLA-DRB1*08:13, HLA-DRB1*11:14
Circumsporozoite protein (CSP)	34.51	1.0326	SSFLFVEALFQEYQC	HLA-DRB1*13:21, HLA-DRB1*13:07, HLA-DRB5*01:05, HLA-DRB5*01:01, HLA-DRB1*13:05, HLA-DRB1*13:11, HLA-DRB1*13:23, HLA-DRB1*04:08, HLA-DRB1*08:01, HLA-DRB1*03:05, HLA-DRB1*04:10, HLA-DRB1*04:26, HLA-DRB1*04:04, HLA-DRB1*04:23, HLA-DRB1*04:01, HLA-DRB1*11:01, HLA-DRB1*08:17, HLA-DRB1*11:28, HLA-DRB1*11:04, HLA-DRB1*11:06, HLA-DRB1*08:13, HLA-DRB1*11:14
Circumsporozoite protein (CSP)	34.51	1.1037	SVSSFLFVEALFQEY	HLA-DRB1*13:21, HLA-DRB1*13:07, HLA-DRB5*01:05, HLA-DRB5*01:01, HLA-DRB1*13:05, HLA-DRB1*13:11, HLA-DRB1*13:23, HLA-DRB1*04:08, HLA-DRB1*08:01, HLA-DRB1*03:05, HLA-DRB1*04:10, HLA-DRB1*04:26, HLA-DRB1*04:04, HLA-DRB1*04:23, HLA-DRB1*04:01, HLA-DRB1*11:01, HLA-DRB1*08:17, HLA-DRB1*11:28, HLA-DRB1*11:04, HLA-DRB1*11:06, HLA-DRB1*08:13, HLA-DRB1*11:14
Circumsporozoite protein (CSP)	34.51	1.0574	VSSFLFVEALFQEYQ	HLA-DRB1*13:21, HLA-DRB1*13:07, HLA-DRB5*01:05, HLA-DRB5*01:01, HLA-DRB1*13:05, HLA-DRB1*13:11, HLA-DRB1*13:23, HLA-DRB1*04:08, HLA-DRB1*08:01, HLA-DRB1*03:05, HLA-DRB1*04:10, HLA-DRB1*04:26, HLA-DRB1*04:01, HLA-DRB1*04:04, HLA-DRB1*04:23, HLA-DRB1*11:01, HLA-DRB1*08:17, HLA-DRB1*11:28, HLA-DRB1*11:04, HLA-DRB1*11:06, HLA-DRB1*08:13, HLA-DRB1*11:14
Circumsporozoite protein (CSP)	34.25	0.8391	EYQCYGSSSNTRVLN	HLA-DRB1*15:02, HLA-DRB1*07:01, HLA-DRB1*04:21, HLA-DRB1*08:01, HLA-DRB1*04:01, HLA-DRB1*04:26, HLA-DRB1*07:03, HLA-DRB1*08:13
Circumsporozoite protein (CSP)	34.25	1.2657	FQEYQCYGSSSNTRV	HLA-DRB1*15:02, HLA-DRB1*04:21, HLA-DRB1*08:01, HLA-DRB1*07:01, HLA-DRB1*04:01, HLA-DRB1*04:26, HLA-DRB1*07:03, HLA-DRB1*08:13
Circumsporozoite protein (CSP)	34.25	1.2076	QEYQCYGSSSNTRVL	HLA-DRB1*15:02, HLA-DRB1*07:01, HLA-DRB1*04:21, HLA-DRB1*08:01, HLA-DRB1*04:01, HLA-DRB1*04:26, HLA-DRB1*07:03, HLA-DRB1*08:13
Circumsporozoite protein (CSP)	34.25	0.8912	YQCYGSSSNTRVLNE	HLA-DRB1*15:02, HLA-DRB1*04:21, HLA-DRB1*08:01, HLA-DRB1*07:01, HLA-DRB1*04:01, HLA-DRB1*04:26, HLA-DRB1*07:03, HLA-DRB1*08:13
Circumsporozoite protein (CSP)	31.05	0.5065	CGNGIQVRIKPGSAN	HLA-DRB1*13:22, HLA-DRB1*13:27, HLA-DRB1*13:28, HLA-DRB1*13:23, HLA-DRB1*13:11, HLA-DRB1*13:04, HLA-DRB1*13:05, HLA-DRB1*13:07, HLA-DRB1*08:01, HLA-DRB1*08:02, HLA-DRB1*03:05, HLA-DRB1*03:09, HLA-DRB1*08:04, HLA-DRB1*08:06, HLA-DRB1*08:13, HLA-DRB1*08:17, HLA-DRB1*11:21, HLA-DRB1*11:02, HLA-DRB1*13:01, HLA-DRB1*11:07, HLA-DRB1*11:14, HLA-DRB1*11:04, HLA-DRB1*11:06, HLA-DRB1*11:20, HLA-DRB1*11:01,…
Circumsporozoite protein (CSP)	31.05	0.5197	TCGNGIQVRIKPGSA	HLA-DRB1*13:22, HLA-DRB1*13:27, HLA-DRB1*13:28, HLA-DRB1*13:23, HLA-DRB1*13:11, HLA-DRB1*13:04, HLA-DRB1*13:05, HLA-DRB1*13:07, HLA-DRB1*08:01, HLA-DRB1*08:02, HLA-DRB1*03:05, HLA-DRB1*03:09, HLA-DRB1*08:04, HLA-DRB1*08:06, HLA-DRB1*08:13, HLA-DRB1*08:17, HLA-DRB1*11:21, HLA-DRB1*11:02, HLA-DRB1*13:01, HLA-DRB1*11:07, HLA-DRB1*11:14, HLA-DRB1*11:04, HLA-DRB1*11:06, HLA-DRB1*11:20, HLA-DRB1*11:01,…
Circumsporozoite protein (CSP)	29.09	0.6177	VTCGNGIQVRIKPGS	HLA-DRB1*13:22, HLA-DRB1*13:27, HLA-DRB1*13:28, HLA-DRB1*13:23, HLA-DRB1*13:11, HLA-DRB1*13:04, HLA-DRB1*13:05, HLA-DRB1*13:07, HLA-DRB1*08:01, HLA-DRB1*03:05, HLA-DRB1*03:09, HLA-DRB1*08:04, HLA-DRB1*08:06, HLA-DRB1*08:13, HLA-DRB1*08:17, HLA-DRB1*11:21, HLA-DRB1*11:02, HLA-DRB1*13:01, HLA-DRB1*11:07, HLA-DRB1*11:14, HLA-DRB1*11:04, HLA-DRB1*11:06, HLA-DRB1*11:20, HLA-DRB1*11:01, HLA-DRB1*11:28
Circumsporozoite protein (CSP)	20.59	1.6023	FLFVEALFQEYQCYG	HLA-DRB1*13:21, HLA-DRB1*13:07, HLA-DRB5*01:05, HLA-DRB5*01:01, HLA-DRB1*13:05, HLA-DRB1*13:11, HLA-DRB1*13:23, HLA-DRB1*04:08, HLA-DRB1*08:01, HLA-DRB1*03:05, HLA-DRB1*04:10, HLA-DRB1*04:26, HLA-DRB1*04:23, HLA-DRB1*08:17, HLA-DRB1*11:28, HLA-DRB1*11:04, HLA-DRB1*11:06, HLA-DRB1*08:13, HLA-DRB1*11:14, HLA-DRB1*11:01
Circumsporozoite protein (CSP)	20.59	1.1239	SFLFVEALFQEYQCY	HLA-DRB1*13:21, HLA-DRB1*13:07, HLA-DRB5*01:05, HLA-DRB5*01:01, HLA-DRB1*13:05, HLA-DRB1*13:11, HLA-DRB1*13:23, HLA-DRB1*04:08, HLA-DRB1*08:01, HLA-DRB1*03:05, HLA-DRB1*04:10, HLA-DRB1*04:26, HLA-DRB1*04:23, HLA-DRB1*08:17, HLA-DRB1*11:28, HLA-DRB1*11:04, HLA-DRB1*11:06, HLA-DRB1*08:13, HLA-DRB1*11:14, HLA-DRB1*11:01
Circumsporozoite protein (CSP)	18.52	0.9017	AILSVSSFLFVEALF	HLA-DRB5*01:05, HLA-DRB1*07:03, HLA-DRB1*07:01, HLA-DRB1*04:10
Circumsporozoite protein (CSP)	7.87	0.8644	ELEMNYYGKQENWYS	HLA-DRB1*13:04, HLA-DRB1*13:23, HLA-DRB1*08:01, HLA-DRB1*04:02, HLA-DRB1*04:08, HLA-DRB1*04:26, HLA-DRB1*08:06, HLA-DRB1*08:04, HLA-DRB1*08:17, HLA-DRB1*08:13, HLA-DRB1*11:14
Circumsporozoite protein (CSP)	6.99	1.1496	ALFQEYQCYGSSSNT	HLA-DRB1*15:02, HLA-DRB1*08:01, HLA-DRB1*08:13
Circumsporozoite protein (CSP)	6.99	1.1174	EALFQEYQCYGSSSN	HLA-DRB1*15:02, HLA-DRB1*08:01, HLA-DRB1*08:13
Circumsporozoite protein (CSP)	6.99	1.3117	LFQEYQCYGSSSNTR	HLA-DRB1*15:02, HLA-DRB1*08:01, HLA-DRB1*08:13
Circumsporozoite protein (CSP)	6.69	1.2913	ANPNVDPNANPNVDP	HLA-DRB1*04:21
Circumsporozoite protein (CSP)	6.69	1.2994	NANPNVDPNANPNVD	HLA-DRB1*13:02, HLA-DRB1*13:02
Circumsporozoite protein (CSP)	6.69	1.2477	NPNVDPNANPNVDPN	HLA-DRB1*13:02, HLA-DRB1*13:02
Circumsporozoite protein (CSP)	6.69	1.3881	PNANPNVDPNANPNV	HLA-DRB1*13:02, HLA-DRB1*13:02
Circumsporozoite protein (CSP)	6.69	1.4065	PNVDPNANPNVDPNA	HLA-DRB1*13:02, HLA-DRB1*13:02
Circumsporozoite protein (CSP)	5.12	0.8549	LYNELEMNYYGKQEN	HLA-DRB1*13:04, HLA-DRB1*08:01, HLA-DRB1*08:06, HLA-DRB1*08:04, HLA-DRB1*08:17, HLA-DRB1*08:13
Circumsporozoite protein (CSP)	5.12	0.7357	NELEMNYYGKQENWY	HLA-DRB1*13:04, HLA-DRB1*08:01, HLA-DRB1*08:06, HLA-DRB1*08:04, HLA-DRB1*08:17, HLA-DRB1*08:13
Circumsporozoite protein (CSP)	5.12	0.6384	YNELEMNYYGKQENW	HLA-DRB1*13:04, HLA-DRB1*08:01, HLA-DRB1*08:06, HLA-DRB1*08:04, HLA-DRB1*08:17, HLA-DRB1*08:13
Circumsporozoite protein (CSP)	3.96	0.669	DKHIKEYLNKIQNSL	HLA-DRB1*08:01, HLA-DRB1*08:13
Circumsporozoite protein (CSP)	3.74	0.641	ENWYSLKKNSRSLGE	HLA-DRB1*13:05, HLA-DRB5*01:05, HLA-DRB5*01:01, HLA-DRB1*13:07, HLA-DRB1*13:23, HLA-DRB1*08:02, HLA-DRB1*04:08, HLA-DRB1*03:09, HLA-DRB1*08:13, HLA-DRB1*11:20, HLA-DRB1*11:28, HLA-DRB1*11:14
Circumsporozoite protein (CSP)	3.74	0.8391	NWYSLKKNSRSLGEN	HLA-DRB1*13:05, HLA-DRB5*01:05, HLA-DRB5*01:01, HLA-DRB1*13:07, HLA-DRB1*13:23, HLA-DRB1*08:02, HLA-DRB1*04:08, HLA-DRB1*03:09, HLA-DRB1*08:13, HLA-DRB1*11:20, HLA-DRB1*11:28, HLA-DRB1*11:14
Circumsporozoite protein (CSP)	3.74	0.6497	QENWYSLKKNSRSLG	HLA-DRB1*13:05, HLA-DRB5*01:05, HLA-DRB5*01:01, HLA-DRB1*13:07, HLA-DRB1*13:23, HLA-DRB1*08:02, HLA-DRB1*04:08, HLA-DRB1*03:09, HLA-DRB1*08:13, HLA-DRB1*11:20, HLA-DRB1*11:28, HLA-DRB1*11:14
Circumsporozoite protein (CSP)	3.74	1.0134	WYSLKKNSRSLGEND	HLA-DRB1*13:05, HLA-DRB5*01:05, HLA-DRB1*13:07, HLA-DRB1*13:23, HLA-DRB5*01:01, HLA-DRB1*08:02, HLA-DRB1*04:08, HLA-DRB1*03:09, HLA-DRB1*08:13, HLA-DRB1*11:20, HLA-DRB1*11:28, HLA-DRB1*11:14
Circumsporozoite protein (CSP)	3.33	1.4667	YSLKKNSRSLGENDD	HLA-DRB1*08:02, HLA-DRB1*04:08, HLA-DRB1*08:13
Circumsporozoite protein (CSP)	3.09	0.8854	FVEALFQEYQCYGSS	HLA-DRB1*15:02, HLA-DRB1*08:13
Circumsporozoite protein (CSP)	3.09	1.3515	LFVEALFQEYQCYGS	HLA-DRB1*15:02, HLA-DRB1*08:13
Circumsporozoite protein (CSP)	3.09	0.9678	VEALFQEYQCYGSSS	HLA-DRB1*15:02, HLA-DRB1*08:13
Circumsporozoite protein (CSP)	1.42	0.5669	GKQENWYSLKKNSRS	HLA-DRB1*13:05, HLA-DRB5*01:05, HLA-DRB5*01:01, HLA-DRB1*13:07, HLA-DRB1*13:23, HLA-DRB1*04:08, HLA-DRB1*03:09, HLA-DRB1*08:13, HLA-DRB1*11:20, HLA-DRB1*11:28, HLA-DRB1*11:14
Circumsporozoite protein (CSP)	1.42	0.5674	KQENWYSLKKNSRSL	HLA-DRB1*13:05, HLA-DRB5*01:05, HLA-DRB5*01:01, HLA-DRB1*13:07, HLA-DRB1*13:23, HLA-DRB1*04:08, HLA-DRB1*03:09, HLA-DRB1*08:13, HLA-DRB1*11:20, HLA-DRB1*11:28, HLA-DRB1*11:14
Circumsporozoite protein (CSP)	0.02	0.5516	YGSSSNTRVLNELNY	HLA-DRB1*04:21, HLA-DRB1*04:26, HLA-DRB1*07:03
Circumsporozoite protein (CSP)	0	1.1904	ANANSAVKNNNNEEP	HLA-DRB1*04:21
Circumsporozoite protein (CSP)	0	1.2093	ANSAVKNNNNEEPSD	HLA-DRB1*04:21
Circumsporozoite protein (CSP)	0	1.059	AVKNNNNEEPSDKHI	HLA-DRB1*04:21
Circumsporozoite protein (CSP)	0	1.1085	NANSAVKNNNNEEPS	HLA-DRB1*04:21
Circumsporozoite protein (CSP)	0	1.1944	NSAVKNNNNEEPSDK	HLA-DRB1*04:21
Circumsporozoite protein (CSP)	0	1.1068	SAVKNNNNEEPSDKH	HLA-DRB1*04:21
Circumsporozoite protein (CSP)	0	1.3333	VKNNNNEEPSDKHIK	HLA-DRB1*04:21
Merozoite surface protein 1 (MSP1)	82.93	1.5439	GISFLLILMLILYSF	HLA-DRB1*07:03, HLA-DRB1*04:23, HLA-DRB1*04:08, HLA-DRB1*03:08, HLA-DRB1*03:06, HLA-DRB1*03:07, HLA-DRB1*04:02, HLA-DRB1*04:10, HLA-DRB1*04:04, HLA-DRB1*04:05, HLA-DRB1*04:26, HLA-DRB1*08:01, HLA-DRB1*04:21, HLA-DRB1*03:05, HLA-DRB1*01:01, HLA-DRB1*01:02, HLA-DRB1*03:01, HLA-DRB1*03:09, HLA-DRB1*04:01, HLA-DRB1*08:02, HLA-DRB1*11:04, HLA-DRB1*11:06, HLA-DRB1*11:21, HLA-DRB1*11:01, HLA-DRB1*11:02,…
Merozoite surface protein 1 (MSP1)	82.93	1.7778	ISFLLILMLILYSFI	HLA-DRB1*07:03, HLA-DRB1*04:23, HLA-DRB1*04:08, HLA-DRB1*03:08, HLA-DRB1*03:06, HLA-DRB1*03:07, HLA-DRB1*04:02, HLA-DRB1*04:10, HLA-DRB1*04:04, HLA-DRB1*04:05, HLA-DRB1*04:26, HLA-DRB1*08:01, HLA-DRB1*04:21, HLA-DRB1*03:05, HLA-DRB1*03:01, HLA-DRB1*01:02, HLA-DRB1*03:09, HLA-DRB1*01:01, HLA-DRB1*04:01, HLA-DRB1*08:02, HLA-DRB1*11:04, HLA-DRB1*11:06, HLA-DRB1*11:21, HLA-DRB1*11:01, HLA-DRB1*12:01,…
Merozoite surface protein 1 (MSP1)	81.94	0.878	LGISFLLILMLILYS	HLA-DRB1*07:03, HLA-DRB1*04:23, HLA-DRB1*04:04, HLA-DRB1*04:08, HLA-DRB1*03:08, HLA-DRB1*03:06, HLA-DRB1*03:07, HLA-DRB1*04:02, HLA-DRB1*04:10, HLA-DRB1*04:05, HLA-DRB1*04:26, HLA-DRB1*08:01, HLA-DRB1*04:21, HLA-DRB1*03:05, HLA-DRB1*03:01, HLA-DRB1*01:01, HLA-DRB1*01:02, HLA-DRB1*03:09, HLA-DRB1*04:01, HLA-DRB1*11:04, HLA-DRB1*11:06, HLA-DRB1*11:21, HLA-DRB1*11:01, HLA-DRB1*11:02, HLA-DRB1*11:28,…
Merozoite surface protein 1 (MSP1)	74.03	0.6706	CHKYILVSNSSMDQK	HLA-DRB1*04:01, HLA-DRB1*04:26, HLA-DRB1*04:08, HLA-DRB1*04:05, HLA-DRB1*04:02, HLA-DRB1*04:10, HLA-DRB1*04:23, HLA-DRB1*03:08, HLA-DRB1*03:06, HLA-DRB1*03:07, HLA-DRB1*04:04, HLA-DRB1*04:21, HLA-DRB1*03:05, HLA-DRB1*01:01, HLA-DRB1*07:01, HLA-DRB1*07:03, HLA-DRB1*03:01, HLA-DRB1*03:09, HLA-DRB1*08:01, HLA-DRB1*11:04, HLA-DRB1*11:06, HLA-DRB1*11:07, HLA-DRB1*11:01, HLA-DRB1*11:21, HLA-DRB1*11:02,…
Merozoite surface protein 1 (MSP1)	74.03	0.6468	HKYILVSNSSMDQKL	HLA-DRB1*04:01, HLA-DRB1*04:26, HLA-DRB1*04:05, HLA-DRB1*04:08, HLA-DRB1*04:02, HLA-DRB1*04:10, HLA-DRB1*04:23, HLA-DRB1*04:04, HLA-DRB1*03:08, HLA-DRB1*03:06, HLA-DRB1*03:07, HLA-DRB1*04:21, HLA-DRB1*03:05, HLA-DRB1*01:01, HLA-DRB1*07:03, HLA-DRB1*07:01, HLA-DRB1*03:01, HLA-DRB1*03:09, HLA-DRB1*08:01, HLA-DRB1*11:04, HLA-DRB1*11:06, HLA-DRB1*11:07, HLA-DRB1*11:01, HLA-DRB1*11:21, HLA-DRB1*11:02,…
Merozoite surface protein 1 (MSP1)	70.12	1.0366	FLGISFLLILMLILY	HLA-DRB1*07:03, HLA-DRB1*01:01, HLA-DRB1*01:02, HLA-DRB1*03:08, HLA-DRB1*03:06, HLA-DRB1*03:07, HLA-DRB1*03:01, HLA-DRB1*04:05, HLA-DRB1*04:10, HLA-DRB1*04:08, HLA-DRB1*12:01, HLA-DRB1*11:28, HLA-DRB1*11:04, HLA-DRB1*11:06, HLA-DRB1*11:01, HLA-DRB1*08:17, HLA-DRB1*13:01, HLA-DRB1*08:06, HLA-DRB1*15:02, HLA-DRB1*13:05, HLA-DRB1*13:11, HLA-DRB1*13:21, HLA-DRB5*01:05, HLA-DRB5*01:01, HLA-DRB1*15:01,…
Merozoite surface protein 1 (MSP1)	67.61	0.5888	KYILVSNSSMDQKLL	HLA-DRB1*04:26, HLA-DRB1*04:01, HLA-DRB1*04:08, HLA-DRB1*04:02, HLA-DRB1*04:10, HLA-DRB1*04:23, HLA-DRB1*03:08, HLA-DRB1*03:06, HLA-DRB1*03:07, HLA-DRB1*04:21, HLA-DRB1*04:05, HLA-DRB1*03:05, HLA-DRB1*04:04, HLA-DRB1*07:03, HLA-DRB1*03:01, HLA-DRB1*03:09, HLA-DRB1*08:01, HLA-DRB1*07:01, HLA-DRB1*11:04, HLA-DRB1*11:06, HLA-DRB1*11:07, HLA-DRB1*11:21, HLA-DRB1*11:02, HLA-DRB1*08:17, HLA-DRB1*08:04,…
Merozoite surface protein 1 (MSP1)	63.48	1.9039	MKIIFFLCSFLFFII	HLA-DRB1*07:03, HLA-DRB1*04:04, HLA-DRB1*04:23, HLA-DRB1*01:02, HLA-DRB1*04:02, HLA-DRB1*04:08, HLA-DRB1*03:08, HLA-DRB1*03:06, HLA-DRB1*03:07, HLA-DRB1*04:10, HLA-DRB1*04:26, HLA-DRB1*04:21, HLA-DRB1*03:09, HLA-DRB1*04:05, HLA-DRB1*03:05, HLA-DRB1*04:01, HLA-DRB1*11:04, HLA-DRB1*11:06, HLA-DRB1*11:01, HLA-DRB1*11:28, HLA-DRB1*13:01, HLA-DRB1*11:07, HLA-DRB1*12:01, HLA-DRB1*11:20, HLA-DRB1*08:04,…
Merozoite surface protein 1 (MSP1)	62.04	1.2904	NFLGISFLLILMLIL	HLA-DRB1*07:03, HLA-DRB1*01:01, HLA-DRB1*01:02, HLA-DRB1*03:08, HLA-DRB1*03:06, HLA-DRB1*03:07, HLA-DRB1*04:05, HLA-DRB1*03:01, HLA-DRB1*04:08, HLA-DRB1*11:28, HLA-DRB1*11:01, HLA-DRB1*11:04, HLA-DRB1*11:06, HLA-DRB1*08:17, HLA-DRB1*15:02, HLA-DRB1*13:05, HLA-DRB5*01:05, HLA-DRB5*01:01, HLA-DRB1*13:21, HLA-DRB1*15:01, HLA-DRB1*15:06, HLA-DRB1*13:11
Merozoite surface protein 1 (MSP1)	60.16	1.6521	IFFLCSFLFFIINTQ	HLA-DRB1*04:08, HLA-DRB1*07:03, HLA-DRB1*04:05, HLA-DRB1*04:04, HLA-DRB1*04:23, HLA-DRB1*04:10, HLA-DRB1*01:02, HLA-DRB1*08:01, HLA-DRB1*03:09, HLA-DRB1*03:05, HLA-DRB1*04:01, HLA-DRB1*04:26, HLA-DRB1*04:02, HLA-DRB1*11:14, HLA-DRB1*08:13, HLA-DRB1*11:21, HLA-DRB1*11:20, HLA-DRB1*11:02, HLA-DRB1*11:01, HLA-DRB1*13:01, HLA-DRB1*11:28, HLA-DRB1*08:17, HLA-DRB1*13:23, HLA-DRB1*13:07, HLA-DRB1*15:06,…
Merozoite surface protein 1 (MSP1)	54.35	1.055	DDYLINLKAKINDCN	HLA-DRB1*08:01, HLA-DRB1*03:09, HLA-DRB1*03:05, HLA-DRB1*03:01, HLA-DRB1*03:08, HLA-DRB1*03:06, HLA-DRB1*03:07, HLA-DRB1*01:02, HLA-DRB1*08:06, HLA-DRB1*08:17, HLA-DRB1*11:20, HLA-DRB1*11:14, HLA-DRB1*11:28, HLA-DRB1*11:01, HLA-DRB1*12:01, HLA-DRB1*08:13, HLA-DRB1*08:04, HLA-DRB1*13:01, HLA-DRB1*11:21, HLA-DRB1*11:02, HLA-DRB1*11:04, HLA-DRB1*11:06, HLA-DRB1*11:07, HLA-DRB1*13:02, HLA-DRB1*13:07,…
Merozoite surface protein 1 (MSP1)	54.35	1.1905	IDDYLINLKAKINDC	HLA-DRB1*08:01, HLA-DRB1*03:09, HLA-DRB1*03:05, HLA-DRB1*03:01, HLA-DRB1*03:08, HLA-DRB1*03:06, HLA-DRB1*03:07, HLA-DRB1*01:02, HLA-DRB1*08:06, HLA-DRB1*08:17, HLA-DRB1*11:20, HLA-DRB1*11:14, HLA-DRB1*11:28, HLA-DRB1*11:01, HLA-DRB1*12:01, HLA-DRB1*08:13, HLA-DRB1*08:04, HLA-DRB1*13:01, HLA-DRB1*11:21, HLA-DRB1*11:02, HLA-DRB1*11:04, HLA-DRB1*11:06, HLA-DRB1*11:07, HLA-DRB1*13:02, HLA-DRB1*13:07,…
Merozoite surface protein 1 (MSP1)	54.35	1.0422	KIDDYLINLKAKIND	HLA-DRB1*08:01, HLA-DRB1*03:09, HLA-DRB1*03:05, HLA-DRB1*03:01, HLA-DRB1*03:08, HLA-DRB1*03:06, HLA-DRB1*03:07, HLA-DRB1*01:02, HLA-DRB1*08:06, HLA-DRB1*08:17, HLA-DRB1*11:20, HLA-DRB1*11:14, HLA-DRB1*11:28, HLA-DRB1*11:01, HLA-DRB1*12:01, HLA-DRB1*08:13, HLA-DRB1*08:04, HLA-DRB1*13:01, HLA-DRB1*11:21, HLA-DRB1*11:02, HLA-DRB1*11:04, HLA-DRB1*11:06, HLA-DRB1*11:07, HLA-DRB1*13:02, HLA-DRB1*13:07,…
Merozoite surface protein 1 (MSP1)	54.35	0.958	NKIDDYLINLKAKIN	HLA-DRB1*03:09, HLA-DRB1*03:05, HLA-DRB1*08:01, HLA-DRB1*03:01, HLA-DRB1*03:08, HLA-DRB1*03:06, HLA-DRB1*03:07, HLA-DRB1*01:02, HLA-DRB1*11:20, HLA-DRB1*11:14, HLA-DRB1*11:28, HLA-DRB1*11:01, HLA-DRB1*12:01, HLA-DRB1*08:13, HLA-DRB1*13:01, HLA-DRB1*11:21, HLA-DRB1*11:02, HLA-DRB1*08:04, HLA-DRB1*08:17, HLA-DRB1*11:04, HLA-DRB1*11:06, HLA-DRB1*11:07, HLA-DRB1*08:06, HLA-DRB1*13:02, HLA-DRB1*13:07,…
Merozoite surface protein 1 (MSP1)	54.16	0.6682	FLCSFLFFIINTQCV	HLA-DRB1*04:21, HLA-DRB1*04:08, HLA-DRB1*04:26, HLA-DRB1*04:23, HLA-DRB1*07:03, HLA-DRB1*04:01, HLA-DRB1*04:02, HLA-DRB1*04:10, HLA-DRB1*01:02, HLA-DRB1*03:09, HLA-DRB1*04:05, HLA-DRB1*03:05, HLA-DRB1*08:01, HLA-DRB1*04:04, HLA-DRB1*07:01, HLA-DRB1*11:14, HLA-DRB1*08:13, HLA-DRB1*11:21, HLA-DRB1*11:20, HLA-DRB1*11:02, HLA-DRB1*11:01, HLA-DRB1*11:28, HLA-DRB1*08:17, HLA-DRB1*13:23, HLA-DRB1*13:07,…
Merozoite surface protein 1 (MSP1)	52.98	0.7364	NIFTFNLNLNDILNS	HLA-DRB1*03:08, HLA-DRB1*03:06, HLA-DRB1*03:07, HLA-DRB1*04:26, HLA-DRB1*04:21, HLA-DRB1*03:01, HLA-DRB1*04:02, HLA-DRB1*03:05, HLA-DRB1*04:05, HLA-DRB1*03:09, HLA-DRB1*04:04, HLA-DRB1*04:23, HLA-DRB1*11:04, HLA-DRB1*11:06, HLA-DRB1*11:21, HLA-DRB1*11:02, HLA-DRB1*11:28, HLA-DRB1*13:01, HLA-DRB1*11:07, HLA-DRB1*11:14, HLA-DRB1*08:04, HLA-DRB1*11:20, HLA-DRB1*11:01, HLA-DRB1*08:17, HLA-DRB1*08:06,…
Merozoite surface protein 1 (MSP1)	52.53	0.6344	YILVSNSSMDQKLLE	HLA-DRB1*04:26, HLA-DRB1*04:08, HLA-DRB1*04:02, HLA-DRB1*04:10, HLA-DRB1*04:23, HLA-DRB1*03:08, HLA-DRB1*03:06, HLA-DRB1*03:07, HLA-DRB1*04:01, HLA-DRB1*04:21, HLA-DRB1*03:05, HLA-DRB1*04:05, HLA-DRB1*07:03, HLA-DRB1*03:01, HLA-DRB1*03:09, HLA-DRB1*08:01, HLA-DRB1*11:04, HLA-DRB1*11:06, HLA-DRB1*11:07, HLA-DRB1*11:21, HLA-DRB1*11:02, HLA-DRB1*08:17, HLA-DRB1*08:04, HLA-DRB1*08:06, HLA-DRB1*11:01,…
Merozoite surface protein 1 (MSP1)	52.15	0.669	VNKIDDYLINLKAKI	HLA-DRB1*03:09, HLA-DRB1*03:05, HLA-DRB1*08:01, HLA-DRB1*03:01, HLA-DRB1*03:08, HLA-DRB1*03:06, HLA-DRB1*03:07, HLA-DRB1*11:20, HLA-DRB1*11:14, HLA-DRB1*11:28, HLA-DRB1*11:01, HLA-DRB1*08:13, HLA-DRB1*13:01, HLA-DRB1*12:01, HLA-DRB1*11:21, HLA-DRB1*11:02, HLA-DRB1*08:04, HLA-DRB1*08:17, HLA-DRB1*11:04, HLA-DRB1*11:06, HLA-DRB1*11:07, HLA-DRB1*08:06, HLA-DRB1*13:02, HLA-DRB1*13:07, HLA-DRB1*13:23,…
Merozoite surface protein 1 (MSP1)	50.28	0.8763	EKFRVLSKIDGKLND	HLA-DRB1*03:09, HLA-DRB1*08:01, HLA-DRB1*03:05, HLA-DRB1*01:02, HLA-DRB1*03:01, HLA-DRB1*08:02, HLA-DRB1*11:28, HLA-DRB1*11:01, HLA-DRB1*08:17, HLA-DRB1*11:20, HLA-DRB1*11:04, HLA-DRB1*11:06, HLA-DRB1*08:13, HLA-DRB1*11:14, HLA-DRB1*13:01, HLA-DRB1*08:06, HLA-DRB1*08:04, HLA-DRB1*11:07, HLA-DRB1*11:21, HLA-DRB1*11:02, HLA-DRB1*13:05, HLA-DRB1*13:21, HLA-DRB1*13:07, HLA-DRB1*13:11, HLA-DRB1*13:23,…
Merozoite surface protein 1 (MSP1)	50.28	1.1119	FRVLSKIDGKLNDNL	HLA-DRB1*03:09, HLA-DRB1*08:01, HLA-DRB1*03:05, HLA-DRB1*01:02, HLA-DRB1*03:01, HLA-DRB1*08:02, HLA-DRB1*11:28, HLA-DRB1*11:01, HLA-DRB1*08:17, HLA-DRB1*11:20, HLA-DRB1*11:04, HLA-DRB1*11:06, HLA-DRB1*08:13, HLA-DRB1*11:14, HLA-DRB1*13:01, HLA-DRB1*08:06, HLA-DRB1*08:04, HLA-DRB1*11:07, HLA-DRB1*11:21, HLA-DRB1*11:02, HLA-DRB1*13:05, HLA-DRB1*13:21, HLA-DRB1*13:07, HLA-DRB1*13:11, HLA-DRB1*13:23,…
Merozoite surface protein 1 (MSP1)	50.28	0.9239	KFRVLSKIDGKLNDN	HLA-DRB1*03:09, HLA-DRB1*08:01, HLA-DRB1*03:05, HLA-DRB1*01:02, HLA-DRB1*03:01, HLA-DRB1*08:02, HLA-DRB1*11:28, HLA-DRB1*11:01, HLA-DRB1*08:17, HLA-DRB1*11:20, HLA-DRB1*11:04, HLA-DRB1*11:06, HLA-DRB1*08:13, HLA-DRB1*11:14, HLA-DRB1*13:01, HLA-DRB1*08:06, HLA-DRB1*08:04, HLA-DRB1*11:07, HLA-DRB1*11:21, HLA-DRB1*11:02, HLA-DRB1*13:05, HLA-DRB1*13:21, HLA-DRB1*13:07, HLA-DRB1*13:11, HLA-DRB1*13:23,…
Merozoite surface protein 1 (MSP1)	49.86	0.714	FTFNLNLNDILNSRL	HLA-DRB1*03:08, HLA-DRB1*03:06, HLA-DRB1*03:07, HLA-DRB1*04:26, HLA-DRB1*04:21, HLA-DRB1*03:01, HLA-DRB1*04:02, HLA-DRB1*03:05, HLA-DRB1*04:05, HLA-DRB1*03:09, HLA-DRB1*08:02, HLA-DRB1*04:04, HLA-DRB1*04:23, HLA-DRB1*11:04, HLA-DRB1*11:06, HLA-DRB1*11:21, HLA-DRB1*11:02, HLA-DRB1*11:28, HLA-DRB1*13:01, HLA-DRB1*11:07, HLA-DRB1*11:14, HLA-DRB1*08:04, HLA-DRB1*11:20, HLA-DRB1*08:17, HLA-DRB1*08:06,…
Merozoite surface protein 1 (MSP1)	49.63	0.8123	DYLINLKAKINDCNV	HLA-DRB1*08:01, HLA-DRB1*03:09, HLA-DRB1*03:05, HLA-DRB1*03:08, HLA-DRB1*03:06, HLA-DRB1*03:07, HLA-DRB1*03:01, HLA-DRB1*01:02, HLA-DRB1*08:06, HLA-DRB1*08:17, HLA-DRB1*11:20, HLA-DRB1*11:14, HLA-DRB1*11:28, HLA-DRB1*11:01, HLA-DRB1*08:13, HLA-DRB1*08:04, HLA-DRB1*13:01, HLA-DRB1*11:21, HLA-DRB1*11:02, HLA-DRB1*12:01, HLA-DRB1*11:04, HLA-DRB1*11:06, HLA-DRB1*11:07, HLA-DRB1*13:07, HLA-DRB1*13:23,…
Merozoite surface protein 1 (MSP1)	49.63	0.746	YLINLKAKINDCNVE	HLA-DRB1*08:01, HLA-DRB1*03:09, HLA-DRB1*03:05, HLA-DRB1*03:08, HLA-DRB1*03:06, HLA-DRB1*03:07, HLA-DRB1*03:01, HLA-DRB1*01:02, HLA-DRB1*08:06, HLA-DRB1*08:17, HLA-DRB1*11:20, HLA-DRB1*11:14, HLA-DRB1*11:28, HLA-DRB1*11:01, HLA-DRB1*08:13, HLA-DRB1*08:04, HLA-DRB1*13:01, HLA-DRB1*11:21, HLA-DRB1*11:02, HLA-DRB1*11:04, HLA-DRB1*11:06, HLA-DRB1*11:07, HLA-DRB1*12:01, HLA-DRB1*13:07, HLA-DRB1*13:23,…
Merozoite surface protein 1 (MSP1)	49.32	0.6503	KIFINNIKKKIDLEE	HLA-DRB1*03:08, HLA-DRB1*03:06, HLA-DRB1*03:07, HLA-DRB1*03:09, HLA-DRB1*03:05, HLA-DRB1*03:01, HLA-DRB1*11:01, HLA-DRB1*11:20, HLA-DRB1*13:02, HLA-DRB1*11:14, HLA-DRB1*11:28, HLA-DRB1*11:21, HLA-DRB1*11:02, HLA-DRB1*08:06, HLA-DRB1*12:01, HLA-DRB1*11:04, HLA-DRB1*11:06, HLA-DRB1*08:04, HLA-DRB1*13:01, HLA-DRB1*13:02, HLA-DRB1*13:23, HLA-DRB1*13:07, HLA-DRB1*13:05, HLA-DRB1*13:22, HLA-DRB1*13:21,…
Merozoite surface protein 1 (MSP1)	49.32	0.6895	RKIFINNIKKKIDLE	HLA-DRB1*03:01, HLA-DRB1*03:08, HLA-DRB1*03:06, HLA-DRB1*03:07, HLA-DRB1*03:09, HLA-DRB1*03:05, HLA-DRB1*11:01, HLA-DRB1*11:20, HLA-DRB1*13:02, HLA-DRB1*11:14, HLA-DRB1*11:28, HLA-DRB1*11:21, HLA-DRB1*11:02, HLA-DRB1*12:01, HLA-DRB1*08:06, HLA-DRB1*11:04, HLA-DRB1*11:06, HLA-DRB1*08:04, HLA-DRB1*13:01, HLA-DRB1*13:02, HLA-DRB1*13:23, HLA-DRB1*13:07, HLA-DRB1*13:05, HLA-DRB5*01:01, HLA-DRB1*13:22,…
Merozoite surface protein 1 (MSP1)	49.32	0.9909	SNFLGISFLLILMLI	HLA-DRB1*07:03, HLA-DRB1*03:08, HLA-DRB1*03:06, HLA-DRB1*03:07, HLA-DRB1*03:01, HLA-DRB1*11:04, HLA-DRB1*11:06, HLA-DRB1*11:28, HLA-DRB1*11:01, HLA-DRB1*15:02, HLA-DRB1*15:06, HLA-DRB1*13:11, HLA-DRB1*13:05, HLA-DRB1*13:21, HLA-DRB1*15:01, HLA-DRB5*01:05
Merozoite surface protein 1 (MSP1)	49.32	0.9914	SSNFLGISFLLILML	HLA-DRB1*07:03, HLA-DRB1*03:08, HLA-DRB1*03:06, HLA-DRB1*03:07, HLA-DRB1*03:01, HLA-DRB1*11:04, HLA-DRB1*11:06, HLA-DRB1*11:28, HLA-DRB1*11:01, HLA-DRB1*15:02, HLA-DRB1*15:06, HLA-DRB1*13:11, HLA-DRB1*13:05, HLA-DRB1*13:21, HLA-DRB1*15:01, HLA-DRB5*01:05
Merozoite surface protein 1 (MSP1)	49.16	1.0822	DDIKQFVKSNSKVIT	HLA-DRB1*07:03, HLA-DRB1*07:01, HLA-DRB1*04:21, HLA-DRB1*04:26, HLA-DRB1*01:02, HLA-DRB1*08:02, HLA-DRB1*09:01, HLA-DRB1*11:21, HLA-DRB1*11:02, HLA-DRB1*08:13, HLA-DRB1*13:01, HLA-DRB1*08:04, HLA-DRB1*11:14, HLA-DRB1*13:02, HLA-DRB1*11:20, HLA-DRB1*11:04, HLA-DRB1*11:06, HLA-DRB1*13:22, HLA-DRB1*13:27, HLA-DRB1*13:28, HLA-DRB5*01:05, HLA-DRB5*01:01, HLA-DRB1*13:07, HLA-DRB1*13:23, HLA-DRB1*13:02,…
Merozoite surface protein 1 (MSP1)	49.16	1.2893	DIKQFVKSNSKVITG	HLA-DRB1*07:03, HLA-DRB1*07:01, HLA-DRB1*04:21, HLA-DRB1*04:26, HLA-DRB1*01:02, HLA-DRB1*08:02, HLA-DRB1*09:01, HLA-DRB1*11:21, HLA-DRB1*11:02, HLA-DRB1*08:13, HLA-DRB1*13:01, HLA-DRB1*08:04, HLA-DRB1*13:02, HLA-DRB1*11:14, HLA-DRB1*11:20, HLA-DRB1*11:04, HLA-DRB1*11:06, HLA-DRB1*13:22, HLA-DRB1*13:27, HLA-DRB1*13:28, HLA-DRB5*01:05, HLA-DRB5*01:01, HLA-DRB1*13:07, HLA-DRB1*13:02, HLA-DRB1*13:23,…
Merozoite surface protein 1 (MSP1)	49.16	1.0711	IKQFVKSNSKVITGL	HLA-DRB1*07:03, HLA-DRB1*04:21, HLA-DRB1*04:26, HLA-DRB1*07:01, HLA-DRB1*01:02, HLA-DRB1*08:02, HLA-DRB1*09:01, HLA-DRB1*11:21, HLA-DRB1*11:02, HLA-DRB1*08:13, HLA-DRB1*13:01, HLA-DRB1*13:02, HLA-DRB1*08:04, HLA-DRB1*11:14, HLA-DRB1*11:20, HLA-DRB1*11:04, HLA-DRB1*11:06, HLA-DRB1*13:22, HLA-DRB1*13:27, HLA-DRB1*13:28, HLA-DRB1*13:02, HLA-DRB5*01:05, HLA-DRB5*01:01, HLA-DRB1*13:07, HLA-DRB1*13:23,…
Merozoite surface protein 1 (MSP1)	49.16	0.7984	NDDIKQFVKSNSKVI	HLA-DRB1*07:03, HLA-DRB1*07:01, HLA-DRB1*04:21, HLA-DRB1*04:26, HLA-DRB1*08:02, HLA-DRB1*01:02, HLA-DRB1*09:01, HLA-DRB1*11:21, HLA-DRB1*11:02, HLA-DRB1*08:13, HLA-DRB1*13:01, HLA-DRB1*08:04, HLA-DRB1*11:14, HLA-DRB1*11:20, HLA-DRB1*13:02, HLA-DRB1*11:04, HLA-DRB1*11:06, HLA-DRB1*13:22, HLA-DRB1*13:27, HLA-DRB1*13:28, HLA-DRB5*01:05, HLA-DRB5*01:01, HLA-DRB1*13:07, HLA-DRB1*13:23, HLA-DRB1*13:02,…
Merozoite surface protein 1 (MSP1)	48.19	0.8333	IFTFNLNLNDILNSR	HLA-DRB1*03:08, HLA-DRB1*03:06, HLA-DRB1*03:07, HLA-DRB1*04:26, HLA-DRB1*04:21, HLA-DRB1*03:01, HLA-DRB1*04:02, HLA-DRB1*03:05, HLA-DRB1*04:05, HLA-DRB1*03:09, HLA-DRB1*04:04, HLA-DRB1*04:23, HLA-DRB1*11:04, HLA-DRB1*11:06, HLA-DRB1*11:21, HLA-DRB1*11:02, HLA-DRB1*11:28, HLA-DRB1*13:01, HLA-DRB1*11:07, HLA-DRB1*11:14, HLA-DRB1*08:04, HLA-DRB1*11:20, HLA-DRB1*08:17, HLA-DRB1*08:06, HLA-DRB1*08:13,…
Merozoite surface protein 1 (MSP1)	47.39	0.8559	LRKIELFLKNAQLKD	HLA-DRB1*04:02, HLA-DRB1*03:08, HLA-DRB1*03:06, HLA-DRB1*03:07, HLA-DRB1*03:05, HLA-DRB1*03:01, HLA-DRB1*08:02, HLA-DRB1*04:23, HLA-DRB1*04:04, HLA-DRB1*11:21, HLA-DRB1*11:02, HLA-DRB1*11:14, HLA-DRB1*08:13, HLA-DRB1*11:07, HLA-DRB1*08:04, HLA-DRB1*11:04, HLA-DRB1*11:06, HLA-DRB1*13:01, HLA-DRB1*08:06, HLA-DRB1*08:17, HLA-DRB1*11:01, HLA-DRB5*01:05, HLA-DRB1*13:22, HLA-DRB1*13:04, HLA-DRB1*13:23,…
Merozoite surface protein 1 (MSP1)	46.2	0.6077	LQLSFDLYNKYKLKL	HLA-DRB1*08:01, HLA-DRB1*03:01, HLA-DRB1*08:17, HLA-DRB1*08:06, HLA-DRB1*08:04, HLA-DRB1*13:01, HLA-DRB1*08:13, HLA-DRB1*11:21, HLA-DRB1*11:02, HLA-DRB1*11:20, HLA-DRB1*11:04, HLA-DRB1*11:06, HLA-DRB1*11:14, HLA-DRB1*11:28, HLA-DRB1*11:01, HLA-DRB1*13:27, HLA-DRB1*13:28, HLA-DRB1*13:04, HLA-DRB1*13:22, HLA-DRB1*13:11, HLA-DRB1*13:23, HLA-DRB1*13:05, HLA-DRB1*15:02, HLA-DRB1*13:21
Merozoite surface protein 1 (MSP1)	45.69	0.5503	IVKLQVQKVLLIKKI	HLA-DRB1*01:02, HLA-DRB1*04:23, HLA-DRB1*03:08, HLA-DRB1*03:06, HLA-DRB1*03:07, HLA-DRB1*04:21, HLA-DRB1*04:26, HLA-DRB1*04:02, HLA-DRB1*04:10, HLA-DRB1*04:08, HLA-DRB1*07:03, HLA-DRB1*03:01, HLA-DRB1*03:09, HLA-DRB1*13:01, HLA-DRB1*11:21, HLA-DRB1*11:02, HLA-DRB1*11:04, HLA-DRB1*11:06, HLA-DRB1*11:20, HLA-DRB1*11:28, HLA-DRB1*11:14, HLA-DRB1*11:01, HLA-DRB1*11:07, HLA-DRB1*08:04, HLA-DRB1*08:13,…
Merozoite surface protein 1 (MSP1)	44.56	0.8466	DPLDLLFNIQNNIPA	HLA-DRB1*04:26, HLA-DRB1*04:08, HLA-DRB1*04:21, HLA-DRB1*04:04, HLA-DRB1*04:23, HLA-DRB1*04:01, HLA-DRB1*01:02, HLA-DRB1*04:10, HLA-DRB1*04:02, HLA-DRB1*04:05, HLA-DRB1*03:05, HLA-DRB1*13:02, HLA-DRB1*12:01, HLA-DRB1*11:01, HLA-DRB1*11:14, HLA-DRB1*13:02, HLA-DRB1*15:02, HLA-DRB1*13:23
Merozoite surface protein 1 (MSP1)	44.14	0.5796	FNLNLNDILNSRLKK	HLA-DRB1*03:08, HLA-DRB1*03:06, HLA-DRB1*03:07, HLA-DRB1*04:26, HLA-DRB1*04:21, HLA-DRB1*04:02, HLA-DRB1*03:01, HLA-DRB1*03:05, HLA-DRB1*08:02, HLA-DRB1*03:09, HLA-DRB1*04:23, HLA-DRB1*11:04, HLA-DRB1*11:06, HLA-DRB1*11:21, HLA-DRB1*11:02, HLA-DRB1*11:28, HLA-DRB1*13:01, HLA-DRB1*11:01, HLA-DRB1*11:07, HLA-DRB1*11:14, HLA-DRB1*08:04, HLA-DRB1*11:20, HLA-DRB1*08:17, HLA-DRB1*08:06, HLA-DRB1*08:13,…
Merozoite surface protein 1 (MSP1)	44.14	0.7897	LNLNDILNSRLKKRK	HLA-DRB1*03:08, HLA-DRB1*03:06, HLA-DRB1*03:07, HLA-DRB1*04:26, HLA-DRB1*03:01, HLA-DRB1*04:02, HLA-DRB1*04:21, HLA-DRB1*03:05, HLA-DRB1*03:09, HLA-DRB1*08:02, HLA-DRB1*04:23, HLA-DRB1*11:04, HLA-DRB1*11:06, HLA-DRB1*11:01, HLA-DRB1*11:21, HLA-DRB1*11:02, HLA-DRB1*11:28, HLA-DRB1*08:04, HLA-DRB1*13:01, HLA-DRB1*11:07, HLA-DRB1*11:14, HLA-DRB1*11:20, HLA-DRB1*08:17, HLA-DRB1*08:06, HLA-DRB1*08:13,…
Merozoite surface protein 1 (MSP1)	44.14	0.5835	NLNLNDILNSRLKKR	HLA-DRB1*03:08, HLA-DRB1*03:06, HLA-DRB1*03:07, HLA-DRB1*04:26, HLA-DRB1*03:01, HLA-DRB1*04:02, HLA-DRB1*04:21, HLA-DRB1*03:05, HLA-DRB1*03:09, HLA-DRB1*08:02, HLA-DRB1*04:23, HLA-DRB1*11:04, HLA-DRB1*11:06, HLA-DRB1*11:21, HLA-DRB1*11:02, HLA-DRB1*11:01, HLA-DRB1*11:28, HLA-DRB1*13:01, HLA-DRB1*11:07, HLA-DRB1*11:14, HLA-DRB1*08:04, HLA-DRB1*11:20, HLA-DRB1*08:17, HLA-DRB1*08:06, HLA-DRB1*08:13,…
Merozoite surface protein 1 (MSP1)	44.14	0.9075	TFNLNLNDILNSRLK	HLA-DRB1*03:08, HLA-DRB1*03:06, HLA-DRB1*03:07, HLA-DRB1*04:26, HLA-DRB1*04:21, HLA-DRB1*04:02, HLA-DRB1*03:05, HLA-DRB1*03:01, HLA-DRB1*03:09, HLA-DRB1*08:02, HLA-DRB1*04:23, HLA-DRB1*11:04, HLA-DRB1*11:06, HLA-DRB1*11:21, HLA-DRB1*11:02, HLA-DRB1*11:28, HLA-DRB1*13:01, HLA-DRB1*11:07, HLA-DRB1*11:14, HLA-DRB1*08:04, HLA-DRB1*11:20, HLA-DRB1*11:01, HLA-DRB1*08:17, HLA-DRB1*08:06, HLA-DRB1*08:13,…
Merozoite surface protein 1 (MSP1)	43.64	0.6392	LLSTGLVQNFPNTII	HLA-DRB1*04:23, HLA-DRB1*01:02, HLA-DRB1*04:10, HLA-DRB1*04:08, HLA-DRB1*04:02, HLA-DRB1*03:08, HLA-DRB1*03:06, HLA-DRB1*03:07, HLA-DRB1*04:04, HLA-DRB1*04:21, HLA-DRB1*04:26, HLA-DRB1*03:01, HLA-DRB1*07:03, HLA-DRB1*13:02, HLA-DRB1*13:01, HLA-DRB1*11:21, HLA-DRB1*11:02, HLA-DRB1*11:20, HLA-DRB1*11:07, HLA-DRB1*11:14, HLA-DRB1*13:02, HLA-DRB1*15:06, HLA-DRB1*15:02, HLA-DRB1*13:27, HLA-DRB1*13:28,…
Merozoite surface protein 1 (MSP1)	43.64	0.6934	LSTGLVQNFPNTIIS	HLA-DRB1*04:23, HLA-DRB1*01:02, HLA-DRB1*04:10, HLA-DRB1*04:08, HLA-DRB1*04:02, HLA-DRB1*03:08, HLA-DRB1*03:06, HLA-DRB1*03:07, HLA-DRB1*04:04, HLA-DRB1*04:21, HLA-DRB1*04:26, HLA-DRB1*03:01, HLA-DRB1*07:03, HLA-DRB1*13:02, HLA-DRB1*13:01, HLA-DRB1*11:21, HLA-DRB1*11:02, HLA-DRB1*11:20, HLA-DRB1*11:07, HLA-DRB1*11:14, HLA-DRB1*13:02, HLA-DRB1*15:06, HLA-DRB1*15:02, HLA-DRB1*13:27, HLA-DRB1*13:28,…
Merozoite surface protein 1 (MSP1)	43.64	0.5912	STGLVQNFPNTIISK	HLA-DRB1*04:23, HLA-DRB1*01:02, HLA-DRB1*04:10, HLA-DRB1*04:08, HLA-DRB1*04:02, HLA-DRB1*03:08, HLA-DRB1*03:06, HLA-DRB1*03:07, HLA-DRB1*04:21, HLA-DRB1*04:04, HLA-DRB1*04:26, HLA-DRB1*03:01, HLA-DRB1*07:03, HLA-DRB1*13:02, HLA-DRB1*13:01, HLA-DRB1*11:21, HLA-DRB1*11:02, HLA-DRB1*11:20, HLA-DRB1*11:07, HLA-DRB1*11:14, HLA-DRB1*13:02, HLA-DRB1*15:06, HLA-DRB1*15:02, HLA-DRB1*13:27, HLA-DRB1*13:28,…
Merozoite surface protein 1 (MSP1)	42.08	0.6663	LCSFLFFIINTQCVT	HLA-DRB1*04:21, HLA-DRB1*04:08, HLA-DRB1*04:26, HLA-DRB1*04:23, HLA-DRB1*07:03, HLA-DRB1*04:01, HLA-DRB1*04:02, HLA-DRB1*04:10, HLA-DRB1*01:02, HLA-DRB1*03:09, HLA-DRB1*04:05, HLA-DRB1*03:05, HLA-DRB1*08:01, HLA-DRB1*04:04, HLA-DRB1*08:02, HLA-DRB1*11:14, HLA-DRB1*08:13, HLA-DRB1*11:21, HLA-DRB1*11:20, HLA-DRB1*11:02, HLA-DRB1*11:01, HLA-DRB1*11:28, HLA-DRB1*08:17, HLA-DRB1*13:23, HLA-DRB1*13:07,…
Merozoite surface protein 1 (MSP1)	42.05	0.5903	CSFLFFIINTQCVTH	HLA-DRB1*04:21, HLA-DRB1*04:08, HLA-DRB1*04:26, HLA-DRB1*04:23, HLA-DRB1*07:03, HLA-DRB1*04:02, HLA-DRB1*04:01, HLA-DRB1*04:10, HLA-DRB1*01:02, HLA-DRB1*03:09, HLA-DRB1*03:05, HLA-DRB1*04:05, HLA-DRB1*08:01, HLA-DRB1*04:04, HLA-DRB1*08:02, HLA-DRB1*11:14, HLA-DRB1*08:13, HLA-DRB1*11:21, HLA-DRB1*11:20, HLA-DRB1*11:02, HLA-DRB1*11:01, HLA-DRB1*11:28, HLA-DRB1*08:17, HLA-DRB1*13:23, HLA-DRB1*13:07,…
Merozoite surface protein 1 (MSP1)	42.05	0.8117	SFLFFIINTQCVTHE	HLA-DRB1*04:21, HLA-DRB1*04:08, HLA-DRB1*04:26, HLA-DRB1*04:23, HLA-DRB1*07:03, HLA-DRB1*04:02, HLA-DRB1*04:10, HLA-DRB1*01:02, HLA-DRB1*03:09, HLA-DRB1*03:05, HLA-DRB1*08:01, HLA-DRB1*04:01, HLA-DRB1*04:05, HLA-DRB1*04:04, HLA-DRB1*08:02, HLA-DRB1*11:14, HLA-DRB1*08:13, HLA-DRB1*11:21, HLA-DRB1*11:20, HLA-DRB1*11:02, HLA-DRB1*11:01, HLA-DRB1*11:28, HLA-DRB1*08:17, HLA-DRB1*13:23, HLA-DRB1*13:07,…
Merozoite surface protein 1 (MSP1)	40.28	1.2314	FFLCSFLFFIINTQC	HLA-DRB1*04:23, HLA-DRB1*04:08, HLA-DRB1*07:03, HLA-DRB1*04:10, HLA-DRB1*04:02, HLA-DRB1*04:05, HLA-DRB1*04:01, HLA-DRB1*04:26, HLA-DRB1*08:01, HLA-DRB1*04:04, HLA-DRB1*03:09, HLA-DRB1*03:05, HLA-DRB1*01:02, HLA-DRB1*04:21, HLA-DRB1*11:14, HLA-DRB1*08:13, HLA-DRB1*11:21, HLA-DRB1*11:20, HLA-DRB1*11:02, HLA-DRB1*11:01, HLA-DRB1*11:28, HLA-DRB1*08:17, HLA-DRB1*13:23, HLA-DRB1*13:07, HLA-DRB1*15:06,…
Merozoite surface protein 1 (MSP1)	40.25	0.5493	FLFFIINTQCVTHES	HLA-DRB1*04:21, HLA-DRB1*04:08, HLA-DRB1*04:26, HLA-DRB1*04:23, HLA-DRB1*07:03, HLA-DRB1*04:02, HLA-DRB1*04:10, HLA-DRB1*01:02, HLA-DRB1*03:09, HLA-DRB1*03:05, HLA-DRB1*08:01, HLA-DRB1*04:01, HLA-DRB1*04:04, HLA-DRB1*04:05, HLA-DRB1*11:14, HLA-DRB1*08:13, HLA-DRB1*11:21, HLA-DRB1*11:20, HLA-DRB1*11:02, HLA-DRB1*11:01, HLA-DRB1*11:28, HLA-DRB1*08:17, HLA-DRB1*13:23, HLA-DRB1*13:07, HLA-DRB1*13:22,…
Merozoite surface protein 1 (MSP1)	37	1.5224	IIFFLCSFLFFIINT	HLA-DRB1*07:03, HLA-DRB1*01:02, HLA-DRB1*04:10, HLA-DRB1*04:04, HLA-DRB1*04:23, HLA-DRB1*03:09, HLA-DRB1*03:05, HLA-DRB1*04:08, HLA-DRB1*13:01, HLA-DRB1*11:28, HLA-DRB1*11:20, HLA-DRB1*15:06, HLA-DRB1*15:02, HLA-DRB5*01:05, HLA-DRB1*13:27, HLA-DRB1*13:28, HLA-DRB1*15:01, HLA-DRB1*13:05
Merozoite surface protein 1 (MSP1)	37	1.8487	KIIFFLCSFLFFIIN	HLA-DRB1*07:03, HLA-DRB1*01:02, HLA-DRB1*04:10, HLA-DRB1*04:04, HLA-DRB1*04:23, HLA-DRB1*03:09, HLA-DRB1*03:05, HLA-DRB1*04:08, HLA-DRB1*13:01, HLA-DRB1*11:28, HLA-DRB1*11:20, HLA-DRB1*15:06, HLA-DRB1*15:01, HLA-DRB1*15:02, HLA-DRB5*01:05, HLA-DRB1*13:27, HLA-DRB1*13:28, HLA-DRB1*13:05
Merozoite surface protein 1 (MSP1)	35.23	0.5747	EQAVLSSITQPLVAA	HLA-DRB1*07:03, HLA-DRB1*04:21, HLA-DRB1*07:01, HLA-DRB1*04:02, HLA-DRB1*04:26, HLA-DRB1*04:01, HLA-DRB1*09:01
Merozoite surface protein 1 (MSP1)	35.04	0.8923	KQFVKSNSKVITGLT	HLA-DRB1*07:03, HLA-DRB1*04:21, HLA-DRB1*04:26, HLA-DRB1*07:01, HLA-DRB1*01:02, HLA-DRB1*09:01, HLA-DRB1*13:02, HLA-DRB1*13:02, HLA-DRB5*01:05, HLA-DRB5*01:01, HLA-DRB1*15:02
Merozoite surface protein 1 (MSP1)	35.04	0.8744	QFVKSNSKVITGLTE	HLA-DRB1*07:03, HLA-DRB1*04:21, HLA-DRB1*04:26, HLA-DRB1*07:01, HLA-DRB1*01:02, HLA-DRB1*09:01, HLA-DRB1*13:02, HLA-DRB5*01:05, HLA-DRB5*01:01, HLA-DRB1*13:02, HLA-DRB1*15:02
Merozoite surface protein 1 (MSP1)	34.86	0.5596	NKERKIFINNIKKKI	HLA-DRB1*03:08, HLA-DRB1*03:06, HLA-DRB1*03:07, HLA-DRB1*03:09, HLA-DRB1*03:05, HLA-DRB1*11:20, HLA-DRB1*13:02, HLA-DRB1*11:14, HLA-DRB1*11:28, HLA-DRB1*12:01, HLA-DRB1*11:21, HLA-DRB1*11:02, HLA-DRB1*11:01, HLA-DRB1*11:04, HLA-DRB1*11:06, HLA-DRB1*08:04, HLA-DRB1*13:01, HLA-DRB1*13:02, HLA-DRB1*13:23, HLA-DRB1*13:07, HLA-DRB5*01:01, HLA-DRB1*13:05, HLA-DRB1*13:22, HLA-DRB1*13:11, HLA-DRB1*13:27,…
Merozoite surface protein 1 (MSP1)	34.22	0.6331	EINELLYKLNFYFDL	HLA-DRB1*07:03, HLA-DRB1*04:02, HLA-DRB1*12:01, HLA-DRB1*13:01, HLA-DRB1*11:20, HLA-DRB1*15:02, HLA-DRB1*13:27, HLA-DRB1*13:28, HLA-DRB1*15:01
Merozoite surface protein 1 (MSP1)	34.22	0.7072	INELLYKLNFYFDLL	HLA-DRB1*07:03, HLA-DRB1*04:02, HLA-DRB1*12:01, HLA-DRB1*13:01, HLA-DRB1*11:20, HLA-DRB1*15:02, HLA-DRB1*13:27, HLA-DRB1*13:28, HLA-DRB1*15:01
Merozoite surface protein 1 (MSP1)	33.86	1.0239	TYFNDDIKQFVKSNS	HLA-DRB1*03:09, HLA-DRB1*04:21, HLA-DRB1*03:05, HLA-DRB1*03:01, HLA-DRB1*08:02, HLA-DRB1*11:21, HLA-DRB1*11:02, HLA-DRB1*08:13, HLA-DRB1*13:01, HLA-DRB1*08:04, HLA-DRB1*11:14, HLA-DRB1*11:20, HLA-DRB1*11:04, HLA-DRB1*11:06, HLA-DRB3*01:01, HLA-DRB1*13:22, HLA-DRB1*13:27, HLA-DRB1*13:28, HLA-DRB1*13:07, HLA-DRB1*13:23, HLA-DRB1*13:04, HLA-DRB1*13:11
Merozoite surface protein 1 (MSP1)	33.86	1.2272	YFNDDIKQFVKSNSK	HLA-DRB1*03:09, HLA-DRB1*04:21, HLA-DRB1*03:05, HLA-DRB1*03:01, HLA-DRB1*08:02, HLA-DRB1*11:21, HLA-DRB1*11:02, HLA-DRB1*08:13, HLA-DRB1*13:01, HLA-DRB1*08:04, HLA-DRB1*11:14, HLA-DRB1*11:20, HLA-DRB1*11:04, HLA-DRB1*11:06, HLA-DRB3*01:01, HLA-DRB1*13:22, HLA-DRB1*13:27, HLA-DRB1*13:28, HLA-DRB1*13:07, HLA-DRB1*13:23, HLA-DRB1*13:04, HLA-DRB1*13:11
Merozoite surface protein 1 (MSP1)	33.26	0.6576	KSYICHKYILVSNSS	HLA-DRB1*08:01, HLA-DRB1*08:02, HLA-DRB1*07:03, HLA-DRB1*08:04, HLA-DRB1*08:17, HLA-DRB1*08:06, HLA-DRB1*08:13, HLA-DRB1*11:21, HLA-DRB1*11:02, HLA-DRB1*11:04, HLA-DRB1*11:06, HLA-DRB1*13:01, HLA-DRB1*11:14, HLA-DRB1*11:01, HLA-DRB1*15:02, HLA-DRB1*13:22, HLA-DRB1*13:11, HLA-DRB1*13:27, HLA-DRB1*13:28, HLA-DRB1*13:23, HLA-DRB1*15:06, HLA-DRB1*13:04
Merozoite surface protein 1 (MSP1)	33.26	0.6583	TKSYICHKYILVSNS	HLA-DRB1*08:01, HLA-DRB1*08:02, HLA-DRB1*07:03, HLA-DRB1*08:04, HLA-DRB1*08:17, HLA-DRB1*08:06, HLA-DRB1*08:13, HLA-DRB1*11:21, HLA-DRB1*11:02, HLA-DRB1*11:04, HLA-DRB1*11:06, HLA-DRB1*13:01, HLA-DRB1*11:14, HLA-DRB1*11:01, HLA-DRB1*15:02, HLA-DRB1*13:22, HLA-DRB1*13:11, HLA-DRB1*13:27, HLA-DRB1*13:28, HLA-DRB1*13:23, HLA-DRB1*15:06, HLA-DRB1*13:04
Merozoite surface protein 1 (MSP1)	33.19	0.7004	ENTKILLKHYKGLVK	HLA-DRB1*08:02, HLA-DRB1*11:01, HLA-DRB1*08:04, HLA-DRB1*15:01, HLA-DRB1*15:06, HLA-DRB5*01:01, HLA-DRB1*15:02, HLA-DRB5*01:05
Merozoite surface protein 1 (MSP1)	33.11	0.6077	LQNFSVFFNKKKEAE	HLA-DRB1*08:01, HLA-DRB1*04:10, HLA-DRB1*03:08, HLA-DRB1*03:06, HLA-DRB1*03:07, HLA-DRB1*04:23, HLA-DRB1*04:02, HLA-DRB1*08:17, HLA-DRB1*11:21, HLA-DRB1*11:02, HLA-DRB1*13:01, HLA-DRB1*11:04, HLA-DRB1*11:06, HLA-DRB1*08:06, HLA-DRB1*11:14, HLA-DRB1*11:20, HLA-DRB1*08:04, HLA-DRB1*08:13, HLA-DRB1*11:01, HLA-DRB1*13:04, HLA-DRB1*13:22, HLA-DRB1*13:27, HLA-DRB1*13:28, HLA-DRB5*01:01, HLA-DRB1*15:06,…
Merozoite surface protein 1 (MSP1)	31.91	0.5055	LSISNDLKGIVSLLN	HLA-DRB1*04:10, HLA-DRB1*03:01, HLA-DRB1*04:05, HLA-DRB1*03:09, HLA-DRB1*04:04, HLA-DRB1*04:23, HLA-DRB1*03:05, HLA-DRB1*04:08, HLA-DRB1*04:02, HLA-DRB1*11:07, HLA-DRB1*11:04, HLA-DRB1*11:06, HLA-DRB1*13:21, HLA-DRB1*13:11
Merozoite surface protein 1 (MSP1)	31.6	0.5983	QLSFDLYNKYKLKLD	HLA-DRB1*08:01, HLA-DRB1*08:17, HLA-DRB1*08:06, HLA-DRB1*08:04, HLA-DRB1*13:01, HLA-DRB1*08:13, HLA-DRB1*11:21, HLA-DRB1*11:02, HLA-DRB1*11:20, HLA-DRB1*11:04, HLA-DRB1*11:06, HLA-DRB1*11:14, HLA-DRB1*11:28, HLA-DRB1*11:01, HLA-DRB1*13:27, HLA-DRB1*13:28, HLA-DRB1*13:04, HLA-DRB1*13:22, HLA-DRB1*13:11, HLA-DRB1*13:23, HLA-DRB1*13:05, HLA-DRB1*15:02, HLA-DRB1*13:21
Merozoite surface protein 1 (MSP1)	31.42	0.5433	IFINNIKKKIDLEEK	HLA-DRB1*03:08, HLA-DRB1*03:06, HLA-DRB1*03:07, HLA-DRB1*03:09, HLA-DRB1*03:05, HLA-DRB1*11:20, HLA-DRB1*11:14, HLA-DRB1*11:01, HLA-DRB1*11:28, HLA-DRB1*11:21, HLA-DRB1*11:02, HLA-DRB1*08:06, HLA-DRB1*11:04, HLA-DRB1*11:06, HLA-DRB1*08:04, HLA-DRB1*13:01, HLA-DRB1*13:02, HLA-DRB1*13:23, HLA-DRB1*13:07, HLA-DRB1*13:05, HLA-DRB1*13:22, HLA-DRB1*13:21, HLA-DRB1*13:11, HLA-DRB1*13:04, HLA-DRB1*13:27,…
Merozoite surface protein 1 (MSP1)	31.33	0.5154	LTKSYICHKYILVSN	HLA-DRB1*08:01, HLA-DRB1*07:03, HLA-DRB1*08:04, HLA-DRB1*08:17, HLA-DRB1*08:06, HLA-DRB1*08:13, HLA-DRB1*11:21, HLA-DRB1*11:02, HLA-DRB1*11:04, HLA-DRB1*11:06, HLA-DRB1*13:01, HLA-DRB1*11:14, HLA-DRB1*11:01, HLA-DRB1*15:02, HLA-DRB1*13:22, HLA-DRB1*13:11, HLA-DRB1*13:27, HLA-DRB1*13:28, HLA-DRB1*13:23, HLA-DRB1*15:06, HLA-DRB1*13:04
Merozoite surface protein 1 (MSP1)	30.83	0.6127	ILVSNSSMDQKLLEV	HLA-DRB1*04:26, HLA-DRB1*04:02, HLA-DRB1*04:10, HLA-DRB1*04:23, HLA-DRB1*03:08, HLA-DRB1*03:06, HLA-DRB1*03:07, HLA-DRB1*04:08, HLA-DRB1*04:21, HLA-DRB1*03:05, HLA-DRB1*03:01, HLA-DRB1*08:01, HLA-DRB1*11:04, HLA-DRB1*11:06, HLA-DRB1*11:07, HLA-DRB1*11:21, HLA-DRB1*11:02, HLA-DRB1*08:17, HLA-DRB1*08:04, HLA-DRB1*08:06, HLA-DRB1*08:13, HLA-DRB1*11:14, HLA-DRB1*11:28, HLA-DRB1*13:11, HLA-DRB1*13:21,…
Merozoite surface protein 1 (MSP1)	30.83	0.5035	LVSNSSMDQKLLEVY	HLA-DRB1*04:26, HLA-DRB1*04:02, HLA-DRB1*04:10, HLA-DRB1*04:23, HLA-DRB1*03:08, HLA-DRB1*03:06, HLA-DRB1*03:07, HLA-DRB1*04:08, HLA-DRB1*04:21, HLA-DRB1*03:05, HLA-DRB1*03:01, HLA-DRB1*08:01, HLA-DRB1*11:04, HLA-DRB1*11:06, HLA-DRB1*11:07, HLA-DRB1*11:21, HLA-DRB1*11:02, HLA-DRB1*08:17, HLA-DRB1*08:04, HLA-DRB1*08:06, HLA-DRB1*08:13, HLA-DRB1*11:14, HLA-DRB1*11:28, HLA-DRB1*13:11, HLA-DRB1*13:21,…
Merozoite surface protein 1 (MSP1)	30.68	0.6439	GLVQNFPNTIISKLI	HLA-DRB1*04:23, HLA-DRB1*01:02, HLA-DRB1*04:10, HLA-DRB1*04:08, HLA-DRB1*04:02, HLA-DRB1*03:08, HLA-DRB1*03:06, HLA-DRB1*03:07, HLA-DRB1*04:21, HLA-DRB1*04:26, HLA-DRB1*04:04, HLA-DRB1*07:03, HLA-DRB1*08:02, HLA-DRB1*13:02, HLA-DRB1*13:01, HLA-DRB1*11:21, HLA-DRB1*11:02, HLA-DRB1*11:20, HLA-DRB1*11:07, HLA-DRB1*11:14, HLA-DRB1*13:02, HLA-DRB1*15:06, HLA-DRB1*15:02, HLA-DRB1*13:27, HLA-DRB1*13:28,…
Merozoite surface protein 1 (MSP1)	29.89	0.5327	KEQAVLSSITQPLVA	HLA-DRB1*07:03, HLA-DRB1*07:01, HLA-DRB1*04:21, HLA-DRB1*04:02, HLA-DRB1*04:26, HLA-DRB1*04:01
Merozoite surface protein 1 (MSP1)	29.89	0.5776	KKEQAVLSSITQPLV	HLA-DRB1*07:03, HLA-DRB1*07:01, HLA-DRB1*04:21, HLA-DRB1*04:02, HLA-DRB1*04:26, HLA-DRB1*04:01
Merozoite surface protein 1 (MSP1)	29.44	1.1062	FVKSNSKVITGLTET	HLA-DRB1*07:03, HLA-DRB1*04:21, HLA-DRB1*04:26, HLA-DRB1*01:02, HLA-DRB1*07:01, HLA-DRB1*09:01, HLA-DRB5*01:05, HLA-DRB5*01:01, HLA-DRB1*15:02
Merozoite surface protein 1 (MSP1)	29.03	0.5303	IYYLHKLKEENHIKK	HLA-DRB1*08:01, HLA-DRB1*08:17, HLA-DRB1*08:06, HLA-DRB1*11:28, HLA-DRB1*11:04, HLA-DRB1*11:06, HLA-DRB1*11:01, HLA-DRB1*11:20, HLA-DRB1*13:01, HLA-DRB1*08:13, HLA-DRB1*11:14, HLA-DRB1*11:21, HLA-DRB1*11:02, HLA-DRB1*08:04, HLA-DRB1*13:21, HLA-DRB1*13:04, HLA-DRB1*13:05, HLA-DRB1*13:11, HLA-DRB1*13:27, HLA-DRB1*13:28, HLA-DRB1*13:23, HLA-DRB1*13:07, HLA-DRB1*13:22
Merozoite surface protein 1 (MSP1)	29.03	0.5236	MIYYLHKLKEENHIK	HLA-DRB1*08:01, HLA-DRB1*08:17, HLA-DRB1*08:06, HLA-DRB1*11:28, HLA-DRB1*11:04, HLA-DRB1*11:06, HLA-DRB1*11:01, HLA-DRB1*11:20, HLA-DRB1*08:04, HLA-DRB1*13:01, HLA-DRB1*08:13, HLA-DRB1*11:14, HLA-DRB1*11:21, HLA-DRB1*11:02, HLA-DRB1*13:21, HLA-DRB1*13:04, HLA-DRB1*13:05, HLA-DRB1*13:11, HLA-DRB1*13:27, HLA-DRB1*13:28, HLA-DRB1*13:23, HLA-DRB1*13:07, HLA-DRB1*13:22, HLA-DRB5*01:05
Merozoite surface protein 1 (MSP1)	28.73	0.8597	FSVFFNKKKEAEIAE	HLA-DRB1*08:01, HLA-DRB1*03:08, HLA-DRB1*03:06, HLA-DRB1*03:07, HLA-DRB1*08:17, HLA-DRB1*11:21, HLA-DRB1*11:02, HLA-DRB1*11:04, HLA-DRB1*11:06, HLA-DRB1*11:14, HLA-DRB1*08:04, HLA-DRB1*08:13, HLA-DRB1*13:01, HLA-DRB1*08:06, HLA-DRB1*11:01, HLA-DRB1*13:22, HLA-DRB1*13:11, HLA-DRB1*13:23, HLA-DRB1*13:07, HLA-DRB1*13:27, HLA-DRB1*13:28, HLA-DRB1*13:04
Merozoite surface protein 1 (MSP1)	28.73	0.9416	NFSVFFNKKKEAEIA	HLA-DRB1*08:01, HLA-DRB1*03:08, HLA-DRB1*03:06, HLA-DRB1*03:07, HLA-DRB1*08:17, HLA-DRB1*11:21, HLA-DRB1*11:02, HLA-DRB1*11:04, HLA-DRB1*11:06, HLA-DRB1*11:14, HLA-DRB1*08:04, HLA-DRB1*08:13, HLA-DRB1*13:01, HLA-DRB1*08:06, HLA-DRB1*11:01, HLA-DRB1*13:22, HLA-DRB1*13:11, HLA-DRB1*13:23, HLA-DRB1*13:07, HLA-DRB1*13:27, HLA-DRB1*13:28, HLA-DRB1*13:04, HLA-DRB5*01:01
Merozoite surface protein 1 (MSP1)	28.73	0.7945	QNFSVFFNKKKEAEI	HLA-DRB1*08:01, HLA-DRB1*03:08, HLA-DRB1*03:06, HLA-DRB1*03:07, HLA-DRB1*08:17, HLA-DRB1*11:21, HLA-DRB1*11:02, HLA-DRB1*11:04, HLA-DRB1*11:06, HLA-DRB1*11:14, HLA-DRB1*08:04, HLA-DRB1*08:13, HLA-DRB1*13:01, HLA-DRB1*08:06, HLA-DRB1*11:01, HLA-DRB1*13:22, HLA-DRB1*13:11, HLA-DRB5*01:01, HLA-DRB1*13:23, HLA-DRB1*13:07, HLA-DRB1*13:27, HLA-DRB1*13:28, HLA-DRB1*13:04
Merozoite surface protein 1 (MSP1)	28.73	0.6444	SVFFNKKKEAEIAET	HLA-DRB1*08:01, HLA-DRB1*03:08, HLA-DRB1*03:06, HLA-DRB1*03:07, HLA-DRB1*08:17, HLA-DRB1*11:21, HLA-DRB1*11:02, HLA-DRB1*11:04, HLA-DRB1*11:06, HLA-DRB1*11:14, HLA-DRB1*08:04, HLA-DRB1*08:13, HLA-DRB1*13:01, HLA-DRB1*08:06, HLA-DRB1*11:01, HLA-DRB1*13:22, HLA-DRB1*13:11, HLA-DRB1*13:23, HLA-DRB1*13:07, HLA-DRB1*13:27, HLA-DRB1*13:28, HLA-DRB1*13:04
Merozoite surface protein 1 (MSP1)	28.73	0.5145	VFFNKKKEAEIAETE	HLA-DRB1*08:01, HLA-DRB1*03:08, HLA-DRB1*03:06, HLA-DRB1*03:07, HLA-DRB1*08:17, HLA-DRB1*11:21, HLA-DRB1*11:02, HLA-DRB1*11:04, HLA-DRB1*11:06, HLA-DRB1*11:14, HLA-DRB1*08:04, HLA-DRB1*08:13, HLA-DRB1*13:01, HLA-DRB1*08:06, HLA-DRB1*11:01, HLA-DRB1*13:22, HLA-DRB1*13:11, HLA-DRB1*13:23, HLA-DRB1*13:07, HLA-DRB1*13:27, HLA-DRB1*13:28, HLA-DRB1*13:04
Merozoite surface protein 1 (MSP1)	27.44	0.5333	NKYKLKLDRLFNKKK	HLA-DRB1*03:05, HLA-DRB1*03:09, HLA-DRB1*03:08, HLA-DRB1*03:06, HLA-DRB1*03:07, HLA-DRB1*03:01, HLA-DRB1*11:07, HLA-DRB1*11:20, HLA-DRB1*11:01, HLA-DRB5*01:01, HLA-DRB5*01:05
Merozoite surface protein 1 (MSP1)	26.94	0.5667	DLRKIELFLKNAQLK	HLA-DRB1*04:02, HLA-DRB1*03:08, HLA-DRB1*03:06, HLA-DRB1*03:07, HLA-DRB1*03:05, HLA-DRB1*04:23, HLA-DRB1*11:21, HLA-DRB1*11:02, HLA-DRB1*11:14, HLA-DRB1*08:13, HLA-DRB1*11:07, HLA-DRB1*08:04, HLA-DRB1*11:04, HLA-DRB1*11:06, HLA-DRB1*13:01, HLA-DRB1*08:06, HLA-DRB1*11:01, HLA-DRB5*01:05, HLA-DRB1*13:22, HLA-DRB1*13:04, HLA-DRB1*13:23, HLA-DRB5*01:01, HLA-DRB1*13:11, HLA-DRB1*13:27, HLA-DRB1*13:28,…
Merozoite surface protein 1 (MSP1)	26.59	0.5964	GVYRSLKKQIEKNIF	HLA-DRB1*08:01, HLA-DRB1*03:08, HLA-DRB1*03:06, HLA-DRB1*03:07, HLA-DRB1*03:09, HLA-DRB1*07:03, HLA-DRB1*03:05, HLA-DRB1*04:05, HLA-DRB1*08:17, HLA-DRB1*11:20, HLA-DRB1*11:28, HLA-DRB1*08:06, HLA-DRB1*11:01, HLA-DRB1*11:14, HLA-DRB1*08:13, HLA-DRB1*13:01, HLA-DRB1*11:07, HLA-DRB1*11:21, HLA-DRB1*11:02, HLA-DRB1*13:21, HLA-DRB1*13:04, HLA-DRB1*13:07, HLA-DRB1*13:05, HLA-DRB1*13:23, HLA-DRB1*13:27,…
Merozoite surface protein 1 (MSP1)	24.95	0.8564	EGKFQDMLNISQHQC	HLA-DRB1*04:08, HLA-DRB1*04:01, HLA-DRB1*04:26, HLA-DRB1*04:05, HLA-DRB1*04:23, HLA-DRB1*04:10, HLA-DRB1*11:01, HLA-DRB1*13:21
Merozoite surface protein 1 (MSP1)	24.95	1.0034	IEGKFQDMLNISQHQ	HLA-DRB1*04:08, HLA-DRB1*04:01, HLA-DRB1*04:26, HLA-DRB1*04:05, HLA-DRB1*04:23, HLA-DRB1*04:10, HLA-DRB1*11:01, HLA-DRB1*13:21
Merozoite surface protein 1 (MSP1)	24.95	1.0795	KLIEGKFQDMLNISQ	HLA-DRB1*04:08, HLA-DRB1*04:01, HLA-DRB1*04:26, HLA-DRB1*04:05, HLA-DRB1*04:23, HLA-DRB1*04:10, HLA-DRB1*11:01, HLA-DRB1*13:21
Merozoite surface protein 1 (MSP1)	24.95	1.1637	LIEGKFQDMLNISQH	HLA-DRB1*04:08, HLA-DRB1*04:01, HLA-DRB1*04:26, HLA-DRB1*04:05, HLA-DRB1*04:23, HLA-DRB1*04:10, HLA-DRB1*11:01, HLA-DRB1*13:21
Merozoite surface protein 1 (MSP1)	23.96	0.9119	VYRSLKKQIEKNIFT	HLA-DRB1*08:01, HLA-DRB1*03:08, HLA-DRB1*03:06, HLA-DRB1*03:07, HLA-DRB1*03:09, HLA-DRB1*07:03, HLA-DRB1*03:05, HLA-DRB1*08:17, HLA-DRB1*11:20, HLA-DRB1*11:28, HLA-DRB1*08:06, HLA-DRB1*11:14, HLA-DRB1*11:01, HLA-DRB1*08:13, HLA-DRB1*13:01, HLA-DRB1*11:07, HLA-DRB1*11:21, HLA-DRB1*11:02, HLA-DRB1*13:21, HLA-DRB1*13:04, HLA-DRB1*13:07, HLA-DRB1*13:05, HLA-DRB1*13:23, HLA-DRB1*13:27, HLA-DRB1*13:28,…
Merozoite surface protein 1 (MSP1)	23.32	1.3581	EKNFKGLTHSANGSL	HLA-DRB1*04:01, HLA-DRB1*13:02, HLA-DRB1*09:01, HLA-DRB1*13:02
Merozoite surface protein 1 (MSP1)	22.74	0.7459	LKKEQAVLSSITQPL	HLA-DRB1*07:03, HLA-DRB1*04:26, HLA-DRB1*04:21, HLA-DRB1*07:01, HLA-DRB1*04:02, HLA-DRB1*01:02
Merozoite surface protein 1 (MSP1)	22.49	1.0773	PLTVLSISNDLKGIV	HLA-DRB1*03:01, HLA-DRB1*03:09, HLA-DRB1*03:05, HLA-DRB1*04:04, HLA-DRB1*04:23, HLA-DRB1*04:10, HLA-DRB1*11:07
Merozoite surface protein 1 (MSP1)	22.33	0.7006	KFQDMLNISQHQCVK	HLA-DRB1*04:08, HLA-DRB1*04:26, HLA-DRB1*04:23, HLA-DRB1*04:10, HLA-DRB1*07:03, HLA-DRB1*04:01, HLA-DRB1*03:08, HLA-DRB1*03:06, HLA-DRB1*03:07, HLA-DRB1*11:01, HLA-DRB1*13:21
Merozoite surface protein 1 (MSP1)	21.81	0.6034	QRYNNKFSSSNNSVY	HLA-DRB1*08:01, HLA-DRB1*07:01, HLA-DRB1*08:13
Merozoite surface protein 1 (MSP1)	21.51	0.5073	YNKYKLKLDRLFNKK	HLA-DRB1*03:05, HLA-DRB1*03:09, HLA-DRB1*03:08, HLA-DRB1*03:06, HLA-DRB1*03:07, HLA-DRB1*08:01, HLA-DRB1*03:01, HLA-DRB1*11:07, HLA-DRB1*08:17, HLA-DRB1*11:20, HLA-DRB5*01:01, HLA-DRB5*01:05
Merozoite surface protein 1 (MSP1)	21.45	0.8725	YTLKTGLEADIKKLT	HLA-DRB1*03:01, HLA-DRB1*08:01, HLA-DRB1*03:08, HLA-DRB1*03:06, HLA-DRB1*03:07, HLA-DRB1*08:17, HLA-DRB1*08:13, HLA-DRB1*11:14, HLA-DRB1*13:23
Merozoite surface protein 1 (MSP1)	21.3	0.8784	EQKNTLLKSYKYIKE	HLA-DRB1*11:07, HLA-DRB1*08:17, HLA-DRB1*08:06, HLA-DRB1*15:06, HLA-DRB1*15:01, HLA-DRB1*15:02
Merozoite surface protein 1 (MSP1)	21.3	0.9954	QKNTLLKSYKYIKES	HLA-DRB1*11:07, HLA-DRB1*08:17, HLA-DRB1*08:06, HLA-DRB1*15:06, HLA-DRB1*15:01, HLA-DRB1*15:02
Merozoite surface protein 1 (MSP1)	21.03	0.5742	CSSSNFLGISFLLIL	HLA-DRB1*07:03, HLA-DRB1*03:08, HLA-DRB1*03:06, HLA-DRB1*03:07, HLA-DRB1*03:01, HLA-DRB1*11:28, HLA-DRB1*15:02, HLA-DRB1*15:06, HLA-DRB1*13:05, HLA-DRB5*01:05
Merozoite surface protein 1 (MSP1)	21.03	0.9093	SSSNFLGISFLLILM	HLA-DRB1*07:03, HLA-DRB1*03:08, HLA-DRB1*03:06, HLA-DRB1*03:07, HLA-DRB1*03:01, HLA-DRB1*11:28, HLA-DRB1*15:02, HLA-DRB1*15:06, HLA-DRB1*13:05, HLA-DRB5*01:05
Merozoite surface protein 1 (MSP1)	20.87	0.8141	KVKDMLKKEQAVLSS	HLA-DRB1*04:26, HLA-DRB1*04:21, HLA-DRB1*01:02, HLA-DRB1*04:01, HLA-DRB1*11:21, HLA-DRB1*11:02, HLA-DRB1*11:04, HLA-DRB1*11:06, HLA-DRB1*08:04, HLA-DRB1*08:06, HLA-DRB1*11:14, HLA-DRB1*13:22, HLA-DRB1*13:04, HLA-DRB1*13:11, HLA-DRB1*13:07, HLA-DRB1*13:23
Merozoite surface protein 1 (MSP1)	20.87	0.5684	PKVKDMLKKEQAVLS	HLA-DRB1*04:26, HLA-DRB1*04:21, HLA-DRB1*01:02, HLA-DRB1*04:01, HLA-DRB1*11:21, HLA-DRB1*11:02, HLA-DRB1*11:04, HLA-DRB1*11:06, HLA-DRB1*08:04, HLA-DRB1*08:06, HLA-DRB1*11:14, HLA-DRB1*13:22, HLA-DRB1*13:04, HLA-DRB1*13:11, HLA-DRB1*13:07, HLA-DRB1*13:23
Merozoite surface protein 1 (MSP1)	20.87	0.5887	VKDMLKKEQAVLSSI	HLA-DRB1*04:26, HLA-DRB1*04:21, HLA-DRB1*01:02, HLA-DRB1*04:01, HLA-DRB1*11:21, HLA-DRB1*11:02, HLA-DRB1*11:04, HLA-DRB1*11:06, HLA-DRB1*08:04, HLA-DRB1*08:06, HLA-DRB1*11:14, HLA-DRB1*13:22, HLA-DRB1*13:04, HLA-DRB1*13:11, HLA-DRB1*13:07, HLA-DRB1*13:23
Merozoite surface protein 1 (MSP1)	20.64	0.5667	IKFNIDSLFTDPLEL	HLA-DRB1*03:09, HLA-DRB1*03:05, HLA-DRB1*03:01, HLA-DRB1*04:05, HLA-DRB1*11:07, HLA-DRB3*01:01
Merozoite surface protein 1 (MSP1)	20.64	1.0209	KTIKFNIDSLFTDPL	HLA-DRB1*03:09, HLA-DRB1*03:05, HLA-DRB1*03:01, HLA-DRB1*04:05, HLA-DRB1*11:07, HLA-DRB3*01:01
Merozoite surface protein 1 (MSP1)	20.64	0.5975	TLQLSFDLYNKYKLK	HLA-DRB1*03:01, HLA-DRB1*15:02
Merozoite surface protein 1 (MSP1)	20.03	0.9627	LKNNDTYFNDDIKQF	HLA-DRB1*03:09, HLA-DRB1*04:21, HLA-DRB1*04:02, HLA-DRB1*03:05, HLA-DRB1*04:10, HLA-DRB1*03:01, HLA-DRB3*01:01, HLA-DRB1*13:04
Merozoite surface protein 1 (MSP1)	19.93	0.5267	LFFIINTQCVTHESY	HLA-DRB1*04:21, HLA-DRB1*04:08, HLA-DRB1*04:26, HLA-DRB1*04:23, HLA-DRB1*07:03, HLA-DRB1*04:02, HLA-DRB1*04:10, HLA-DRB1*01:02, HLA-DRB1*03:09, HLA-DRB1*03:05, HLA-DRB1*11:28, HLA-DRB1*08:13, HLA-DRB1*11:01, HLA-DRB1*11:20, HLA-DRB1*11:14, HLA-DRB1*13:07, HLA-DRB1*13:05, HLA-DRB5*01:05, HLA-DRB3*01:01, HLA-DRB1*13:04, HLA-DRB1*13:21, HLA-DRB1*15:02, HLA-DRB1*13:23
Merozoite surface protein 1 (MSP1)	19.89	0.5402	EETEETVGHTTTVTI	HLA-DRB1*07:03, HLA-DRB1*04:21, HLA-DRB1*04:26, HLA-DRB1*07:01, HLA-DRB1*04:02
Merozoite surface protein 1 (MSP1)	19.44	0.9745	IELFLKNAQLKDSIH	HLA-DRB1*04:02, HLA-DRB1*03:08, HLA-DRB1*03:06, HLA-DRB1*03:07, HLA-DRB1*08:02, HLA-DRB1*11:21, HLA-DRB1*11:02, HLA-DRB1*11:14, HLA-DRB1*08:13, HLA-DRB1*08:04, HLA-DRB1*13:01, HLA-DRB1*08:06, HLA-DRB1*11:04, HLA-DRB1*11:06, HLA-DRB1*08:17, HLA-DRB1*13:22, HLA-DRB1*13:04, HLA-DRB1*13:23, HLA-DRB1*13:21, HLA-DRB1*13:27, HLA-DRB1*13:28, HLA-DRB1*13:11, HLA-DRB1*13:07, HLA-DRB5*01:05, HLA-DRB5*01:01
Merozoite surface protein 1 (MSP1)	19.44	1.1373	KIELFLKNAQLKDSI	HLA-DRB1*04:02, HLA-DRB1*03:08, HLA-DRB1*03:06, HLA-DRB1*03:07, HLA-DRB1*08:02, HLA-DRB1*11:21, HLA-DRB1*11:02, HLA-DRB1*11:14, HLA-DRB1*08:13, HLA-DRB1*08:04, HLA-DRB1*13:01, HLA-DRB1*08:06, HLA-DRB1*11:04, HLA-DRB1*11:06, HLA-DRB1*08:17, HLA-DRB1*13:22, HLA-DRB1*13:04, HLA-DRB1*13:23, HLA-DRB1*13:21, HLA-DRB1*13:27, HLA-DRB1*13:28, HLA-DRB1*13:11, HLA-DRB1*13:07, HLA-DRB5*01:05, HLA-DRB5*01:01
Merozoite surface protein 1 (MSP1)	19.44	1.1771	RKIELFLKNAQLKDS	HLA-DRB1*04:02, HLA-DRB1*03:08, HLA-DRB1*03:06, HLA-DRB1*03:07, HLA-DRB1*08:02, HLA-DRB1*11:21, HLA-DRB1*11:02, HLA-DRB1*11:14, HLA-DRB1*08:13, HLA-DRB1*08:04, HLA-DRB1*13:01, HLA-DRB1*08:06, HLA-DRB1*11:04, HLA-DRB1*11:06, HLA-DRB1*08:17, HLA-DRB1*13:22, HLA-DRB1*13:04, HLA-DRB1*13:23, HLA-DRB1*13:21, HLA-DRB1*13:27, HLA-DRB1*13:28, HLA-DRB1*13:11, HLA-DRB1*13:07, HLA-DRB5*01:05, HLA-DRB5*01:01
Merozoite surface protein 1 (MSP1)	19.12	0.585	DDSLVVLPIFGESED	HLA-DRB1*04:10, HLA-DRB1*08:01, HLA-DRB1*04:23, HLA-DRB1*08:06, HLA-DRB1*13:01, HLA-DRB1*11:20, HLA-DRB1*08:17, HLA-DRB1*11:21, HLA-DRB1*11:02, HLA-DRB1*11:28, HLA-DRB1*11:04, HLA-DRB1*11:06, HLA-DRB1*11:14, HLA-DRB1*13:04, HLA-DRB1*13:21, HLA-DRB1*13:27, HLA-DRB1*13:28, HLA-DRB1*13:22, HLA-DRB1*13:05, HLA-DRB1*13:11, HLA-DRB1*13:23, HLA-DRB1*13:07
Merozoite surface protein 1 (MSP1)	19.12	0.6551	DEEDDSLVVLPIFGE	HLA-DRB1*04:10, HLA-DRB1*08:01, HLA-DRB1*04:23, HLA-DRB1*08:06, HLA-DRB1*13:01, HLA-DRB1*11:20, HLA-DRB1*08:17, HLA-DRB1*11:21, HLA-DRB1*11:02, HLA-DRB1*11:28, HLA-DRB1*11:04, HLA-DRB1*11:06, HLA-DRB1*11:14, HLA-DRB1*13:04, HLA-DRB1*13:21, HLA-DRB1*13:27, HLA-DRB1*13:28, HLA-DRB1*13:22, HLA-DRB1*13:05, HLA-DRB1*13:11, HLA-DRB1*13:23, HLA-DRB1*13:07
Merozoite surface protein 1 (MSP1)	19.12	0.827	DSLVVLPIFGESEDN	HLA-DRB1*04:10, HLA-DRB1*08:01, HLA-DRB1*04:23, HLA-DRB1*08:06, HLA-DRB1*13:01, HLA-DRB1*11:20, HLA-DRB1*08:17, HLA-DRB1*11:21, HLA-DRB1*11:02, HLA-DRB1*11:28, HLA-DRB1*11:04, HLA-DRB1*11:06, HLA-DRB1*11:14, HLA-DRB1*13:04, HLA-DRB1*13:21, HLA-DRB1*13:27, HLA-DRB1*13:28, HLA-DRB1*13:22, HLA-DRB1*13:05, HLA-DRB1*13:11, HLA-DRB1*13:23, HLA-DRB1*13:07
Merozoite surface protein 1 (MSP1)	19.12	0.6155	EEDDSLVVLPIFGES	HLA-DRB1*04:10, HLA-DRB1*08:01, HLA-DRB1*04:23, HLA-DRB1*08:06, HLA-DRB1*13:01, HLA-DRB1*11:20, HLA-DRB1*08:17, HLA-DRB1*11:21, HLA-DRB1*11:02, HLA-DRB1*11:28, HLA-DRB1*11:04, HLA-DRB1*11:06, HLA-DRB1*11:14, HLA-DRB1*13:04, HLA-DRB1*13:21, HLA-DRB1*13:27, HLA-DRB1*13:28, HLA-DRB1*13:22, HLA-DRB1*13:05, HLA-DRB1*13:11, HLA-DRB1*13:23, HLA-DRB1*13:07
Merozoite surface protein 1 (MSP1)	19.12	1.1359	ELFLKNAQLKDSIHV	HLA-DRB1*04:02, HLA-DRB1*08:02, HLA-DRB1*03:08, HLA-DRB1*03:06, HLA-DRB1*03:07, HLA-DRB1*08:04, HLA-DRB1*11:21, HLA-DRB1*11:02, HLA-DRB1*08:13, HLA-DRB1*13:01, HLA-DRB1*11:04, HLA-DRB1*11:06, HLA-DRB1*08:17, HLA-DRB1*11:14, HLA-DRB1*13:21, HLA-DRB1*13:22, HLA-DRB1*13:27, HLA-DRB1*13:28, HLA-DRB1*13:11, HLA-DRB5*01:05, HLA-DRB1*13:23
Merozoite surface protein 1 (MSP1)	19.12	1.3226	LVVLPIFGESEDNDE	HLA-DRB1*04:10, HLA-DRB1*08:01, HLA-DRB1*04:23, HLA-DRB1*08:06, HLA-DRB1*13:01, HLA-DRB1*11:20, HLA-DRB1*08:17, HLA-DRB1*11:21, HLA-DRB1*11:02, HLA-DRB1*11:28, HLA-DRB1*11:04, HLA-DRB1*11:06, HLA-DRB1*11:14, HLA-DRB1*13:04, HLA-DRB1*13:21, HLA-DRB1*13:27, HLA-DRB1*13:28, HLA-DRB1*13:22, HLA-DRB1*13:05, HLA-DRB1*13:11, HLA-DRB1*13:23, HLA-DRB1*13:07
Merozoite surface protein 1 (MSP1)	19.12	1.2	SLVVLPIFGESEDND	HLA-DRB1*04:10, HLA-DRB1*08:01, HLA-DRB1*04:23, HLA-DRB1*08:06, HLA-DRB1*13:01, HLA-DRB1*11:20, HLA-DRB1*08:17, HLA-DRB1*11:21, HLA-DRB1*11:02, HLA-DRB1*11:28, HLA-DRB1*11:04, HLA-DRB1*11:06, HLA-DRB1*11:14, HLA-DRB1*13:04, HLA-DRB1*13:21, HLA-DRB1*13:27, HLA-DRB1*13:28, HLA-DRB1*13:22, HLA-DRB1*13:05, HLA-DRB1*13:11, HLA-DRB1*13:23, HLA-DRB1*13:07
Merozoite surface protein 1 (MSP1)	18.79	0.5466	SLYDSMNNDLQHLFF	HLA-DRB1*03:01, HLA-DRB1*03:08, HLA-DRB1*03:06, HLA-DRB1*03:07, HLA-DRB1*07:03, HLA-DRB1*04:08, HLA-DRB3*01:01
Merozoite surface protein 1 (MSP1)	18.78	0.6281	YDSMNNDLQHLFFEL	HLA-DRB1*03:01, HLA-DRB1*03:08, HLA-DRB1*03:06, HLA-DRB1*03:07, HLA-DRB1*04:08, HLA-DRB3*01:01
Merozoite surface protein 1 (MSP1)	18.46	0.5647	VRNYLFTIKELKYPE	HLA-DRB1*08:01, HLA-DRB1*12:01, HLA-DRB1*08:13, HLA-DRB1*11:01, HLA-DRB1*08:17, HLA-DRB1*15:06, HLA-DRB5*01:05, HLA-DRB5*01:01
Merozoite surface protein 1 (MSP1)	18.18	1.0412	LTVLSISNDLKGIVS	HLA-DRB1*03:01, HLA-DRB1*03:09, HLA-DRB1*03:05, HLA-DRB1*04:23, HLA-DRB1*04:10, HLA-DRB1*11:07
Merozoite surface protein 1 (MSP1)	17.92	1.1212	EKIITDNKERKIFIN	HLA-DRB1*03:08, HLA-DRB1*03:06, HLA-DRB1*03:07, HLA-DRB1*03:05, HLA-DRB1*03:01, HLA-DRB1*03:09, HLA-DRB1*11:07
Merozoite surface protein 1 (MSP1)	17.92	1.2235	EKINEKIITDNKERK	HLA-DRB1*03:08, HLA-DRB1*03:06, HLA-DRB1*03:07, HLA-DRB1*03:05, HLA-DRB1*03:01, HLA-DRB1*03:09, HLA-DRB1*11:07
Merozoite surface protein 1 (MSP1)	17.92	0.903	ESVENDIKFAQEGIS	HLA-DRB1*03:05, HLA-DRB1*03:08, HLA-DRB1*03:06, HLA-DRB1*03:07, HLA-DRB1*03:09, HLA-DRB1*03:01, HLA-DRB1*11:07
Merozoite surface protein 1 (MSP1)	17.92	0.7904	IAKTIKFNIDSLFTD	HLA-DRB1*03:09, HLA-DRB1*03:05, HLA-DRB1*03:01, HLA-DRB1*07:03, HLA-DRB1*11:07, HLA-DRB3*01:01
Merozoite surface protein 1 (MSP1)	17.92	0.9122	IITDNKERKIFINNI	HLA-DRB1*03:08, HLA-DRB1*03:06, HLA-DRB1*03:07, HLA-DRB1*03:05, HLA-DRB1*03:01, HLA-DRB1*03:09, HLA-DRB1*11:07
Merozoite surface protein 1 (MSP1)	17.92	1.2684	IKESVENDIKFAQEG	HLA-DRB1*03:05, HLA-DRB1*03:08, HLA-DRB1*03:06, HLA-DRB1*03:07, HLA-DRB1*03:09, HLA-DRB1*03:01, HLA-DRB1*11:07
Merozoite surface protein 1 (MSP1)	17.92	1.0186	INEKIITDNKERKIF	HLA-DRB1*03:08, HLA-DRB1*03:06, HLA-DRB1*03:07, HLA-DRB1*03:05, HLA-DRB1*03:01, HLA-DRB1*03:09, HLA-DRB1*11:07
Merozoite surface protein 1 (MSP1)	17.92	0.5113	ISVTMDNILSGFENE	HLA-DRB1*03:01, HLA-DRB1*03:08, HLA-DRB1*03:06, HLA-DRB1*03:07, HLA-DRB1*03:09, HLA-DRB1*03:05, HLA-DRB1*04:21, HLA-DRB1*11:07, HLA-DRB3*01:01
Merozoite surface protein 1 (MSP1)	17.92	1.0077	KESVENDIKFAQEGI	HLA-DRB1*03:05, HLA-DRB1*03:08, HLA-DRB1*03:06, HLA-DRB1*03:07, HLA-DRB1*03:09, HLA-DRB1*03:01, HLA-DRB1*11:07
Merozoite surface protein 1 (MSP1)	17.92	1.1216	KIITDNKERKIFINN	HLA-DRB1*03:08, HLA-DRB1*03:06, HLA-DRB1*03:07, HLA-DRB1*03:05, HLA-DRB1*03:01, HLA-DRB1*03:09, HLA-DRB1*11:07
Merozoite surface protein 1 (MSP1)	17.92	1.1447	KINEKIITDNKERKI	HLA-DRB1*03:08, HLA-DRB1*03:06, HLA-DRB1*03:07, HLA-DRB1*03:05, HLA-DRB1*03:01, HLA-DRB1*03:09, HLA-DRB1*11:07
Merozoite surface protein 1 (MSP1)	17.92	1.1234	KYIKESVENDIKFAQ	HLA-DRB1*03:05, HLA-DRB1*03:08, HLA-DRB1*03:06, HLA-DRB1*03:07, HLA-DRB1*03:01, HLA-DRB1*03:09, HLA-DRB1*04:21, HLA-DRB1*04:26, HLA-DRB1*11:07
Merozoite surface protein 1 (MSP1)	17.92	1.0791	NEKIITDNKERKIFI	HLA-DRB1*03:08, HLA-DRB1*03:06, HLA-DRB1*03:07, HLA-DRB1*03:05, HLA-DRB1*03:01, HLA-DRB1*03:09, HLA-DRB1*11:07
Merozoite surface protein 1 (MSP1)	17.92	0.923	TGEAISVTMDNILSG	HLA-DRB1*03:01, HLA-DRB1*03:08, HLA-DRB1*03:06, HLA-DRB1*03:07, HLA-DRB1*03:09, HLA-DRB1*03:05, HLA-DRB1*04:21, HLA-DRB1*11:07, HLA-DRB3*01:01
Merozoite surface protein 1 (MSP1)	17.92	1.0145	YIKESVENDIKFAQE	HLA-DRB1*03:05, HLA-DRB1*03:08, HLA-DRB1*03:06, HLA-DRB1*03:07, HLA-DRB1*03:09, HLA-DRB1*03:01, HLA-DRB1*04:21, HLA-DRB1*04:26, HLA-DRB1*11:07
Merozoite surface protein 1 (MSP1)	17.91	0.8227	AKTIKFNIDSLFTDP	HLA-DRB1*03:09, HLA-DRB1*03:05, HLA-DRB1*03:01, HLA-DRB1*11:07, HLA-DRB3*01:01
Merozoite surface protein 1 (MSP1)	17.91	1.0733	TIKFNIDSLFTDPLE	HLA-DRB1*03:09, HLA-DRB1*03:05, HLA-DRB1*03:01, HLA-DRB1*11:07, HLA-DRB3*01:01
Merozoite surface protein 1 (MSP1)	17.91	0.6893	TVLSISNDLKGIVSL	HLA-DRB1*03:01, HLA-DRB1*03:09, HLA-DRB1*03:05, HLA-DRB1*04:23, HLA-DRB1*11:07
Merozoite surface protein 1 (MSP1)	17.91	0.6597	VLSISNDLKGIVSLL	HLA-DRB1*03:01, HLA-DRB1*03:09, HLA-DRB1*03:05, HLA-DRB1*04:23, HLA-DRB1*11:07
Merozoite surface protein 1 (MSP1)	17.87	1.3002	DTYFNDDIKQFVKSN	HLA-DRB1*03:09, HLA-DRB1*03:01, HLA-DRB1*04:21, HLA-DRB1*03:05, HLA-DRB3*01:01
Merozoite surface protein 1 (MSP1)	17.87	1.4115	KNNDTYFNDDIKQFV	HLA-DRB1*03:09, HLA-DRB1*04:21, HLA-DRB1*03:05, HLA-DRB1*03:01, HLA-DRB3*01:01
Merozoite surface protein 1 (MSP1)	17.87	1.557	NDTYFNDDIKQFVKS	HLA-DRB1*03:09, HLA-DRB1*03:01, HLA-DRB1*04:21, HLA-DRB1*03:05, HLA-DRB3*01:01
Merozoite surface protein 1 (MSP1)	17.87	1.4946	NNDTYFNDDIKQFVK	HLA-DRB1*03:09, HLA-DRB1*04:21, HLA-DRB1*03:05, HLA-DRB1*03:01, HLA-DRB3*01:01
Merozoite surface protein 1 (MSP1)	17.86	0.9015	DSMNNDLQHLFFELY	HLA-DRB1*03:01, HLA-DRB1*03:08, HLA-DRB1*03:06, HLA-DRB1*03:07, HLA-DRB3*01:01
Merozoite surface protein 1 (MSP1)	17.86	1.1793	GLEADIKKLTEEIKS	HLA-DRB1*03:01, HLA-DRB1*03:08, HLA-DRB1*03:06, HLA-DRB1*03:07
Merozoite surface protein 1 (MSP1)	17.86	0.5414	IKKLINDDTKKDMLG	HLA-DRB1*03:08, HLA-DRB1*03:06, HLA-DRB1*03:07, HLA-DRB1*04:21, HLA-DRB1*03:01, HLA-DRB1*04:26
Merozoite surface protein 1 (MSP1)	17.86	1.2521	INDDTKKDMLGKLLS	HLA-DRB1*03:01, HLA-DRB1*03:08, HLA-DRB1*03:06, HLA-DRB1*03:07
Merozoite surface protein 1 (MSP1)	17.86	0.7028	KKLINDDTKKDMLGK	HLA-DRB1*03:08, HLA-DRB1*03:06, HLA-DRB1*03:07, HLA-DRB1*04:21, HLA-DRB1*03:01, HLA-DRB1*04:26
Merozoite surface protein 1 (MSP1)	17.86	0.9597	KLINDDTKKDMLGKL	HLA-DRB1*03:08, HLA-DRB1*03:06, HLA-DRB1*03:07, HLA-DRB1*04:21, HLA-DRB1*03:01, HLA-DRB1*04:26
Merozoite surface protein 1 (MSP1)	17.86	0.9889	KTGLEADIKKLTEEI	HLA-DRB1*03:01, HLA-DRB1*03:08, HLA-DRB1*03:06, HLA-DRB1*03:07
Merozoite surface protein 1 (MSP1)	17.86	1.3456	LINDDTKKDMLGKLL	HLA-DRB1*03:08, HLA-DRB1*03:06, HLA-DRB1*03:07, HLA-DRB1*04:21, HLA-DRB1*03:01, HLA-DRB1*04:26
Merozoite surface protein 1 (MSP1)	17.86	0.9502	LKTGLEADIKKLTEE	HLA-DRB1*03:01, HLA-DRB1*03:08, HLA-DRB1*03:06, HLA-DRB1*03:07
Merozoite surface protein 1 (MSP1)	17.86	0.5248	MNNDLQHLFFELYQK	HLA-DRB1*03:01, HLA-DRB1*03:08, HLA-DRB1*03:06, HLA-DRB1*03:07
Merozoite surface protein 1 (MSP1)	17.86	0.6508	SMNNDLQHLFFELYQ	HLA-DRB1*03:01, HLA-DRB1*03:08, HLA-DRB1*03:06, HLA-DRB1*03:07, HLA-DRB3*01:01
Merozoite surface protein 1 (MSP1)	17.86	1.1304	TGLEADIKKLTEEIK	HLA-DRB1*03:01, HLA-DRB1*03:08, HLA-DRB1*03:06, HLA-DRB1*03:07
Merozoite surface protein 1 (MSP1)	17.86	0.9793	TLKTGLEADIKKLTE	HLA-DRB1*03:01, HLA-DRB1*03:08, HLA-DRB1*03:06, HLA-DRB1*03:07
Merozoite surface protein 1 (MSP1)	17.84	1.5923	DSLFTDPLELEYYLR	HLA-DRB1*03:01
Merozoite surface protein 1 (MSP1)	17.84	1.2586	IDSLFTDPLELEYYL	HLA-DRB1*03:01
Merozoite surface protein 1 (MSP1)	17.84	0.7982	NIDSLFTDPLELEYY	HLA-DRB1*03:01
Merozoite surface protein 1 (MSP1)	17.84	1.4116	SLFTDPLELEYYLRE	HLA-DRB1*03:01
Merozoite surface protein 1 (MSP1)	17.76	1.0688	FNDDIKQFVKSNSKV	HLA-DRB1*03:09, HLA-DRB1*03:05, HLA-DRB1*08:02, HLA-DRB1*11:21, HLA-DRB1*11:02, HLA-DRB1*08:13, HLA-DRB1*13:01, HLA-DRB1*08:04, HLA-DRB1*11:14, HLA-DRB1*11:20, HLA-DRB1*11:04, HLA-DRB1*11:06, HLA-DRB1*13:22, HLA-DRB1*13:27, HLA-DRB1*13:28, HLA-DRB1*13:07, HLA-DRB1*13:23, HLA-DRB1*13:04, HLA-DRB1*13:11
Merozoite surface protein 1 (MSP1)	17.53	0.7906	FDGIFCSSSNFLGIS	HLA-DRB1*07:03, HLA-DRB1*04:01, HLA-DRB1*13:02, HLA-DRB1*13:02
Merozoite surface protein 1 (MSP1)	17	1.1583	LFLKNAQLKDSIHVP	HLA-DRB1*04:02, HLA-DRB1*03:08, HLA-DRB1*03:06, HLA-DRB1*03:07, HLA-DRB1*08:04, HLA-DRB1*11:21, HLA-DRB1*11:02, HLA-DRB1*08:13, HLA-DRB1*13:01, HLA-DRB1*11:04, HLA-DRB1*11:06, HLA-DRB1*08:17, HLA-DRB1*11:14, HLA-DRB1*13:21, HLA-DRB1*13:22, HLA-DRB1*13:27, HLA-DRB1*13:28, HLA-DRB1*13:11, HLA-DRB5*01:05, HLA-DRB1*13:23
Merozoite surface protein 1 (MSP1)	16.96	1.3803	ELEYYLREKNKKVDV	HLA-DRB1*04:21, HLA-DRB1*04:26, HLA-DRB1*08:01, HLA-DRB1*04:01, HLA-DRB1*03:05, HLA-DRB1*08:13, HLA-DRB1*08:06, HLA-DRB1*11:14, HLA-DRB1*08:17, HLA-DRB1*11:20, HLA-DRB1*08:04, HLA-DRB1*11:21, HLA-DRB1*11:02, HLA-DRB1*13:23, HLA-DRB1*13:04, HLA-DRB1*13:22, HLA-DRB1*13:07
Merozoite surface protein 1 (MSP1)	16.96	1.1918	EYYLREKNKKVDVTP	HLA-DRB1*04:21, HLA-DRB1*04:26, HLA-DRB1*08:01, HLA-DRB1*04:01, HLA-DRB1*03:05, HLA-DRB1*08:13, HLA-DRB1*08:06, HLA-DRB1*11:14, HLA-DRB1*08:17, HLA-DRB1*11:20, HLA-DRB1*08:04, HLA-DRB1*11:21, HLA-DRB1*11:02, HLA-DRB1*13:23, HLA-DRB1*13:04, HLA-DRB1*13:22, HLA-DRB1*13:07
Merozoite surface protein 1 (MSP1)	16.96	1.1052	LELEYYLREKNKKVD	HLA-DRB1*04:21, HLA-DRB1*04:26, HLA-DRB1*08:01, HLA-DRB1*04:01, HLA-DRB1*03:05, HLA-DRB1*08:13, HLA-DRB1*08:06, HLA-DRB1*11:14, HLA-DRB1*08:17, HLA-DRB1*11:20, HLA-DRB1*08:04, HLA-DRB1*11:21, HLA-DRB1*11:02, HLA-DRB1*13:23, HLA-DRB1*13:04, HLA-DRB1*13:22, HLA-DRB1*13:07
Merozoite surface protein 1 (MSP1)	16.96	1.4606	LEYYLREKNKKVDVT	HLA-DRB1*04:21, HLA-DRB1*04:26, HLA-DRB1*08:01, HLA-DRB1*04:01, HLA-DRB1*03:05, HLA-DRB1*08:13, HLA-DRB1*08:06, HLA-DRB1*11:14, HLA-DRB1*08:17, HLA-DRB1*11:20, HLA-DRB1*08:04, HLA-DRB1*11:21, HLA-DRB1*11:02, HLA-DRB1*13:23, HLA-DRB1*13:04, HLA-DRB1*13:22, HLA-DRB1*13:07
Merozoite surface protein 1 (MSP1)	16.67	1.4385	PLELEYYLREKNKKV	HLA-DRB1*04:21, HLA-DRB1*04:26, HLA-DRB1*08:01, HLA-DRB1*04:01, HLA-DRB1*03:05, HLA-DRB1*08:13, HLA-DRB1*11:14, HLA-DRB1*11:20, HLA-DRB1*08:04, HLA-DRB1*08:17, HLA-DRB1*11:21, HLA-DRB1*11:02, HLA-DRB1*13:23, HLA-DRB1*13:22, HLA-DRB1*13:07
Merozoite surface protein 1 (MSP1)	16.62	0.6272	LINLKAKINDCNVEK	HLA-DRB1*08:01, HLA-DRB1*01:02, HLA-DRB1*08:06, HLA-DRB1*08:17, HLA-DRB1*08:04, HLA-DRB1*08:13, HLA-DRB1*13:01, HLA-DRB1*13:04, HLA-DRB1*13:21, HLA-DRB1*13:27, HLA-DRB1*13:28
Merozoite surface protein 1 (MSP1)	15.36	0.8941	DKMQIKKLTLLKEQL	HLA-DRB1*04:10, HLA-DRB1*08:13, HLA-DRB1*08:17, HLA-DRB1*08:06, HLA-DRB1*11:28, HLA-DRB1*11:04, HLA-DRB1*11:06, HLA-DRB1*08:04, HLA-DRB1*13:01, HLA-DRB1*13:21, HLA-DRB4*01:01, HLA-DRB1*13:04, HLA-DRB1*13:05, HLA-DRB1*13:11, HLA-DRB1*13:27, HLA-DRB1*13:28
Merozoite surface protein 1 (MSP1)	15.36	0.5447	DNKERKIFINNIKKK	HLA-DRB1*03:08, HLA-DRB1*03:06, HLA-DRB1*03:07, HLA-DRB1*11:21, HLA-DRB1*11:02, HLA-DRB1*11:04, HLA-DRB1*11:06, HLA-DRB1*11:14, HLA-DRB1*08:04, HLA-DRB1*13:01, HLA-DRB1*13:22, HLA-DRB5*01:01, HLA-DRB1*13:11, HLA-DRB1*13:23, HLA-DRB1*13:27, HLA-DRB1*13:28, HLA-DRB1*13:07
Merozoite surface protein 1 (MSP1)	15.36	0.6388	GQDKMQIKKLTLLKE	HLA-DRB1*04:10, HLA-DRB1*08:13, HLA-DRB1*08:17, HLA-DRB1*08:06, HLA-DRB1*11:28, HLA-DRB1*11:04, HLA-DRB1*11:06, HLA-DRB1*08:04, HLA-DRB1*13:01, HLA-DRB1*13:21, HLA-DRB4*01:01, HLA-DRB1*13:04, HLA-DRB1*13:05, HLA-DRB1*13:11, HLA-DRB1*13:27, HLA-DRB1*13:28
Merozoite surface protein 1 (MSP1)	15.36	0.5435	KMQIKKLTLLKEQLE	HLA-DRB1*04:10, HLA-DRB1*08:13, HLA-DRB1*08:17, HLA-DRB1*08:06, HLA-DRB1*11:28, HLA-DRB1*11:04, HLA-DRB1*11:06, HLA-DRB1*08:04, HLA-DRB1*13:01, HLA-DRB1*13:21, HLA-DRB4*01:01, HLA-DRB1*13:04, HLA-DRB1*13:05, HLA-DRB1*13:11, HLA-DRB1*13:27, HLA-DRB1*13:28
Merozoite surface protein 1 (MSP1)	15.36	0.6669	MQIKKLTLLKEQLES	HLA-DRB1*04:10, HLA-DRB1*08:13, HLA-DRB1*08:17, HLA-DRB1*08:06, HLA-DRB1*11:28, HLA-DRB1*11:04, HLA-DRB1*11:06, HLA-DRB1*08:04, HLA-DRB1*13:01, HLA-DRB1*13:21, HLA-DRB4*01:01, HLA-DRB1*13:04, HLA-DRB1*13:05, HLA-DRB1*13:11, HLA-DRB1*13:27, HLA-DRB1*13:28
Merozoite surface protein 1 (MSP1)	15.36	0.5487	QDKMQIKKLTLLKEQ	HLA-DRB1*04:10, HLA-DRB1*08:13, HLA-DRB1*08:17, HLA-DRB1*08:06, HLA-DRB1*11:28, HLA-DRB1*11:04, HLA-DRB1*11:06, HLA-DRB1*08:04, HLA-DRB1*13:01, HLA-DRB1*13:21, HLA-DRB4*01:01, HLA-DRB1*13:04, HLA-DRB1*13:05, HLA-DRB1*13:11, HLA-DRB1*13:27, HLA-DRB1*13:28
Merozoite surface protein 1 (MSP1)	15.16	0.9266	AKSYADLKHRVRNYL	HLA-DRB1*08:01, HLA-DRB1*08:13, HLA-DRB1*08:06, HLA-DRB1*08:04, HLA-DRB1*11:01, HLA-DRB1*15:06
Merozoite surface protein 1 (MSP1)	15	0.6934	YRSLKKQIEKNIFTF	HLA-DRB1*08:01, HLA-DRB1*03:09, HLA-DRB1*03:05, HLA-DRB1*08:17, HLA-DRB1*11:20, HLA-DRB1*11:28, HLA-DRB1*08:06, HLA-DRB1*11:14, HLA-DRB1*11:01, HLA-DRB1*08:13, HLA-DRB1*13:21, HLA-DRB1*13:04, HLA-DRB1*13:07, HLA-DRB1*13:05, HLA-DRB1*13:23
Merozoite surface protein 1 (MSP1)	14.54	0.7939	FLKNAQLKDSIHVPN	HLA-DRB1*03:08, HLA-DRB1*03:06, HLA-DRB1*03:07, HLA-DRB1*11:21, HLA-DRB1*11:02, HLA-DRB1*13:01, HLA-DRB1*11:04, HLA-DRB1*11:06, HLA-DRB1*08:17, HLA-DRB1*11:14, HLA-DRB1*13:21, HLA-DRB1*13:22, HLA-DRB1*13:27, HLA-DRB1*13:28, HLA-DRB1*13:11, HLA-DRB1*13:23
Merozoite surface protein 1 (MSP1)	14.54	0.5723	LFQKEKMVLNEEEIT	HLA-DRB1*08:01, HLA-DRB1*08:17, HLA-DRB1*08:06, HLA-DRB1*08:04, HLA-DRB1*08:13, HLA-DRB1*13:01, HLA-DRB1*11:21, HLA-DRB1*11:02, HLA-DRB1*13:04, HLA-DRB1*13:27, HLA-DRB1*13:28, HLA-DRB1*13:22
Merozoite surface protein 1 (MSP1)	14.54	0.6281	LKNAQLKDSIHVPNI	HLA-DRB1*03:08, HLA-DRB1*03:06, HLA-DRB1*03:07, HLA-DRB1*11:21, HLA-DRB1*11:02, HLA-DRB1*13:01, HLA-DRB1*11:04, HLA-DRB1*11:06, HLA-DRB1*11:14, HLA-DRB1*13:22, HLA-DRB1*13:27, HLA-DRB1*13:28, HLA-DRB1*13:11, HLA-DRB1*13:23
Merozoite surface protein 1 (MSP1)	13.66	0.8721	INLKAKINDCNVEKD	HLA-DRB1*08:01, HLA-DRB1*08:06, HLA-DRB1*08:17, HLA-DRB1*08:04, HLA-DRB1*08:13, HLA-DRB1*13:01, HLA-DRB1*13:04, HLA-DRB1*13:21, HLA-DRB1*13:27, HLA-DRB1*13:28
Merozoite surface protein 1 (MSP1)	13.52	0.6793	KLNFYFDLLRAKLND	HLA-DRB1*03:05, HLA-DRB1*03:09, HLA-DRB1*11:01, HLA-DRB1*11:14, HLA-DRB1*15:06, HLA-DRB1*15:02, HLA-DRB5*01:05, HLA-DRB5*01:01, HLA-DRB3*01:01, HLA-DRB1*13:23
Merozoite surface protein 1 (MSP1)	13.01	0.6284	KKESKFLPFLTNIET	HLA-DRB1*04:10, HLA-DRB1*04:05, HLA-DRB1*04:04, HLA-DRB1*04:08, HLA-DRB1*08:01, HLA-DRB1*04:23, HLA-DRB1*04:21, HLA-DRB1*11:20, HLA-DRB1*08:17, HLA-DRB1*13:04, HLA-DRB1*13:21
Merozoite surface protein 1 (MSP1)	13.01	0.6398	QKKESKFLPFLTNIE	HLA-DRB1*04:10, HLA-DRB1*04:05, HLA-DRB1*04:08, HLA-DRB1*08:01, HLA-DRB1*04:23, HLA-DRB1*04:04, HLA-DRB1*04:21, HLA-DRB1*11:20, HLA-DRB1*08:17, HLA-DRB1*13:04, HLA-DRB1*13:21
Merozoite surface protein 1 (MSP1)	12.87	0.9748	FKGLTHSANGSLEVS	HLA-DRB1*09:01, HLA-DRB1*13:02, HLA-DRB1*13:02
Merozoite surface protein 1 (MSP1)	12.87	0.7034	KGLTHSANGSLEVSD	HLA-DRB1*09:01, HLA-DRB1*13:02, HLA-DRB1*13:02
Merozoite surface protein 1 (MSP1)	12.87	1.2862	KNFKGLTHSANGSLE	HLA-DRB1*09:01, HLA-DRB1*13:02
Merozoite surface protein 1 (MSP1)	12.87	1.0607	NFKGLTHSANGSLEV	HLA-DRB1*09:01, HLA-DRB1*13:02, HLA-DRB1*13:02
Merozoite surface protein 1 (MSP1)	12.29	0.9663	LNDILNSRLKKRKYF	HLA-DRB1*08:04, HLA-DRB1*11:21, HLA-DRB1*11:02, HLA-DRB1*08:06, HLA-DRB1*11:01, HLA-DRB1*13:22
Merozoite surface protein 1 (MSP1)	12.29	1.069	NLNDILNSRLKKRKY	HLA-DRB1*08:04, HLA-DRB1*11:21, HLA-DRB1*11:02, HLA-DRB1*08:06, HLA-DRB1*11:01, HLA-DRB1*13:22
Merozoite surface protein 1 (MSP1)	11.87	0.7978	KFYENILKNNDTYFN	HLA-DRB1*04:02, HLA-DRB1*04:10, HLA-DRB1*04:05, HLA-DRB1*13:02, HLA-DRB1*13:02, HLA-DRB1*13:21, HLA-DRB1*13:04
Merozoite surface protein 1 (MSP1)	11.8	1.3867	CQIPFNLKIRANELD	HLA-DRB1*08:01, HLA-DRB1*04:02, HLA-DRB1*08:17, HLA-DRB1*08:06, HLA-DRB1*11:20, HLA-DRB1*08:13, HLA-DRB1*08:04, HLA-DRB1*11:14, HLA-DRB1*11:04, HLA-DRB1*11:06, HLA-DRB1*13:04, HLA-DRB1*13:21, HLA-DRB1*13:23, HLA-DRB1*13:11
Merozoite surface protein 1 (MSP1)	11.8	1.0605	IPFNLKIRANELDVL	HLA-DRB1*08:01, HLA-DRB1*04:02, HLA-DRB1*08:17, HLA-DRB1*08:06, HLA-DRB1*11:20, HLA-DRB1*08:13, HLA-DRB1*08:04, HLA-DRB1*11:14, HLA-DRB1*11:04, HLA-DRB1*11:06, HLA-DRB1*13:04, HLA-DRB1*13:21, HLA-DRB1*13:23, HLA-DRB1*13:11
Merozoite surface protein 1 (MSP1)	11.8	1.4841	QIPFNLKIRANELDV	HLA-DRB1*08:01, HLA-DRB1*04:02, HLA-DRB1*08:17, HLA-DRB1*08:06, HLA-DRB1*11:20, HLA-DRB1*08:13, HLA-DRB1*08:04, HLA-DRB1*11:14, HLA-DRB1*11:04, HLA-DRB1*11:06, HLA-DRB1*13:04, HLA-DRB1*13:21, HLA-DRB1*13:23, HLA-DRB1*13:11
Merozoite surface protein 1 (MSP1)	11.67	0.5596	DLMNPHTKEKINEKI	HLA-DRB1*03:08, HLA-DRB1*03:06, HLA-DRB1*03:07, HLA-DRB1*04:02, HLA-DRB1*13:01, HLA-DRB1*11:21, HLA-DRB1*11:02, HLA-DRB1*11:20, HLA-DRB1*11:14, HLA-DRB1*13:27, HLA-DRB1*13:28, HLA-DRB1*13:22, HLA-DRB1*13:23, HLA-DRB1*13:04
Merozoite surface protein 1 (MSP1)	11.67	0.8054	LMNPHTKEKINEKII	HLA-DRB1*03:08, HLA-DRB1*03:06, HLA-DRB1*03:07, HLA-DRB1*04:02, HLA-DRB1*13:01, HLA-DRB1*11:21, HLA-DRB1*11:02, HLA-DRB1*11:20, HLA-DRB1*11:14, HLA-DRB1*13:27, HLA-DRB1*13:28, HLA-DRB1*13:22, HLA-DRB1*13:23, HLA-DRB1*13:04
Merozoite surface protein 1 (MSP1)	11.67	0.5076	YGDLMNPHTKEKINE	HLA-DRB1*03:08, HLA-DRB1*03:06, HLA-DRB1*03:07, HLA-DRB1*04:02, HLA-DRB1*13:01, HLA-DRB1*11:21, HLA-DRB1*11:02, HLA-DRB1*11:20, HLA-DRB1*11:14, HLA-DRB1*13:27, HLA-DRB1*13:28, HLA-DRB1*13:22, HLA-DRB1*13:23, HLA-DRB1*13:04
Merozoite surface protein 1 (MSP1)	11.58	0.7419	SCDPLDLLFNIQNNI	HLA-DRB1*04:04, HLA-DRB1*04:10, HLA-DRB1*13:02, HLA-DRB1*13:02
Merozoite surface protein 1 (MSP1)	11.23	0.8761	DGIFCSSSNFLGISF	HLA-DRB1*07:03, HLA-DRB1*04:01
Merozoite surface protein 1 (MSP1)	11.21	1.6425	LEKNFKGLTHSANGS	HLA-DRB1*04:01
Merozoite surface protein 1 (MSP1)	11.18	0.5138	DFNHYYTLKTGLEAD	HLA-DRB1*08:01, HLA-DRB1*04:05, HLA-DRB1*04:10, HLA-DRB1*04:08, HLA-DRB1*08:17, HLA-DRB1*08:13, HLA-DRB1*11:14, HLA-DRB1*15:02, HLA-DRB1*13:21, HLA-DRB1*15:06, HLA-DRB1*13:23
Merozoite surface protein 1 (MSP1)	11.18	0.8474	FNHYYTLKTGLEADI	HLA-DRB1*08:01, HLA-DRB1*04:05, HLA-DRB1*04:10, HLA-DRB1*04:08, HLA-DRB1*08:17, HLA-DRB1*08:13, HLA-DRB1*11:14, HLA-DRB1*15:02, HLA-DRB1*13:21, HLA-DRB1*15:06, HLA-DRB1*13:23
Merozoite surface protein 1 (MSP1)	10.54	0.8743	LENTKILLKHYKGLV	HLA-DRB1*11:01, HLA-DRB5*01:01
Merozoite surface protein 1 (MSP1)	10.08	1.6582	DYCQIPFNLKIRANE	HLA-DRB1*08:01, HLA-DRB1*08:17, HLA-DRB1*08:06, HLA-DRB1*11:20, HLA-DRB1*08:13, HLA-DRB1*08:04, HLA-DRB1*11:14, HLA-DRB1*11:04, HLA-DRB1*11:06, HLA-DRB1*13:04, HLA-DRB1*13:21, HLA-DRB1*13:23, HLA-DRB1*13:11, HLA-DRB5*01:05
Merozoite surface protein 1 (MSP1)	10.08	1.5617	YCQIPFNLKIRANEL	HLA-DRB1*08:01, HLA-DRB1*08:17, HLA-DRB1*08:06, HLA-DRB1*11:20, HLA-DRB1*08:13, HLA-DRB1*08:04, HLA-DRB1*11:14, HLA-DRB1*11:04, HLA-DRB1*11:06, HLA-DRB1*13:04, HLA-DRB1*13:21, HLA-DRB1*13:23, HLA-DRB1*13:11, HLA-DRB5*01:05
Merozoite surface protein 1 (MSP1)	9.95	0.9372	FFIINTQCVTHESYQ	HLA-DRB1*04:21, HLA-DRB1*04:08, HLA-DRB1*04:26, HLA-DRB1*07:03, HLA-DRB1*04:02, HLA-DRB1*04:23, HLA-DRB1*01:02, HLA-DRB1*03:09, HLA-DRB1*04:10, HLA-DRB1*03:05, HLA-DRB1*11:28, HLA-DRB1*08:13, HLA-DRB1*11:20, HLA-DRB1*11:14, HLA-DRB1*13:07, HLA-DRB1*13:05, HLA-DRB5*01:05, HLA-DRB1*13:04, HLA-DRB1*13:21, HLA-DRB1*15:02, HLA-DRB1*13:23
Merozoite surface protein 1 (MSP1)	9.95	0.9543	MNPHTKEKINEKIIT	HLA-DRB1*03:08, HLA-DRB1*03:06, HLA-DRB1*03:07, HLA-DRB1*13:01, HLA-DRB1*11:21, HLA-DRB1*11:02, HLA-DRB1*11:20, HLA-DRB1*11:14, HLA-DRB1*13:27, HLA-DRB1*13:28, HLA-DRB1*13:22, HLA-DRB1*13:23, HLA-DRB1*13:04
Merozoite surface protein 1 (MSP1)	9.83	0.9944	DMLGKLLSTGLVQNF	HLA-DRB1*01:02, HLA-DRB1*04:10, HLA-DRB1*04:23, HLA-DRB1*09:01, HLA-DRB1*08:06, HLA-DRB1*08:13
Merozoite surface protein 1 (MSP1)	9.83	1.1013	KDMLGKLLSTGLVQN	HLA-DRB1*01:02, HLA-DRB1*04:10, HLA-DRB1*04:23, HLA-DRB1*09:01, HLA-DRB1*08:06, HLA-DRB1*08:13
Merozoite surface protein 1 (MSP1)	9.83	0.9983	KKDMLGKLLSTGLVQ	HLA-DRB1*01:02, HLA-DRB1*04:10, HLA-DRB1*04:23, HLA-DRB1*09:01, HLA-DRB1*08:06, HLA-DRB1*08:13
Merozoite surface protein 1 (MSP1)	9.73	1.2573	YPLFDGIFCSSSNFL	HLA-DRB1*07:03, HLA-DRB1*13:02, HLA-DRB1*15:02, HLA-DRB1*15:06, HLA-DRB1*13:02
Merozoite surface protein 1 (MSP1)	9.62	1.3868	PLFDGIFCSSSNFLG	HLA-DRB1*07:03, HLA-DRB1*04:05, HLA-DRB1*13:02, HLA-DRB1*13:02
Merozoite surface protein 1 (MSP1)	9.47	1.3579	PSPLSVRVSGSSGST	HLA-DRB1*04:23, HLA-DRB1*04:26, HLA-DRB1*04:21, HLA-DRB1*03:08, HLA-DRB1*03:06, HLA-DRB1*03:07, HLA-DRB1*04:08, HLA-DRB1*04:10, HLA-DRB1*03:05, HLA-DRB1*04:02, HLA-DRB1*03:09, HLA-DRB1*08:02, HLA-DRB1*01:02, HLA-DRB1*11:07, HLA-DRB1*08:04, HLA-DRB1*08:06
Merozoite surface protein 1 (MSP1)	9.47	1.3163	SPLSVRVSGSSGSTK	HLA-DRB1*04:23, HLA-DRB1*04:26, HLA-DRB1*04:21, HLA-DRB1*03:08, HLA-DRB1*03:06, HLA-DRB1*03:07, HLA-DRB1*04:08, HLA-DRB1*04:10, HLA-DRB1*03:05, HLA-DRB1*04:02, HLA-DRB1*03:09, HLA-DRB1*08:02, HLA-DRB1*01:02, HLA-DRB1*11:07, HLA-DRB1*08:04, HLA-DRB1*08:06
Merozoite surface protein 1 (MSP1)	9.47	1.2574	TPSPLSVRVSGSSGS	HLA-DRB1*04:23, HLA-DRB1*04:26, HLA-DRB1*04:21, HLA-DRB1*03:08, HLA-DRB1*03:06, HLA-DRB1*03:07, HLA-DRB1*04:08, HLA-DRB1*04:10, HLA-DRB1*03:05, HLA-DRB1*04:02, HLA-DRB1*03:09, HLA-DRB1*08:02, HLA-DRB1*01:02, HLA-DRB1*11:07, HLA-DRB1*08:04, HLA-DRB1*08:06
Merozoite surface protein 1 (MSP1)	9.3	0.7597	VQNFPNTIISKLIEG	HLA-DRB1*04:23, HLA-DRB1*04:10, HLA-DRB1*04:08, HLA-DRB1*04:02, HLA-DRB1*01:02, HLA-DRB1*07:03, HLA-DRB1*15:06, HLA-DRB1*15:02
Merozoite surface protein 1 (MSP1)	9.27	0.7566	GKMEDYIKKNKTTIA	HLA-DRB1*04:26, HLA-DRB1*04:23, HLA-DRB1*08:02, HLA-DRB1*04:02, HLA-DRB1*04:08, HLA-DRB1*04:21, HLA-DRB1*04:10, HLA-DRB1*08:01, HLA-DRB1*08:13, HLA-DRB1*11:20, HLA-DRB1*11:14, HLA-DRB1*08:17, HLA-DRB1*13:23
Merozoite surface protein 1 (MSP1)	9.27	0.7506	KMEDYIKKNKTTIAN	HLA-DRB1*04:26, HLA-DRB1*04:23, HLA-DRB1*08:02, HLA-DRB1*04:02, HLA-DRB1*04:08, HLA-DRB1*04:21, HLA-DRB1*04:10, HLA-DRB1*08:01, HLA-DRB1*08:13, HLA-DRB1*11:20, HLA-DRB1*11:14, HLA-DRB1*08:17, HLA-DRB1*13:23
Merozoite surface protein 1 (MSP1)	8.99	0.7881	ENILKNNDTYFNDDI	HLA-DRB1*04:02, HLA-DRB1*04:10, HLA-DRB1*13:02, HLA-DRB1*13:02, HLA-DRB1*13:04
Merozoite surface protein 1 (MSP1)	8.99	0.6369	FKHISSNEYIIEDSF	HLA-DRB1*04:08, HLA-DRB1*04:21, HLA-DRB1*07:03, HLA-DRB1*04:26, HLA-DRB1*04:10, HLA-DRB1*04:04, HLA-DRB1*04:23, HLA-DRB1*04:05, HLA-DRB5*01:05, HLA-DRB5*01:01
Merozoite surface protein 1 (MSP1)	8.99	0.5973	FYENILKNNDTYFND	HLA-DRB1*04:02, HLA-DRB1*04:10, HLA-DRB1*13:02, HLA-DRB1*13:02, HLA-DRB1*13:21, HLA-DRB1*13:04
Merozoite surface protein 1 (MSP1)	8.99	0.7052	YENILKNNDTYFNDD	HLA-DRB1*04:02, HLA-DRB1*04:10, HLA-DRB1*13:02, HLA-DRB1*13:02, HLA-DRB1*13:21, HLA-DRB1*13:04
Merozoite surface protein 1 (MSP1)	8.62	0.6131	EEENELKSCDPLDLL	HLA-DRB1*01:02, HLA-DRB1*07:03, HLA-DRB1*11:04, HLA-DRB1*11:06, HLA-DRB1*11:28, HLA-DRB1*13:11, HLA-DRB1*15:06, HLA-DRB5*01:05, HLA-DRB1*13:05
Merozoite surface protein 1 (MSP1)	8.62	0.9637	EENELKSCDPLDLLF	HLA-DRB1*01:02, HLA-DRB1*07:03, HLA-DRB1*11:04, HLA-DRB1*11:06, HLA-DRB1*11:28, HLA-DRB1*13:11, HLA-DRB1*15:06, HLA-DRB5*01:05, HLA-DRB1*13:05
Merozoite surface protein 1 (MSP1)	8.62	0.7359	ELKSCDPLDLLFNIQ	HLA-DRB1*01:02, HLA-DRB1*07:03, HLA-DRB1*11:04, HLA-DRB1*11:06, HLA-DRB1*11:28, HLA-DRB1*13:11, HLA-DRB1*15:06, HLA-DRB5*01:05, HLA-DRB1*13:05
Merozoite surface protein 1 (MSP1)	8.62	0.7017	ENELKSCDPLDLLFN	HLA-DRB1*01:02, HLA-DRB1*07:03, HLA-DRB1*11:04, HLA-DRB1*11:06, HLA-DRB1*11:28, HLA-DRB1*13:11, HLA-DRB1*15:06, HLA-DRB5*01:05, HLA-DRB1*13:05
Merozoite surface protein 1 (MSP1)	8.62	0.7167	NELKSCDPLDLLFNI	HLA-DRB1*01:02, HLA-DRB1*07:03, HLA-DRB1*11:04, HLA-DRB1*11:06, HLA-DRB1*11:28, HLA-DRB1*13:11, HLA-DRB1*15:06, HLA-DRB5*01:05, HLA-DRB1*13:05
Merozoite surface protein 1 (MSP1)	8.62	0.6994	PEEENELKSCDPLDL	HLA-DRB1*01:02, HLA-DRB1*07:03, HLA-DRB1*11:04, HLA-DRB1*11:06, HLA-DRB1*11:28, HLA-DRB1*13:11, HLA-DRB1*15:06, HLA-DRB5*01:05, HLA-DRB1*13:05
Merozoite surface protein 1 (MSP1)	8.45	0.9463	FYEMKFNNNFNKDVV	HLA-DRB1*04:02, HLA-DRB1*04:21, HLA-DRB1*04:26, HLA-DRB1*04:23, HLA-DRB1*08:13, HLA-DRB1*11:20, HLA-DRB1*13:02
Merozoite surface protein 1 (MSP1)	8.45	1.3449	KFYEMKFNNNFNKDV	HLA-DRB1*04:02, HLA-DRB1*04:21, HLA-DRB1*04:26, HLA-DRB1*04:23, HLA-DRB1*08:13, HLA-DRB1*11:20, HLA-DRB1*13:02, HLA-DRB1*13:02
Merozoite surface protein 1 (MSP1)	8.45	0.6354	YEMKFNNNFNKDVVD	HLA-DRB1*04:02, HLA-DRB1*04:21, HLA-DRB1*04:26, HLA-DRB1*04:23, HLA-DRB1*08:13, HLA-DRB1*11:20, HLA-DRB1*13:02
Merozoite surface protein 1 (MSP1)	8.38	0.5634	RVRNYLFTIKELKYP	HLA-DRB1*08:01, HLA-DRB1*12:01, HLA-DRB1*08:13, HLA-DRB1*08:17, HLA-DRB1*15:06, HLA-DRB5*01:05, HLA-DRB5*01:01
Merozoite surface protein 1 (MSP1)	8.07	0.5323	QQVVQLQNYDEEDDS	HLA-DRB1*04:10, HLA-DRB1*04:23, HLA-DRB1*04:08, HLA-DRB1*04:02, HLA-DRB1*04:04, HLA-DRB1*13:04, HLA-DRB1*13:21
Merozoite surface protein 1 (MSP1)	7.26	0.687	HISSNEYIIEDSFKL	HLA-DRB1*07:03, HLA-DRB1*04:21, HLA-DRB1*04:26, HLA-DRB1*01:02, HLA-DRB1*04:08, HLA-DRB1*15:02, HLA-DRB5*01:05, HLA-DRB5*01:01, HLA-DRB3*01:01, HLA-DRB1*15:06
Merozoite surface protein 1 (MSP1)	7.23	1.6971	LSVRVSGSSGSTKEE	HLA-DRB1*04:23, HLA-DRB1*04:26, HLA-DRB1*04:21, HLA-DRB1*03:08, HLA-DRB1*03:06, HLA-DRB1*03:07, HLA-DRB1*04:08, HLA-DRB1*04:10, HLA-DRB1*03:05, HLA-DRB1*04:02, HLA-DRB1*03:09, HLA-DRB1*01:02, HLA-DRB1*11:07, HLA-DRB1*08:04, HLA-DRB1*08:06
Merozoite surface protein 1 (MSP1)	7.23	1.4976	PLSVRVSGSSGSTKE	HLA-DRB1*04:23, HLA-DRB1*04:26, HLA-DRB1*04:21, HLA-DRB1*03:08, HLA-DRB1*03:06, HLA-DRB1*03:07, HLA-DRB1*04:08, HLA-DRB1*04:10, HLA-DRB1*03:05, HLA-DRB1*04:02, HLA-DRB1*03:09, HLA-DRB1*01:02, HLA-DRB1*11:07, HLA-DRB1*08:04, HLA-DRB1*08:06
Merozoite surface protein 1 (MSP1)	7.16	1.2374	ADLKHRVRNYLFTIK	HLA-DRB1*08:01, HLA-DRB1*08:02, HLA-DRB1*08:13, HLA-DRB1*08:06, HLA-DRB1*08:04, HLA-DRB1*15:06, HLA-DRB5*01:05
Merozoite surface protein 1 (MSP1)	7.04	0.6985	EFLTKSYICHKYILV	HLA-DRB1*07:03, HLA-DRB1*08:01, HLA-DRB1*08:17, HLA-DRB1*08:13, HLA-DRB1*15:02, HLA-DRB1*15:06
Merozoite surface protein 1 (MSP1)	6.99	0.7667	DLQHLFFELYQKEMI	HLA-DRB1*08:01, HLA-DRB1*08:13, HLA-DRB1*08:17, HLA-DRB1*11:20, HLA-DRB1*11:14, HLA-DRB1*15:02, HLA-DRB1*13:23
Merozoite surface protein 1 (MSP1)	6.99	0.614	LQHLFFELYQKEMIY	HLA-DRB1*08:01, HLA-DRB1*08:13, HLA-DRB1*08:17, HLA-DRB1*11:20, HLA-DRB1*11:14, HLA-DRB1*15:02, HLA-DRB1*13:23
Merozoite surface protein 1 (MSP1)	6.88	0.507	FNLKIRANELDVLKK	HLA-DRB1*08:01, HLA-DRB1*04:02, HLA-DRB1*08:17, HLA-DRB1*08:06, HLA-DRB1*11:20, HLA-DRB1*08:13, HLA-DRB1*08:04, HLA-DRB1*11:14, HLA-DRB1*13:04, HLA-DRB1*13:21, HLA-DRB1*13:23
Merozoite surface protein 1 (MSP1)	6.88	0.918	PFNLKIRANELDVLK	HLA-DRB1*08:01, HLA-DRB1*04:02, HLA-DRB1*08:17, HLA-DRB1*08:06, HLA-DRB1*11:20, HLA-DRB1*08:13, HLA-DRB1*08:04, HLA-DRB1*11:14, HLA-DRB1*13:04, HLA-DRB1*13:21, HLA-DRB1*13:23
Merozoite surface protein 1 (MSP1)	6.71	0.7971	LFDGIFCSSSNFLGI	HLA-DRB1*07:03, HLA-DRB1*13:02, HLA-DRB1*13:02
Merozoite surface protein 1 (MSP1)	6.69	0.8917	EKFYENILKNNDTYF	HLA-DRB1*13:02, HLA-DRB1*13:02, HLA-DRB1*13:21
Merozoite surface protein 1 (MSP1)	6.42	0.6835	EEIKSSENKILEKNF	HLA-DRB1*07:03, HLA-DRB1*09:01
Merozoite surface protein 1 (MSP1)	6.42	0.9025	KLTEEIKSSENKILE	HLA-DRB1*07:03, HLA-DRB1*09:01
Merozoite surface protein 1 (MSP1)	6.42	0.6201	LTEEIKSSENKILEK	HLA-DRB1*07:03, HLA-DRB1*09:01
Merozoite surface protein 1 (MSP1)	6.42	0.5969	TEEIKSSENKILEKN	HLA-DRB1*07:03, HLA-DRB1*09:01
Merozoite surface protein 1 (MSP1)	6.35	1.5619	SVRVSGSSGSTKEET	HLA-DRB1*04:23, HLA-DRB1*04:26, HLA-DRB1*04:21, HLA-DRB1*03:08, HLA-DRB1*03:06, HLA-DRB1*03:07, HLA-DRB1*04:08, HLA-DRB1*04:10, HLA-DRB1*03:05, HLA-DRB1*04:02, HLA-DRB1*03:09, HLA-DRB1*01:02, HLA-DRB1*11:07
Merozoite surface protein 1 (MSP1)	6.35	1.493	VRVSGSSGSTKEETQ	HLA-DRB1*04:23, HLA-DRB1*04:26, HLA-DRB1*04:21, HLA-DRB1*03:08, HLA-DRB1*03:06, HLA-DRB1*03:07, HLA-DRB1*04:08, HLA-DRB1*04:10, HLA-DRB1*03:05, HLA-DRB1*04:02, HLA-DRB1*03:09, HLA-DRB1*01:02, HLA-DRB1*11:07
Merozoite surface protein 1 (MSP1)	6.31	0.7723	DEYLDQVVTGEAISV	HLA-DRB1*01:02, HLA-DRB1*07:03, HLA-DRB1*11:07, HLA-DRB1*15:06, HLA-DRB1*15:02
Merozoite surface protein 1 (MSP1)	6.31	0.9208	DQVVTGEAISVTMDN	HLA-DRB1*01:02, HLA-DRB1*07:03, HLA-DRB1*11:07, HLA-DRB1*15:06, HLA-DRB1*15:02
Merozoite surface protein 1 (MSP1)	6.31	0.8589	EYLDQVVTGEAISVT	HLA-DRB1*01:02, HLA-DRB1*07:03, HLA-DRB1*11:07, HLA-DRB1*15:06, HLA-DRB1*15:02
Merozoite surface protein 1 (MSP1)	6.31	0.5458	QVVTGEAISVTMDNI	HLA-DRB1*01:02, HLA-DRB1*07:03, HLA-DRB1*11:07, HLA-DRB1*15:06, HLA-DRB1*15:02
Merozoite surface protein 1 (MSP1)	6.31	0.6314	VVTGEAISVTMDNIL	HLA-DRB1*01:02, HLA-DRB1*07:03, HLA-DRB1*11:07, HLA-DRB1*15:06, HLA-DRB1*15:02
Merozoite surface protein 1 (MSP1)	6.31	0.6551	YLDQVVTGEAISVTM	HLA-DRB1*01:02, HLA-DRB1*07:03, HLA-DRB1*11:07, HLA-DRB1*15:06, HLA-DRB1*15:02
Merozoite surface protein 1 (MSP1)	6.25	0.7872	DKLKEFIPKVKDMLK	HLA-DRB1*08:01, HLA-DRB1*08:02, HLA-DRB1*08:13
Merozoite surface protein 1 (MSP1)	6.25	0.626	KLKEFIPKVKDMLKK	HLA-DRB1*08:01, HLA-DRB1*08:02, HLA-DRB1*08:13
Merozoite surface protein 1 (MSP1)	6.25	1.1306	LDQVVTGEAISVTMD	HLA-DRB1*01:02, HLA-DRB1*07:03, HLA-DRB1*11:07HLA-DRB1*15:06, HLA-DRB1*15:02
Merozoite surface protein 1 (MSP1)	6.25	0.5046	LKEFIPKVKDMLKKE	HLA-DRB1*08:01, HLA-DRB1*08:02, HLA-DRB1*08:13
Merozoite surface protein 1 (MSP1)	6.18	1.0952	LLKSYKYIKESVEND	HLA-DRB1*04:21, HLA-DRB1*04:05, HLA-DRB1*04:26, HLA-DRB1*11:07, HLA-DRB1*08:17, HLA-DRB1*08:06, HLA-DRB1*15:06, HLA-DRB1*15:02
Merozoite surface protein 1 (MSP1)	6.18	0.6847	NTLLKSYKYIKESVE	HLA-DRB1*04:05, HLA-DRB1*11:07, HLA-DRB1*08:17, HLA-DRB1*08:06, HLA-DRB1*15:06, HLA-DRB1*15:02
Merozoite surface protein 1 (MSP1)	6.18	0.6921	TLLKSYKYIKESVEN	HLA-DRB1*04:05, HLA-DRB1*11:07, HLA-DRB1*08:17, HLA-DRB1*08:06, HLA-DRB1*15:06, HLA-DRB1*15:02
Merozoite surface protein 1 (MSP1)	6.14	0.7347	LKSYKYIKESVENDI	HLA-DRB1*04:21, HLA-DRB1*04:05, HLA-DRB1*04:26, HLA-DRB1*08:17, HLA-DRB1*08:06, HLA-DRB1*15:06, HLA-DRB1*15:02
Merozoite surface protein 1 (MSP1)	6.11	1.1972	YYLREKNKKVDVTPK	HLA-DRB1*04:21, HLA-DRB1*04:26, HLA-DRB1*08:01, HLA-DRB1*03:05, HLA-DRB1*08:13, HLA-DRB1*08:06, HLA-DRB1*11:14, HLA-DRB1*08:17, HLA-DRB1*11:20, HLA-DRB1*08:04, HLA-DRB1*11:21, HLA-DRB1*11:02, HLA-DRB1*13:23, HLA-DRB1*13:04, HLA-DRB1*13:22, HLA-DRB1*13:07
Merozoite surface protein 1 (MSP1)	6.07	1.0554	IKKLTLLKEQLESKL	HLA-DRB1*04:10, HLA-DRB1*08:17, HLA-DRB1*08:06, HLA-DRB1*11:28, HLA-DRB1*11:04, HLA-DRB1*11:06, HLA-DRB1*13:21, HLA-DRB4*01:01, HLA-DRB1*13:04, HLA-DRB1*13:05, HLA-DRB1*13:11
Merozoite surface protein 1 (MSP1)	6.07	0.7353	QIKKLTLLKEQLESK	HLA-DRB1*04:10, HLA-DRB1*08:17, HLA-DRB1*08:06, HLA-DRB1*11:28, HLA-DRB1*11:04, HLA-DRB1*11:06, HLA-DRB1*13:21, HLA-DRB4*01:01, HLA-DRB1*13:04, HLA-DRB1*13:05, HLA-DRB1*13:11
Merozoite surface protein 1 (MSP1)	5.79	1.4632	DPLELEYYLREKNKK	HLA-DRB1*08:01, HLA-DRB1*03:05, HLA-DRB1*08:13, HLA-DRB1*11:14, HLA-DRB1*11:20, HLA-DRB1*08:04, HLA-DRB1*08:17, HLA-DRB1*11:21, HLA-DRB1*11:02, HLA-DRB1*13:23, HLA-DRB1*13:22, HLA-DRB1*13:07
Merozoite surface protein 1 (MSP1)	5.78	0.7472	GISYYEKVLAKYKDD	HLA-DRB1*08:01, HLA-DRB1*08:04, HLA-DRB1*08:13, HLA-DRB1*08:06, HLA-DRB1*11:21, HLA-DRB1*11:02, HLA-DRB5*01:05, HLA-DRB5*01:01, HLA-DRB1*13:22
Merozoite surface protein 1 (MSP1)	5.78	0.8951	ISYYEKVLAKYKDDL	HLA-DRB1*08:01, HLA-DRB1*08:04, HLA-DRB1*08:13, HLA-DRB1*08:06, HLA-DRB1*11:21, HLA-DRB1*11:02, HLA-DRB5*01:05, HLA-DRB5*01:01, HLA-DRB1*13:22
Merozoite surface protein 1 (MSP1)	5.76	0.9186	FKLLNSEQKNTLLKS	HLA-DRB1*04:26, HLA-DRB1*04:08, HLA-DRB1*04:21, HLA-DRB1*04:04, HLA-DRB1*04:23, HLA-DRB5*01:05, HLA-DRB5*01:01
Merozoite surface protein 1 (MSP1)	5.12	1.4679	LREKNKKVDVTPKSQ	HLA-DRB1*08:01, HLA-DRB1*08:06, HLA-DRB1*08:17, HLA-DRB1*08:04, HLA-DRB1*13:04
Merozoite surface protein 1 (MSP1)	5.12	1.2784	YLREKNKKVDVTPKS	HLA-DRB1*04:21, HLA-DRB1*04:26, HLA-DRB1*08:01, HLA-DRB1*08:06, HLA-DRB1*08:17, HLA-DRB1*08:04, HLA-DRB1*13:04
Merozoite surface protein 1 (MSP1)	5.1	1.21	ANDYCQIPFNLKIRA	HLA-DRB1*11:04, HLA-DRB1*11:06, HLA-DRB1*13:11, HLA-DRB5*01:05, HLA-DRB5*01:01
Merozoite surface protein 1 (MSP1)	5.1	1.3149	NDYCQIPFNLKIRAN	HLA-DRB1*11:04, HLA-DRB1*11:06, HLA-DRB1*13:11, HLA-DRB5*01:05, HLA-DRB5*01:01
Merozoite surface protein 1 (MSP1)	5.06	0.9212	DLTNHMLTLCDNIHG	HLA-DRB1*04:10, HLA-DRB1*04:04
Merozoite surface protein 1 (MSP1)	5.06	0.684	DPLTVLSISNDLKGI	HLA-DRB1*04:04, HLA-DRB1*04:23, HLA-DRB1*04:10
Merozoite surface protein 1 (MSP1)	5.06	1.0607	GNTTVNTAQSATHSN	HLA-DRB1*04:10, HLA-DRB1*04:23, HLA-DRB1*04:04
Merozoite surface protein 1 (MSP1)	5.06	0.9281	HDPLTVLSISNDLKG	HLA-DRB1*04:04, HLA-DRB1*04:23, HLA-DRB1*04:10
Merozoite surface protein 1 (MSP1)	5.06	0.8769	NTTVNTAQSATHSNS	HLA-DRB1*04:10, HLA-DRB1*04:04, HLA-DRB1*04:23
Merozoite surface protein 1 (MSP1)	5.06	0.8604	PGNTTVNTAQSATHS	HLA-DRB1*04:10, HLA-DRB1*04:04, HLA-DRB1*04:23
Merozoite surface protein 1 (MSP1)	5.06	0.7896	SHDPLTVLSISNDLK	HLA-DRB1*04:04, HLA-DRB1*04:23, HLA-DRB1*04:10
Merozoite surface protein 1 (MSP1)	5.06	0.7036	SPGNTTVNTAQSATH	HLA-DRB1*04:10, HLA-DRB1*04:04, HLA-DRB1*04:23
Merozoite surface protein 1 (MSP1)	5.06	1.005	TTVNTAQSATHSNSQ	HLA-DRB1*04:10, HLA-DRB1*04:23, HLA-DRB1*04:04
Merozoite surface protein 1 (MSP1)	4.89	0.8661	DLKHRVRNYLFTIKE	HLA-DRB1*08:01, HLA-DRB1*08:13, HLA-DRB1*08:06, HLA-DRB1*08:04, HLA-DRB1*15:06, HLA-DRB5*01:05
Merozoite surface protein 1 (MSP1)	4.89	1.0266	KSYADLKHRVRNYLF	HLA-DRB1*08:01, HLA-DRB1*08:13, HLA-DRB1*08:06, HLA-DRB1*08:04, HLA-DRB1*15:06
Merozoite surface protein 1 (MSP1)	4.89	0.5043	LKHRVRNYLFTIKEL	HLA-DRB1*08:01, HLA-DRB1*08:13, HLA-DRB1*08:06, HLA-DRB1*08:04, HLA-DRB1*15:06, HLA-DRB5*01:05
Merozoite surface protein 1 (MSP1)	4.89	1.3495	SYADLKHRVRNYLFT	HLA-DRB1*08:01, HLA-DRB1*08:13, HLA-DRB1*08:06, HLA-DRB1*08:04, HLA-DRB1*15:06
Merozoite surface protein 1 (MSP1)	4.89	1.3748	YADLKHRVRNYLFTI	HLA-DRB1*08:01, HLA-DRB1*08:13, HLA-DRB1*08:06, HLA-DRB1*08:04, HLA-DRB1*15:06
Merozoite surface protein 1 (MSP1)	4.58	0.8306	LVKKLEALEDAVLTG	HLA-DRB1*08:01, HLA-DRB1*04:10, HLA-DRB1*08:06, HLA-DRB1*08:17, HLA-DRB1*13:21, HLA-DRB1*13:04
Merozoite surface protein 1 (MSP1)	4.51	0.8145	HRVRNYLFTIKELKY	HLA-DRB1*08:13, HLA-DRB1*12:01, HLA-DRB1*15:06, HLA-DRB5*01:05, HLA-DRB5*01:01
Merozoite surface protein 1 (MSP1)	4.28	0.9284	LLDKNKKIEEHEEKI	HLA-DRB1*08:01, HLA-DRB1*08:06, HLA-DRB1*08:17, HLA-DRB1*13:04
Merozoite surface protein 1 (MSP1)	4.28	0.8001	NTLLDKNKKIEEHEE	HLA-DRB1*08:01, HLA-DRB1*08:06, HLA-DRB1*08:17, HLA-DRB3*01:01, HLA-DRB1*13:04
Merozoite surface protein 1 (MSP1)	4.28	0.7466	PNTLLDKNKKIEEHE	HLA-DRB1*08:01, HLA-DRB1*08:06, HLA-DRB1*08:17, HLA-DRB3*01:01, HLA-DRB1*13:04
Merozoite surface protein 1 (MSP1)	4.28	0.9053	TLLDKNKKIEEHEEK	HLA-DRB1*08:01, HLA-DRB1*08:06, HLA-DRB1*08:17, HLA-DRB3*01:01, HLA-DRB1*13:04
Merozoite surface protein 1 (MSP1)	4.28	0.7436	TPNTLLDKNKKIEEH	HLA-DRB1*08:01, HLA-DRB1*08:06, HLA-DRB1*08:17, HLA-DRB3*01:01, HLA-DRB1*13:04
Merozoite surface protein 1 (MSP1)	4.26	0.8002	HYYTLKTGLEADIKK	HLA-DRB1*08:01, HLA-DRB1*04:10, HLA-DRB1*08:17, HLA-DRB1*08:13, HLA-DRB1*11:14, HLA-DRB1*13:21, HLA-DRB1*13:23
Merozoite surface protein 1 (MSP1)	4.26	1.0147	NHYYTLKTGLEADIK	HLA-DRB1*08:01, HLA-DRB1*04:10, HLA-DRB1*08:17, HLA-DRB1*08:13, HLA-DRB1*11:14, HLA-DRB1*13:21, HLA-DRB1*13:23
Merozoite surface protein 1 (MSP1)	4.26	0.9188	YYTLKTGLEADIKKL	HLA-DRB1*08:01, HLA-DRB1*04:10, HLA-DRB1*08:17, HLA-DRB1*08:13, HLA-DRB1*11:14, HLA-DRB1*13:21, HLA-DRB1*13:23
Merozoite surface protein 1 (MSP1)	4.02	0.5714	FFNKKKEAEIAETEN	HLA-DRB1*08:01, HLA-DRB1*08:17, HLA-DRB1*08:13, HLA-DRB1*08:06
Merozoite surface protein 1 (MSP1)	3.96	0.6019	DEFLTKSYICHKYIL	HLA-DRB1*08:01, HLA-DRB1*08:17, HLA-DRB1*08:13
Merozoite surface protein 1 (MSP1)	3.96	0.858	EKQRYNNKFSSSNNS	HLA-DRB1*08:01, HLA-DRB1*08:13
Merozoite surface protein 1 (MSP1)	3.96	0.7347	FNKKKELGQDKMQIK	HLA-DRB1*08:01, HLA-DRB1*08:17, HLA-DRB1*08:13
Merozoite surface protein 1 (MSP1)	3.96	0.649	KQRYNNKFSSSNNSV	HLA-DRB1*08:01, HLA-DRB1*08:13
Merozoite surface protein 1 (MSP1)	3.96	0.5487	LDEFLTKSYICHKYI	HLA-DRB1*08:01, HLA-DRB1*08:17, HLA-DRB1*08:13
Merozoite surface protein 1 (MSP1)	3.96	0.5115	NVEKQRYNNKFSSSN	HLA-DRB1*08:01, HLA-DRB1*08:13
Merozoite surface protein 1 (MSP1)	3.96	0.8375	SYYEKVLAKYKDDLE	HLA-DRB1*08:01, HLA-DRB5*01:05, HLA-DRB5*01:01
Merozoite surface protein 1 (MSP1)	3.96	0.7105	VEKQRYNNKFSSSNN	HLA-DRB1*08:01, HLA-DRB1*08:13
Merozoite surface protein 1 (MSP1)	3.96	0.979	VGKMEDYIKKNKTTI	HLA-DRB1*08:01, HLA-DRB1*08:13, HLA-DRB1*11:20, HLA-DRB1*11:14, HLA-DRB1*08:17, HLA-DRB1*13:23, HLA-DRB5*01:05, HLA-DRB5*01:01
Merozoite surface protein 1 (MSP1)	3.96	0.6701	YYEKVLAKYKDDLES	HLA-DRB1*08:01, HLA-DRB5*01:05, HLA-DRB5*01:01
Merozoite surface protein 1 (MSP1)	3.81	0.6555	GIVYPLPLTDIHNSL	HLA-DRB1*04:10, HLA-DRB1*01:02, HLA-DRB1*08:17, HLA-DRB1*08:06, HLA-DRB1*13:21, HLA-DRB1*13:04
Merozoite surface protein 1 (MSP1)	3.81	0.5283	PYPNGIVYPLPLTDI	HLA-DRB1*04:10, HLA-DRB1*01:02, HLA-DRB1*08:17, HLA-DRB1*08:06, HLA-DRB1*13:21, HLA-DRB1*13:04
Merozoite surface protein 1 (MSP1)	3.54	1.0799	DTKKDMLGKLLSTGL	HLA-DRB1*01:02, HLA-DRB1*04:10, HLA-DRB1*04:23, HLA-DRB1*08:06, HLA-DRB1*08:13
Merozoite surface protein 1 (MSP1)	3.54	0.7207	MLGKLLSTGLVQNFP	HLA-DRB1*01:02, HLA-DRB1*04:10, HLA-DRB1*04:23, HLA-DRB1*08:06, HLA-DRB1*08:13
Merozoite surface protein 1 (MSP1)	3.54	1.2226	TKKDMLGKLLSTGLV	HLA-DRB1*01:02, HLA-DRB1*04:10, HLA-DRB1*04:23, HLA-DRB1*08:06, HLA-DRB1*08:13
Merozoite surface protein 1 (MSP1)	3.49	1.0468	LGKLLSTGLVQNFPN	HLA-DRB1*01:02, HLA-DRB1*04:10, HLA-DRB1*04:23
Merozoite surface protein 1 (MSP1)	3.39	0.6221	VVQLQNYDEEDDSLV	HLA-DRB1*04:10, HLA-DRB1*04:23, HLA-DRB1*04:08, HLA-DRB1*04:02, HLA-DRB1*13:04, HLA-DRB1*13:21
Merozoite surface protein 1 (MSP1)	3.23	0.9816	VTPSPLSVRVSGSSG	HLA-DRB1*08:02, HLA-DRB1*08:04, HLA-DRB1*08:06
Merozoite surface protein 1 (MSP1)	3.21	0.8374	KNTLLKSYKYIKESV	HLA-DRB1*11:07, HLA-DRB1*08:17, HLA-DRB1*08:06, HLA-DRB1*15:06, HLA-DRB1*15:02
Merozoite surface protein 1 (MSP1)	3.19	0.5153	PLKTLSEVSIQTEDN	HLA-DRB1*01:02
Merozoite surface protein 1 (MSP1)	3.17	0.6641	LYKLNFYFDLLRAKL	HLA-DRB1*03:05, HLA-DRB1*07:03, HLA-DRB1*03:09, HLA-DRB1*11:14, HLA-DRB1*15:02, HLA-DRB1*15:06, HLA-DRB5*01:05, HLA-DRB5*01:01, HLA-DRB3*01:01, HLA-DRB1*13:23
Merozoite surface protein 1 (MSP1)	3.12	0.5629	ALKSYENFLPEAKVT	HLA-DRB1*15:06, HLA-DRB1*15:02
Merozoite surface protein 1 (MSP1)	3.12	0.6275	CTKPDSYPLFDGIFC	HLA-DRB1*15:02, HLA-DRB1*15:06
Merozoite surface protein 1 (MSP1)	3.12	1.028	DSYPLFDGIFCSSSN	HLA-DRB1*15:02, HLA-DRB1*15:06
Merozoite surface protein 1 (MSP1)	3.12	0.5998	EALKSYENFLPEAKV	HLA-DRB1*15:06, HLA-DRB1*15:02
Merozoite surface protein 1 (MSP1)	3.12	1.062	KPDSYPLFDGIFCSS	HLA-DRB1*15:02, HLA-DRB1*15:06
Merozoite surface protein 1 (MSP1)	3.12	0.5361	LCDNIHGFKYLIDGY	HLA-DRB1*15:06, HLA-DRB1*15:02
Merozoite surface protein 1 (MSP1)	3.12	0.6424	LKSYENFLPEAKVTT	HLA-DRB1*15:06, HLA-DRB1*15:02
Merozoite surface protein 1 (MSP1)	3.12	0.8277	PDSYPLFDGIFCSSS	HLA-DRB1*15:02, HLA-DRB1*15:06
Merozoite surface protein 1 (MSP1)	3.12	0.9929	SYPLFDGIFCSSSNF	HLA-DRB1*15:02, HLA-DRB1*15:06
Merozoite surface protein 1 (MSP1)	3.12	0.9212	TKPDSYPLFDGIFCS	HLA-DRB1*15:02, HLA-DRB1*15:06
Merozoite surface protein 1 (MSP1)	3.12	0.5456	TLCDNIHGFKYLIDG	HLA-DRB1*15:06, HLA-DRB1*15:02
Merozoite surface protein 1 (MSP1)	3.12	0.6167	VNEALKSYENFLPEA	HLA-DRB1*15:06, HLA-DRB1*15:02
Merozoite surface protein 1 (MSP1)	3.05	0.5373	KKRKYFLDVLESDLM	HLA-DRB1*03:09, HLA-DRB1*04:05, HLA-DRB1*03:05, HLA-DRB3*01:01
Merozoite surface protein 1 (MSP1)	3.05	0.5566	KRKYFLDVLESDLMQ	HLA-DRB1*03:09, HLA-DRB1*03:05, HLA-DRB1*04:05, HLA-DRB3*01:01
Merozoite surface protein 1 (MSP1)	3.05	0.5134	RKYFLDVLESDLMQF	HLA-DRB1*03:09, HLA-DRB1*03:05, HLA-DRB1*04:05, HLA-DRB3*01:01
Merozoite surface protein 1 (MSP1)	3.02	0.9603	KSYKYIKESVENDIK	HLA-DRB1*04:21, HLA-DRB1*04:05, HLA-DRB1*04:26
Merozoite surface protein 1 (MSP1)	3.02	0.7888	QIEKNIFTFNLNLND	HLA-DRB1*04:21, HLA-DRB1*04:05, HLA-DRB1*04:26, HLA-DRB1*13:21
Merozoite surface protein 1 (MSP1)	2.63	0.5655	AKVTTVVTPPQPDVT	HLA-DRB1*08:02, HLA-DRB1*04:23, HLA-DRB1*04:10
Merozoite surface protein 1 (MSP1)	2.63	0.758	EAKVTTVVTPPQPDV	HLA-DRB1*08:02, HLA-DRB1*04:23, HLA-DRB1*04:10
Merozoite surface protein 1 (MSP1)	2.63	0.6662	FLPEAKVTTVVTPPQ	HLA-DRB1*08:02, HLA-DRB1*04:23, HLA-DRB1*04:10
Merozoite surface protein 1 (MSP1)	2.63	0.5014	LNDEIKKLKDTLQLS	HLA-DRB1*08:02, HLA-DRB1*04:23, HLA-DRB1*04:10
Merozoite surface protein 1 (MSP1)	2.63	1.0315	LPEAKVTTVVTPPQP	HLA-DRB1*08:02, HLA-DRB1*04:23, HLA-DRB1*04:10
Merozoite surface protein 1 (MSP1)	2.63	1.0367	PEAKVTTVVTPPQPD	HLA-DRB1*08:02, HLA-DRB1*04:23, HLA-DRB1*04:10
Merozoite surface protein 1 (MSP1)	2.38	1.0141	ILKNNDTYFNDDIKQ	HLA-DRB1*04:02, HLA-DRB1*04:10, HLA-DRB1*13:04
Merozoite surface protein 1 (MSP1)	2.38	1.0424	NILKNNDTYFNDDIK	HLA-DRB1*04:02, HLA-DRB1*04:10, HLA-DRB1*13:04
Merozoite surface protein 1 (MSP1)	2.35	0.5736	EKIKEIAKTIKFNID	HLA-DRB1*07:03, HLA-DRB1*08:02
Merozoite surface protein 1 (MSP1)	2.33	1.4552	EQKQITGTSSTSSPG	HLA-DRB1*08:02
Merozoite surface protein 1 (MSP1)	2.33	1.3312	KQITGTSSTSSPGNT	HLA-DRB1*08:02
Merozoite surface protein 1 (MSP1)	2.33	1.5168	QKQITGTSSTSSPGN	HLA-DRB1*08:02
Merozoite surface protein 1 (MSP1)	1.85	1.0819	DILNSRLKKRKYFLD	HLA-DRB1*08:04, HLA-DRB1*11:21, HLA-DRB1*11:02, HLA-DRB1*08:06, HLA-DRB1*13:22
Merozoite surface protein 1 (MSP1)	1.85	1.2287	ILNSRLKKRKYFLDV	HLA-DRB1*08:04, HLA-DRB1*11:21, HLA-DRB1*11:02, HLA-DRB1*08:06, HLA-DRB1*13:22
Merozoite surface protein 1 (MSP1)	1.85	1.2487	LNSRLKKRKYFLDVL	HLA-DRB1*08:04, HLA-DRB1*11:21, HLA-DRB1*11:02, HLA-DRB1*08:06, HLA-DRB1*13:22
Merozoite surface protein 1 (MSP1)	1.85	0.9325	NDILNSRLKKRKYFL	HLA-DRB1*08:04, HLA-DRB1*11:21, HLA-DRB1*11:02, HLA-DRB1*08:06, HLA-DRB1*13:22
Merozoite surface protein 1 (MSP1)	1.83	0.5216	ALEDAVLTGYSLFQK	HLA-DRB1*04:02, HLA-DRB1*03:08, HLA-DRB1*03:06, HLA-DRB1*03:07
Merozoite surface protein 1 (MSP1)	1.83	0.6129	EALEDAVLTGYSLFQ	HLA-DRB1*04:02, HLA-DRB1*03:08, HLA-DRB1*03:06, HLA-DRB1*03:07
Merozoite surface protein 1 (MSP1)	1.83	0.5898	EETVGHTTTVTITLP	HLA-DRB1*07:03, HLA-DRB1*04:21, HLA-DRB1*04:26, HLA-DRB1*04:02
Merozoite surface protein 1 (MSP1)	1.83	0.5576	ETEETVGHTTTVTIT	HLA-DRB1*07:03, HLA-DRB1*04:21, HLA-DRB1*04:26, HLA-DRB1*04:02
Merozoite surface protein 1 (MSP1)	1.83	0.558	LEDAVLTGYSLFQKE	HLA-DRB1*04:02, HLA-DRB1*03:08, HLA-DRB1*03:06, HLA-DRB1*03:07
Merozoite surface protein 1 (MSP1)	1.83	0.526	TEETVGHTTTVTITL	HLA-DRB1*07:03, HLA-DRB1*04:21, HLA-DRB1*04:26, HLA-DRB1*04:02
Merozoite surface protein 1 (MSP1)	1.82	1.2412	EKFYEMKFNNNFNKD	HLA-DRB1*04:02, HLA-DRB1*04:23, HLA-DRB1*04:26, HLA-DRB1*04:21, HLA-DRB1*08:13, HLA-DRB1*11:20
Merozoite surface protein 1 (MSP1)	1.82	0.5587	HTTTVTITLPPTQPS	HLA-DRB1*04:02, HLA-DRB1*04:23
Merozoite surface protein 1 (MSP1)	1.82	0.7084	ITLPPTQPSPPKEVK	HLA-DRB1*04:02, HLA-DRB1*04:23
Merozoite surface protein 1 (MSP1)	1.82	0.51	KNSYGDLMNPHTKEK	HLA-DRB1*04:02
Merozoite surface protein 1 (MSP1)	1.82	0.9062	LEKFYEMKFNNNFNK	HLA-DRB1*04:02, HLA-DRB1*04:23, HLA-DRB1*04:26, HLA-DRB1*04:21, HLA-DRB1*08:13, HLA-DRB1*11:20
Merozoite surface protein 1 (MSP1)	1.82	0.6139	TITLPPTQPSPPKEV	HLA-DRB1*04:02, HLA-DRB1*04:23
Merozoite surface protein 1 (MSP1)	1.82	0.6696	TTTVTITLPPTQPSP	HLA-DRB1*04:02, HLA-DRB1*04:23
Merozoite surface protein 1 (MSP1)	1.82	0.5651	TTVTITLPPTQPSPP	HLA-DRB1*04:02, HLA-DRB1*04:23
Merozoite surface protein 1 (MSP1)	1.82	0.6889	TVTITLPPTQPSPPK	HLA-DRB1*04:02, HLA-DRB1*04:23
Merozoite surface protein 1 (MSP1)	1.82	0.5642	VTITLPPTQPSPPKE	HLA-DRB1*04:02, HLA-DRB1*04:23
Merozoite surface protein 1 (MSP1)	0.96	0.6045	HQCVKKQCPENSGCF	HLA-DRB1*03:08, HLA-DRB1*03:06, HLA-DRB1*03:07, HLA-DRB1*04:26, HLA-DRB1*11:21, HLA-DRB1*11:02, HLA-DRB1*13:22
Merozoite surface protein 1 (MSP1)	0.96	0.6336	ISQHQCVKKQCPENS	HLA-DRB1*03:08, HLA-DRB1*03:06, HLA-DRB1*03:07, HLA-DRB1*04:26, HLA-DRB1*11:21, HLA-DRB1*11:02, HLA-DRB1*13:22
Merozoite surface protein 1 (MSP1)	0.96	0.5934	QHQCVKKQCPENSGC	HLA-DRB1*03:08, HLA-DRB1*03:06, HLA-DRB1*03:07, HLA-DRB1*04:26, HLA-DRB1*11:21, HLA-DRB1*11:02, HLA-DRB1*13:22
Merozoite surface protein 1 (MSP1)	0.96	0.563	SQHQCVKKQCPENSG	HLA-DRB1*03:08, HLA-DRB1*03:06, HLA-DRB1*03:07, HLA-DRB1*04:26, HLA-DRB1*11:21, HLA-DRB1*11:02, HLA-DRB1*13:22
Merozoite surface protein 1 (MSP1)	0.91	1.0356	DVTPSPLSVRVSGSS	HLA-DRB1*08:04, HLA-DRB1*08:06
Merozoite surface protein 1 (MSP1)	0.62	0.6529	VPYPNGIVYPLPLTD	HLA-DRB1*04:10, HLA-DRB1*08:17, HLA-DRB1*08:06, HLA-DRB1*13:21, HLA-DRB1*13:04
Merozoite surface protein 1 (MSP1)	0.61	0.7515	FIINTQCVTHESYQE	HLA-DRB1*04:10, HLA-DRB1*13:07, HLA-DRB1*13:04
Merozoite surface protein 1 (MSP1)	0.57	0.5901	IINTQCVTHESYQEL	HLA-DRB1*04:10, HLA-DRB1*13:04
Merozoite surface protein 1 (MSP1)	0.57	0.9841	INTQCVTHESYQELV	HLA-DRB1*04:10, HLA-DRB1*13:04
Merozoite surface protein 1 (MSP1)	0.57	1.0445	VKKLEALEDAVLTGY	HLA-DRB1*04:10, HLA-DRB1*08:17, HLA-DRB1*13:21, HLA-DRB1*13:04
Merozoite surface protein 1 (MSP1)	0.3	0.5268	EESHDPLTVLSISND	HLA-DRB1*04:10
Merozoite surface protein 1 (MSP1)	0.3	0.6567	EVKVVENSIEHKSND	HLA-DRB1*04:10, HLA-DRB1*04:23
Merozoite surface protein 1 (MSP1)	0.3	0.5121	EVYNLTPEEENELKS	HLA-DRB1*04:10
Merozoite surface protein 1 (MSP1)	0.3	0.6	FDLTNHMLTLCDNIH	HLA-DRB1*04:10
Merozoite surface protein 1 (MSP1)	0.3	0.8293	IKKLKDTLQLSFDLY	HLA-DRB1*04:23, HLA-DRB1*04:10
Merozoite surface protein 1 (MSP1)	0.3	1.0998	ITQPLVAASETTEDG	HLA-DRB1*04:10
Merozoite surface protein 1 (MSP1)	0.3	0.7355	KEVKVVENSIEHKSN	HLA-DRB1*04:10, HLA-DRB1*04:23
Merozoite surface protein 1 (MSP1)	0.3	0.65	KSCDPLDLLFNIQNN	HLA-DRB1*04:10
Merozoite surface protein 1 (MSP1)	0.3	1.3115	LVAASETTEDGGHST	HLA-DRB1*04:10
Merozoite surface protein 1 (MSP1)	0.3	0.7154	PKEVKVVENSIEHKS	HLA-DRB1*04:10, HLA-DRB1*04:23
Merozoite surface protein 1 (MSP1)	0.3	1.284	PLVAASETTEDGGHS	HLA-DRB1*04:10
Merozoite surface protein 1 (MSP1)	0.3	0.5896	PPKEVKVVENSIEHK	HLA-DRB1*04:10, HLA-DRB1*04:23
Merozoite surface protein 1 (MSP1)	0.3	0.6341	PSPPKEVKVVENSIE	HLA-DRB1*04:10, HLA-DRB1*04:23
Merozoite surface protein 1 (MSP1)	0.3	1.0555	QPLVAASETTEDGGH	HLA-DRB1*04:10
Merozoite surface protein 1 (MSP1)	0.3	0.6705	SITQPLVAASETTED	HLA-DRB1*04:10
Merozoite surface protein 1 (MSP1)	0.3	0.5029	SPPKEVKVVENSIEH	HLA-DRB1*04:10, HLA-DRB1*04:23
Merozoite surface protein 1 (MSP1)	0.3	1.1099	TQPLVAASETTEDGG	HLA-DRB1*04:10
Merozoite surface protein 1 (MSP1)	0.3	1.0642	TVNTAQSATHSNSQN	HLA-DRB1*04:10, HLA-DRB1*04:23
Merozoite surface protein 1 (MSP1)	0.3	1.5703	VAASETTEDGGHSTH	HLA-DRB1*04:10
Merozoite surface protein 1 (MSP1)	0.3	0.5037	VKVVENSIEHKSNDN	HLA-DRB1*04:10, HLA-DRB1*04:23
Merozoite surface protein 1 (MSP1)	0.3	1.151	VNTAQSATHSNSQNQ	HLA-DRB1*04:10, HLA-DRB1*04:23
Merozoite surface protein 1 (MSP1)	0.3	0.5101	VTTVVTPPQPDVTPS	HLA-DRB1*04:23, HLA-DRB1*04:10
Merozoite surface protein 1 (MSP1)	0.3	0.7352	VYNLTPEEENELKSC	HLA-DRB1*04:10
Merozoite surface protein 1 (MSP1)	0.09	0.6547	SVENDIKFAQEGISY	HLA-DRB1*03:05, HLA-DRB1*03:08, HLA-DRB1*03:06, HLA-DRB1*03:07, HLA-DRB1*03:09, HLA-DRB1*11:07
Merozoite surface protein 1 (MSP1)	0.09	0.5319	VENDIKFAQEGISYY	HLA-DRB1*03:05, HLA-DRB1*03:08, HLA-DRB1*03:06, HLA-DRB1*03:07, HLA-DRB1*03:09, HLA-DRB1*11:07
Merozoite surface protein 1 (MSP1)	0.05	1.2847	DDTKKDMLGKLLSTG	HLA-DRB1*08:06, HLA-DRB1*08:13
Merozoite surface protein 1 (MSP1)	0.05	0.9076	DEAHVKITKLSDLKA	HLA-DRB1*07:03, HLA-DRB1*15:06
Merozoite surface protein 1 (MSP1)	0.05	0.6095	EKDEAHVKITKLSDL	HLA-DRB1*07:03, HLA-DRB1*15:06
Merozoite surface protein 1 (MSP1)	0.05	0.7071	KDEAHVKITKLSDLK	HLA-DRB1*07:03, HLA-DRB1*15:06
Merozoite surface protein 1 (MSP1)	0.05	0.6964	KSNSKVITGLTETQK	HLA-DRB1*03:08, HLA-DRB1*03:06, HLA-DRB1*03:07, HLA-DRB1*11:07
Merozoite surface protein 1 (MSP1)	0.05	0.7614	NSKVITGLTETQKNA	HLA-DRB1*03:08, HLA-DRB1*03:06, HLA-DRB1*03:07, HLA-DRB1*11:07
Merozoite surface protein 1 (MSP1)	0.05	1.0055	SNSKVITGLTETQKN	HLA-DRB1*03:08, HLA-DRB1*03:06, HLA-DRB1*03:07, HLA-DRB1*11:07
Merozoite surface protein 1 (MSP1)	0.05	1.0151	VKSNSKVITGLTETQ	HLA-DRB1*03:08, HLA-DRB1*03:06, HLA-DRB1*03:07, HLA-DRB1*11:07
Merozoite surface protein 1 (MSP1)	0.04	0.5381	KHRVRNYLFTIKELK	HLA-DRB1*08:13, HLA-DRB1*15:06, HLA-DRB5*01:05, HLA-DRB5*01:01
Merozoite surface protein 1 (MSP1)	0.04	0.9625	SEQKNTLLKSYKYIK	HLA-DRB1*11:07
Merozoite surface protein 1 (MSP1)	0.04	0.6243	YKPQNKPEPYYLIVL	HLA-DRB1*03:09, HLA-DRB1*03:05, HLA-DRB1*11:20, HLA-DRB1*11:14, HLA-DRB1*13:23
Merozoite surface protein 1 (MSP1)	0.02	0.8969	EIKSSENKILEKNFK	HLA-DRB1*07:03
Merozoite surface protein 1 (MSP1)	0.02	1.2642	FPNTIISKLIEGKFQ	HLA-DRB1*07:03, HLA-DRB1*08:13
Merozoite surface protein 1 (MSP1)	0.02	0.659	IKKVIKEEKEKFPSS	HLA-DRB1*03:08, HLA-DRB1*03:06, HLA-DRB1*03:07
Merozoite surface protein 1 (MSP1)	0.02	1.0896	IKSSENKILEKNFKG	HLA-DRB1*07:03
Merozoite surface protein 1 (MSP1)	0.02	0.5702	KIKEIAKTIKFNIDS	HLA-DRB1*07:03
Merozoite surface protein 1 (MSP1)	0.02	0.937	KKLTEEIKSSENKIL	HLA-DRB1*07:03
Merozoite surface protein 1 (MSP1)	0.02	1.0828	LEADIKKLTEEIKSS	HLA-DRB1*03:08, HLA-DRB1*03:06, HLA-DRB1*03:07
Merozoite surface protein 1 (MSP1)	0.02	1.4052	NFPNTIISKLIEGKF	HLA-DRB1*07:03, HLA-DRB1*08:13
Merozoite surface protein 1 (MSP1)	0.02	0.8975	QNFPNTIISKLIEGK	HLA-DRB1*07:03, HLA-DRB1*08:13
Merozoite surface protein 1 (MSP1)	0	1.0682	CANDYCQIPFNLKIR	HLA-DRB5*01:05, HLA-DRB5*01:01
Merozoite surface protein 1 (MSP1)	0	0.8866	DNIKDNVGKMEDYIK	HLA-DRB5*01:05
Merozoite surface protein 1 (MSP1)	0	0.7555	DVCANDYCQIPFNLK	HLA-DRB5*01:05, HLA-DRB5*01:01
Merozoite surface protein 1 (MSP1)	0	1.3121	EEEITTKGASAQSGA	HLA-DRB1*08:13
Merozoite surface protein 1 (MSP1)	0	1.269	EEITTKGASAQSGAS	HLA-DRB1*08:13
Merozoite surface protein 1 (MSP1)	0	0.6613	EENHIKKLLEEQKQI	HLA-DRB4*01:01
Merozoite surface protein 1 (MSP1)	0	1.1618	EITTKGASAQSGASA	HLA-DRB1*08:13
Merozoite surface protein 1 (MSP1)	0	0.9779	ELLEKFYEMKFNNNF	HLA-DRB1*04:21, HLA-DRB1*08:13, HLA-DRB1*11:20
Merozoite surface protein 1 (MSP1)	0	0.6369	EMEKFYENILKNNDT	HLA-DRB1*13:21
Merozoite surface protein 1 (MSP1)	0	0.6226	ENHIKKLLEEQKQIT	HLA-DRB4*01:01
Merozoite surface protein 1 (MSP1)	0	0.9026	HIKKLLEEQKQITGT	HLA-DRB4*01:01
Merozoite surface protein 1 (MSP1)	0	1.379	IISKLIEGKFQDMLN	HLA-DRB1*08:13
Merozoite surface protein 1 (MSP1)	0	0.7008	IKDNVGKMEDYIKKN	HLA-DRB5*01:05
Merozoite surface protein 1 (MSP1)	0	1.1433	IKKLLEEQKQITGTS	HLA-DRB4*01:01
Merozoite surface protein 1 (MSP1)	0	1.2792	ITTKGASAQSGASAQ	HLA-DRB1*08:13
Merozoite surface protein 1 (MSP1)	0	0.7406	KEENHIKKLLEEQKQ	HLA-DRB4*01:01
Merozoite surface protein 1 (MSP1)	0	1.0999	KKLTLLKEQLESKLN	HLA-DRB4*01:01
Merozoite surface protein 1 (MSP1)	0	1.1852	KLTLLKEQLESKLNS	HLA-DRB4*01:01
Merozoite surface protein 1 (MSP1)	0	0.7044	LLEKFYEMKFNNNFN	HLA-DRB1*04:21, HLA-DRB1*08:13, HLA-DRB1*11:20
Merozoite surface protein 1 (MSP1)	0	1.5713	LNEEEITTKGASAQS	HLA-DRB1*08:13
Merozoite surface protein 1 (MSP1)	0	0.7561	LSEVSIQTEDNYANL	HLA-DRB3*01:01
Merozoite surface protein 1 (MSP1)	0	0.7698	MEKFYENILKNNDTY	HLA-DRB1*13:21
Merozoite surface protein 1 (MSP1)	0	1.5168	NEEEITTKGASAQSG	HLA-DRB1*08:13
Merozoite surface protein 1 (MSP1)	0	0.9678	NHIKKLLEEQKQITG	HLA-DRB4*01:01
Merozoite surface protein 1 (MSP1)	0	0.5625	NIKDNVGKMEDYIKK	HLA-DRB5*01:05
Merozoite surface protein 1 (MSP1)	0	1.5095	NTIISKLIEGKFQDM	HLA-DRB1*08:13
Merozoite surface protein 1 (MSP1)	0	0.7457	NVGKMEDYIKKNKTT	HLA-DRB5*01:05
Merozoite surface protein 1 (MSP1)	0	1.6435	PNTIISKLIEGKFQD	HLA-DRB1*08:13
Merozoite surface protein 1 (MSP1)	0	0.7606	SEVSIQTEDNYANLE	HLA-DRB3*01:01
Merozoite surface protein 1 (MSP1)	0	0.7258	SGNTPNTLLDKNKKI	HLA-DRB3*01:01
Merozoite surface protein 1 (MSP1)	0	0.7317	SGSLLTELQQVVQLQ	HLA-DRB4*01:01
Merozoite surface protein 1 (MSP1)	0	0.5337	SLLTELQQVVQLQNY	HLA-DRB4*01:01, HLA-DRB1*13:21
Merozoite surface protein 1 (MSP1)	0	1.1008	SYKYIKESVENDIKF	HLA-DRB1*04:21, HLA-DRB1*04:26
Merozoite surface protein 1 (MSP1)	0	0.6021	TEMEKFYENILKNND	HLA-DRB1*13:21
Merozoite surface protein 1 (MSP1)	0	1.67	TIISKLIEGKFQDML	HLA-DRB1*08:13
Merozoite surface protein 1 (MSP1)	0	0.6023	TLSEVSIQTEDNYAN	HLA-DRB3*01:01
Merozoite surface protein 1 (MSP1)	0	1.0532	VCANDYCQIPFNLKI	HLA-DRB5*01:05, HLA-DRB5*01:01
Merozoite surface protein 1 (MSP1)	0	1.2539	VLNEEEITTKGASAQ	HLA-DRB1*08:13
Merozoite surface protein 1 (MSP1)	0	1.2683	YKYIKESVENDIKFA	HLA-DRB1*04:21, HLA-DRB1*04:26
28 kDa Ookinete surface protein	62.05	0.5185	FIQLYITLNKARVTE	HLA-DRB1*08:04, HLA-DRB1*09:01, HLA-DRB1*08:13, HLA-DRB1*11:21, HLA-DRB1*11:02, HLA-DRB1*08:17, HLA-DRB1*11:04, HLA-DRB1*11:06, HLA-DRB1*11:28, HLA-DRB1*08:06, HLA-DRB1*11:01, HLA-DRB1*11:14, HLA-DRB1*13:01, HLA-DRB1*11:20, HLA-DRB1*13:02, HLA-DRB1*12:01, HLA-DRB1*04:02, HLA-DRB1*04:23, HLA-DRB1*04:08, HLA-DRB1*04:04, HLA-DRB1*04:21, HLA-DRB1*08:01, HLA-DRB1*04:05, HLA-DRB1*04:10, HLA-DRB1*03:08,…
28 kDa Ookinete surface protein	57.75	0.7914	FLFIQLYITLNKARV	HLA-DRB1*08:04, HLA-DRB1*09:01, HLA-DRB1*08:13, HLA-DRB1*11:21, HLA-DRB1*11:02, HLA-DRB1*08:17, HLA-DRB1*11:04, HLA-DRB1*11:06, HLA-DRB1*11:28, HLA-DRB1*08:06, HLA-DRB1*11:01, HLA-DRB1*11:14, HLA-DRB1*13:01, HLA-DRB1*12:01, HLA-DRB1*11:20, HLA-DRB1*04:02, HLA-DRB1*04:04, HLA-DRB1*04:23, HLA-DRB1*04:08, HLA-DRB1*04:21, HLA-DRB1*08:02, HLA-DRB1*04:05, HLA-DRB1*08:01, HLA-DRB1*01:02, HLA-DRB1*04:01,…
28 kDa Ookinete surface protein	57.75	0.5064	LFIQLYITLNKARVT	HLA-DRB1*08:04, HLA-DRB1*09:01, HLA-DRB1*08:13, HLA-DRB1*11:21, HLA-DRB1*11:02, HLA-DRB1*08:17, HLA-DRB1*11:04, HLA-DRB1*11:06, HLA-DRB1*11:28, HLA-DRB1*08:06, HLA-DRB1*11:01, HLA-DRB1*11:14, HLA-DRB1*13:01, HLA-DRB1*11:20, HLA-DRB1*12:01, HLA-DRB1*04:02, HLA-DRB1*04:23, HLA-DRB1*04:04, HLA-DRB1*04:08, HLA-DRB1*04:21, HLA-DRB1*08:01, HLA-DRB1*04:05, HLA-DRB1*08:02, HLA-DRB1*01:02, HLA-DRB1*04:10,…
28 kDa Ookinete surface protein	53.42	1.1098	VLLFLFIQLYITLNK	HLA-DRB1*08:04, HLA-DRB1*08:13, HLA-DRB1*12:01, HLA-DRB1*11:21, HLA-DRB1*11:02, HLA-DRB1*08:17, HLA-DRB1*11:04, HLA-DRB1*11:06, HLA-DRB1*08:06, HLA-DRB1*11:14, HLA-DRB1*13:01, HLA-DRB1*11:01, HLA-DRB1*11:28, HLA-DRB1*11:20, HLA-DRB1*04:02, HLA-DRB1*04:04, HLA-DRB1*04:23, HLA-DRB1*07:03, HLA-DRB1*04:08, HLA-DRB1*04:05, HLA-DRB1*08:01, HLA-DRB1*08:02, HLA-DRB1*01:02, HLA-DRB1*04:10, HLA-DRB1*03:08,…
28 kDa Ookinete surface protein	53.42	0.8786	LFLFIQLYITLNKAR	HLA-DRB1*08:04, HLA-DRB1*08:13, HLA-DRB1*11:21, HLA-DRB1*11:02, HLA-DRB1*08:17, HLA-DRB1*11:04, HLA-DRB1*11:06, HLA-DRB1*08:06, HLA-DRB1*12:01, HLA-DRB1*11:14, HLA-DRB1*13:01, HLA-DRB1*11:01, HLA-DRB1*11:28, HLA-DRB1*11:20, HLA-DRB1*04:02, HLA-DRB1*04:04, HLA-DRB1*04:23, HLA-DRB1*04:08, HLA-DRB1*04:21, HLA-DRB1*04:05, HLA-DRB1*07:03, HLA-DRB1*08:02, HLA-DRB1*08:01, HLA-DRB1*01:02, HLA-DRB1*04:10,…
28 kDa Ookinete surface protein	53.42	0.8567	LLFLFIQLYITLNKA	HLA-DRB1*08:04, HLA-DRB1*08:13, HLA-DRB1*11:21, HLA-DRB1*11:02, HLA-DRB1*12:01, HLA-DRB1*08:17, HLA-DRB1*11:04, HLA-DRB1*11:06, HLA-DRB1*08:06, HLA-DRB1*11:14, HLA-DRB1*13:01, HLA-DRB1*11:01, HLA-DRB1*11:28, HLA-DRB1*11:20, HLA-DRB1*04:02, HLA-DRB1*04:04, HLA-DRB1*04:23, HLA-DRB1*04:08, HLA-DRB1*04:05, HLA-DRB1*07:03, HLA-DRB1*08:01, HLA-DRB1*08:02, HLA-DRB1*01:02, HLA-DRB1*04:10, HLA-DRB1*03:08,…
28 kDa Ookinete surface protein	48.07	1.713	THVLIVCSIFIKLLI	HLA-DRB1*11:04, HLA-DRB1*11:06, HLA-DRB1*11:28, HLA-DRB1*11:21, HLA-DRB1*11:01, HLA-DRB1*11:02, HLA-DRB1*11:07, HLA-DRB1*11:14, HLA-DRB1*13:01, HLA-DRB1*07:03, HLA-DRB1*01:02, HLA-DRB1*04:23, HLA-DRB1*04:08, HLA-DRB1*04:10, HLA-DRB1*04:04, HLA-DRB1*04:02, HLA-DRB1*03:01, HLA-DRB1*03:08, HLA-DRB1*03:06, HLA-DRB1*03:07
28 kDa Ookinete surface protein	48.07	1.3607	LTHVLIVCSIFIKLL	HLA-DRB1*11:04, HLA-DRB1*11:06, HLA-DRB1*11:28, HLA-DRB1*11:21, HLA-DRB1*11:01, HLA-DRB1*11:02, HLA-DRB1*11:07, HLA-DRB1*11:14, HLA-DRB1*13:01, HLA-DRB1*07:03, HLA-DRB1*01:02, HLA-DRB1*04:23, HLA-DRB1*04:08, HLA-DRB1*04:10, HLA-DRB1*04:04, HLA-DRB1*04:02, HLA-DRB1*03:01, HLA-DRB1*03:08, HLA-DRB1*03:06, HLA-DRB1*03:07
28 kDa Ookinete surface protein	48.07	1.1309	TLTHVLIVCSIFIKL	HLA-DRB1*11:04, HLA-DRB1*11:06, HLA-DRB1*11:28, HLA-DRB1*11:21, HLA-DRB1*11:01, HLA-DRB1*11:02, HLA-DRB1*11:07, HLA-DRB1*11:14, HLA-DRB1*13:01, HLA-DRB1*07:03, HLA-DRB1*01:02, HLA-DRB1*04:23, HLA-DRB1*04:08, HLA-DRB1*04:10, HLA-DRB1*04:04, HLA-DRB1*04:02, HLA-DRB1*03:01, HLA-DRB1*03:08, HLA-DRB1*03:06, HLA-DRB1*03:07
28 kDa Ookinete surface protein	37.46	1.6011	KVLLFLFIQLYITLN	HLA-DRB1*12:01, HLA-DRB1*11:04, HLA-DRB1*11:06, HLA-DRB1*13:01, HLA-DRB1*11:28, HLA-DRB1*11:21, HLA-DRB1*11:02, HLA-DRB1*11:01, HLA-DRB1*11:20, HLA-DRB1*11:14, HLA-DRB1*04:04, HLA-DRB1*07:03, HLA-DRB1*04:05, HLA-DRB1*01:02, HLA-DRB1*04:10
28 kDa Ookinete surface protein	33.71	0.8936	VTLTHVLIVCSIFIK	HLA-DRB1*11:04, HLA-DRB1*11:06, HLA-DRB1*11:28, HLA-DRB1*11:21, HLA-DRB1*11:01, HLA-DRB1*11:02, HLA-DRB1*11:07, HLA-DRB1*11:14, HLA-DRB1*13:01, HLA-DRB1*07:03, HLA-DRB1*01:02, HLA-DRB1*04:23, HLA-DRB1*04:08, HLA-DRB1*04:10, HLA-DRB1*04:04, HLA-DRB1*04:02, HLA-DRB1*04:21, HLA-DRB1*03:08, HLA-DRB1*03:06, HLA-DRB1*03:07
28 kDa Ookinete surface protein	32.89	1.0552	KYGYLIQMSNHYECK	HLA-DRB1*12:01, HLA-DRB1*11:20, HLA-DRB1*11:07, HLA-DRB1*11:14, HLA-DRB1*08:17, HLA-DRB1*11:28, HLA-DRB1*11:01, HLA-DRB1*04:21, HLA-DRB1*04:10, HLA-DRB1*04:26, HLA-DRB1*04:08, HLA-DRB1*04:05, HLA-DRB1*04:01, HLA-DRB1*04:23, HLA-DRB1*04:04, HLA-DRB1*03:05, HLA-DRB1*03:09
28 kDa Ookinete surface protein	32.89	0.9717	YGYLIQMSNHYECKC	HLA-DRB1*12:01, HLA-DRB1*11:20, HLA-DRB1*11:07, HLA-DRB1*11:14, HLA-DRB1*08:17, HLA-DRB1*11:28, HLA-DRB1*11:01, HLA-DRB1*04:21, HLA-DRB1*04:10, HLA-DRB1*04:26, HLA-DRB1*04:08, HLA-DRB1*04:05, HLA-DRB1*04:01, HLA-DRB1*04:04, HLA-DRB1*04:23, HLA-DRB1*03:05, HLA-DRB1*03:09
28 kDa Ookinete surface protein	32.89	0.7707	CKYGYLIQMSNHYEC	HLA-DRB1*12:01, HLA-DRB1*11:20, HLA-DRB1*11:07, HLA-DRB1*11:14, HLA-DRB1*08:17, HLA-DRB1*11:28, HLA-DRB1*11:01, HLA-DRB1*04:21, HLA-DRB1*04:10, HLA-DRB1*04:26, HLA-DRB1*04:08, HLA-DRB1*04:05, HLA-DRB1*04:01, HLA-DRB1*04:04, HLA-DRB1*04:23, HLA-DRB1*03:05, HLA-DRB1*03:09, HLA-DRB1*12:01, HLA-DRB1*11:20, HLA-DRB1*11:07, HLA-DRB1*11:14, HLA-DRB1*08:17, HLA-DRB1*11:28, HLA-DRB1*11:01
28 kDa Ookinete surface protein	32.84	0.7201	ICKYGYLIQMSNHYE	HLA-DRB1*12:01, HLA-DRB1*11:20, HLA-DRB1*11:14, HLA-DRB1*08:17, HLA-DRB1*11:28, HLA-DRB1*11:01, HLA-DRB1*04:21, HLA-DRB1*04:10, HLA-DRB1*04:26, HLA-DRB1*04:08, HLA-DRB1*04:05, HLA-DRB1*04:01, HLA-DRB1*04:04, HLA-DRB1*04:23, HLA-DRB1*03:09, HLA-DRB1*12:01, HLA-DRB1*11:20, HLA-DRB1*11:14, HLA-DRB1*08:17, HLA-DRB1*11:28, HLA-DRB1*11:01
28 kDa Ookinete surface protein	32.84	0.5547	TICKYGYLIQMSNHY	HLA-DRB1*12:01, HLA-DRB1*11:20, HLA-DRB1*11:14, HLA-DRB1*08:17, HLA-DRB1*11:28, HLA-DRB1*11:01, HLA-DRB1*04:21, HLA-DRB1*04:26, HLA-DRB1*04:08, HLA-DRB1*04:05, HLA-DRB1*04:10, HLA-DRB1*04:01, HLA-DRB1*04:04, HLA-DRB1*04:23, HLA-DRB1*03:09
28 kDa Ookinete surface protein	31.92	2.4238	TYFKVLLFLFIQLYI	HLA-DRB1*12:01, HLA-DRB1*11:28, HLA-DRB1*11:04, HLA-DRB1*11:06, HLA-DRB1*11:01, HLA-DRB1*13:01, HLA-DRB1*11:21, HLA-DRB1*11:02, HLA-DRB1*11:20, HLA-DRB1*11:14, HLA-DRB1*07:03, HLA-DRB1*01:02, HLA-DRB1*04:08, HLA-DRB1*04:21, HLA-DRB1*04:10
28 kDa Ookinete surface protein	31.92	2.0201	YFKVLLFLFIQLYIT	HLA-DRB1*12:01, HLA-DRB1*11:28, HLA-DRB1*11:04, HLA-DRB1*11:06, HLA-DRB1*11:01, HLA-DRB1*13:01, HLA-DRB1*11:21, HLA-DRB1*11:02, HLA-DRB1*11:20, HLA-DRB1*11:14, HLA-DRB1*07:03, HLA-DRB1*01:02, HLA-DRB1*04:08, HLA-DRB1*04:21, HLA-DRB1*04:10
28 kDa Ookinete surface protein	31.92	1.6631	FKVLLFLFIQLYITL	HLA-DRB1*12:01, HLA-DRB1*11:28, HLA-DRB1*11:04, HLA-DRB1*11:06, HLA-DRB1*11:01, HLA-DRB1*13:01, HLA-DRB1*11:21, HLA-DRB1*11:02, HLA-DRB1*11:20, HLA-DRB1*11:14, HLA-DRB1*07:03, HLA-DRB1*01:02, HLA-DRB1*04:08, HLA-DRB1*04:21, HLA-DRB1*04:10, HLA-DRB1*12:01, HLA-DRB1*11:28, HLA-DRB1*11:04, HLA-DRB1*11:06, HLA-DRB1*11:01, HLA-DRB1*13:01, HLA-DRB1*11:21, HLA-DRB1*11:02, HLA-DRB1*11:20, HLA-DRB1*11:14
28 kDa Ookinete surface protein	30.69	0.6851	QLYITLNKARVTENT	HLA-DRB1*09:01, HLA-DRB1*11:28, HLA-DRB1*11:01, HLA-DRB1*11:20, HLA-DRB1*13:02, HLA-DRB1*11:14, HLA-DRB1*08:13, HLA-DRB1*04:21, HLA-DRB1*08:01, HLA-DRB1*04:26, HLA-DRB1*04:02, HLA-DRB1*03:09, HLA-DRB1*04:10, HLA-DRB1*01:02
28 kDa Ookinete surface protein	26.8	1.9471	NTYFKVLLFLFIQLY	HLA-DRB1*12:01, HLA-DRB1*11:28, HLA-DRB1*11:01, HLA-DRB1*13:01, HLA-DRB1*07:03, HLA-DRB1*01:02, HLA-DRB1*04:08, HLA-DRB1*04:21, HLA-DRB1*04:10
28 kDa Ookinete surface protein	25.39	1.0711	GVTLTHVLIVCSIFI	HLA-DRB1*11:04, HLA-DRB1*11:06, HLA-DRB1*11:28, HLA-DRB1*11:01, HLA-DRB1*11:07, HLA-DRB1*07:03, HLA-DRB1*01:02, HLA-DRB1*04:23, HLA-DRB1*04:08, HLA-DRB1*04:10, HLA-DRB1*04:04, HLA-DRB1*04:02, HLA-DRB1*04:21, HLA-DRB1*03:08, HLA-DRB1*03:06, HLA-DRB1*03:07, HLA-DRB1*11:04, HLA-DRB1*11:06, HLA-DRB1*11:28, HLA-DRB1*11:01, HLA-DRB1*11:07
28 kDa Ookinete surface protein	23.02	1.9321	MNTYFKVLLFLFIQL	HLA-DRB1*11:28, HLA-DRB1*11:01, HLA-DRB1*08:06, HLA-DRB1*08:04, HLA-DRB1*12:01, HLA-DRB1*08:13, HLA-DRB1*07:03, HLA-DRB1*01:02, HLA-DRB1*04:08, HLA-DRB1*04:21, HLA-DRB1*08:01
28 kDa Ookinete surface protein	18.25	0.5405	LTHTCSCNIGTILNQ	HLA-DRB1*07:03, HLA-DRB1*07:01
28 kDa Ookinete surface protein	17.92	1.9512	CDIQGDTPCSLKCAE	HLA-DRB1*11:07, HLA-DRB1*03:01, HLA-DRB1*03:08, HLA-DRB1*03:06, HLA-DRB1*03:07, HLA-DRB1*03:09, HLA-DRB1*03:05, HLA-DRB1*11:07
28 kDa Ookinete surface protein	17.92	1.9153	LCDIQGDTPCSLKCA	HLA-DRB1*11:07, HLA-DRB1*03:01, HLA-DRB1*03:08, HLA-DRB1*03:06, HLA-DRB1*03:07, HLA-DRB1*03:09, HLA-DRB1*03:05
28 kDa Ookinete surface protein	17.92	1.7331	DIQGDTPCSLKCAEN	HLA-DRB1*11:07, HLA-DRB1*03:08, HLA-DRB1*03:06, HLA-DRB1*03:07, HLA-DRB1*03:01, HLA-DRB1*03:09, HLA-DRB1*03:05, HLA-DRB1*11:07
28 kDa Ookinete surface protein	17.92	1.4415	IQGDTPCSLKCAENE	HLA-DRB1*11:07, HLA-DRB1*03:08, HLA-DRB1*03:06, HLA-DRB1*03:07, HLA-DRB1*03:01, HLA-DRB1*03:09, HLA-DRB1*03:05
28 kDa Ookinete surface protein	17.92	1.2991	KLCDIQGDTPCSLKC	HLA-DRB1*11:07, HLA-DRB1*03:01, HLA-DRB1*03:08, HLA-DRB1*03:06, HLA-DRB1*03:07, HLA-DRB1*03:09, HLA-DRB1*03:05
28 kDa Ookinete surface protein	17.92	0.6981	NKLCDIQGDTPCSLK	HLA-DRB1*11:07, HLA-DRB1*03:01, HLA-DRB1*03:08, HLA-DRB1*03:06, HLA-DRB1*03:07, HLA-DRB1*03:09, HLA-DRB1*03:05
28 kDa Ookinete surface protein	17.92	0.5185	QNKLCDIQGDTPCSL	HLA-DRB1*11:07, HLA-DRB1*03:01, HLA-DRB1*03:08, HLA-DRB1*03:06, HLA-DRB1*03:07, HLA-DRB1*03:09, HLA-DRB1*03:05
28 kDa Ookinete surface protein	17.92	0.5157	KKVVCDKVENSFKAC	HLA-DRB1*11:07, HLA-DRB1*03:08, HLA-DRB1*03:06, HLA-DRB1*03:07, HLA-DRB1*03:05, HLA-DRB1*03:09, HLA-DRB1*04:26, HLA-DRB1*04:21, HLA-DRB1*03:01, HLA-DRB1*04:23
28 kDa Ookinete surface protein	14.5	0.5055	ILNQNKLCDIQGDTP	HLA-DRB1*13:01, HLA-DRB1*08:17, HLA-DRB1*11:21, HLA-DRB1*11:02, HLA-DRB1*11:04, HLA-DRB1*11:06, HLA-DRB1*11:28
28 kDa Ookinete surface protein	13.39	0.6543	NTICKYGYLIQMSNH	HLA-DRB1*08:17, HLA-DRB1*11:28, HLA-DRB1*11:01, HLA-DRB1*04:05
28 kDa Ookinete surface protein	9.49	0.5576	SVINGVTLTHVLIVC	HLA-DRB1*11:07, HLA-DRB1*11:04, HLA-DRB1*11:06, HLA-DRB1*08:17, HLA-DRB1*11:28, HLA-DRB1*04:02, HLA-DRB1*03:08, HLA-DRB1*03:06, HLA-DRB1*03:07, HLA-DRB1*07:03, HLA-DRB1*03:05, HLA-DRB1*04:21, HLA-DRB1*04:10, HLA-DRB1*08:02
28 kDa Ookinete surface protein	7.25	0.6377	VINGVTLTHVLIVCS	HLA-DRB1*11:07, HLA-DRB1*11:04, HLA-DRB1*11:06, HLA-DRB1*08:17, HLA-DRB1*11:28, HLA-DRB1*04:02, HLA-DRB1*03:08, HLA-DRB1*03:06, HLA-DRB1*03:07, HLA-DRB1*07:03, HLA-DRB1*03:05, HLA-DRB1*04:21, HLA-DRB1*04:10
28 kDa Ookinete surface protein	5.83	0.753	YLIQMSNHYECKCIE	HLA-DRB1*12:01, HLA-DRB1*11:20, HLA-DRB1*11:07, HLA-DRB1*11:14, HLA-DRB1*04:21, HLA-DRB1*04:10, HLA-DRB1*04:26, HLA-DRB1*04:08, HLA-DRB1*04:23, HLA-DRB1*03:05, HLA-DRB1*03:09
28 kDa Ookinete surface protein	5.83	0.7376	GYLIQMSNHYECKCI	HLA-DRB1*12:01, HLA-DRB1*11:20, HLA-DRB1*11:07, HLA-DRB1*11:14, HLA-DRB1*04:21, HLA-DRB1*04:10, HLA-DRB1*04:26, HLA-DRB1*04:08, HLA-DRB1*04:23, HLA-DRB1*03:05, HLA-DRB1*03:09, HLA-DRB1*12:01, HLA-DRB1*11:20, HLA-DRB1*11:07, HLA-DRB1*11:14
28 kDa Ookinete surface protein	5.1	0.7639	NGVTLTHVLIVCSIF	HLA-DRB1*11:04, HLA-DRB1*11:06, HLA-DRB1*11:28, HLA-DRB1*07:03, HLA-DRB1*04:21
28 kDa Ookinete surface protein	4.94	1.044	VCRDKVCGKGKCIVD	HLA-DRB1*11:07, HLA-DRB1*08:04, HLA-DRB1*08:06, HLA-DRB1*08:13, HLA-DRB1*03:08, HLA-DRB1*03:06, HLA-DRB1*03:07, HLA-DRB1*03:05, HLA-DRB1*03:09, HLA-DRB1*08:01
28 kDa Ookinete surface protein	4.94	0.7713	NVCRDKVCGKGKCIV	HLA-DRB1*11:07, HLA-DRB1*08:04, HLA-DRB1*08:06, HLA-DRB1*08:13, HLA-DRB1*03:08, HLA-DRB1*03:06, HLA-DRB1*03:07, HLA-DRB1*03:05, HLA-DRB1*03:09, HLA-DRB1*08:01
28 kDa Ookinete surface protein	4.86	1.1258	DKVCGKGKCIVDPAN	HLA-DRB1*08:04, HLA-DRB1*08:06, HLA-DRB1*08:13, HLA-DRB1*08:01, HLA-DRB1*08:04, HLA-DRB1*08:06, HLA-DRB1*08:13
28 kDa Ookinete surface protein	4.86	1.0763	CRDKVCGKGKCIVDP	HLA-DRB1*08:04, HLA-DRB1*08:06, HLA-DRB1*08:13, HLA-DRB1*08:01, HLA-DRB1*08:04, HLA-DRB1*08:06, HLA-DRB1*08:13
28 kDa Ookinete surface protein	4.86	0.8011	KVCGKGKCIVDPANS	HLA-DRB1*08:04, HLA-DRB1*08:06, HLA-DRB1*08:13, HLA-DRB1*08:01
28 kDa Ookinete surface protein	4.86	0.774	RDKVCGKGKCIVDPA	HLA-DRB1*08:04, HLA-DRB1*08:06, HLA-DRB1*08:13, HLA-DRB1*08:01
28 kDa Ookinete surface protein	4.86	0.6407	VCGKGKCIVDPANSL	HLA-DRB1*08:04, HLA-DRB1*08:06, HLA-DRB1*08:13, HLA-DRB1*08:01
28 kDa Ookinete surface protein	4.02	0.9308	CIEGYVLINEDTCGK	HLA-DRB1*08:17, HLA-DRB1*08:06, HLA-DRB1*04:26, HLA-DRB1*04:21, HLA-DRB1*04:23, HLA-DRB1*08:01, HLA-DRB1*08:06
28 kDa Ookinete surface protein	4.02	0.9253	YECKCIEGYVLINED	HLA-DRB1*08:17, HLA-DRB1*08:06, HLA-DRB1*08:01
28 kDa Ookinete surface protein	4.02	0.7486	KCIEGYVLINEDTCG	HLA-DRB1*08:17, HLA-DRB1*08:06, HLA-DRB1*08:01
28 kDa Ookinete surface protein	4.02	0.7259	ECKCIEGYVLINEDT	HLA-DRB1*08:06, HLA-DRB1*08:01, HLA-DRB1*08:17, HLA-DRB1*08:06
28 kDa Ookinete surface protein	4.02	0.7076	HYECKCIEGYVLINE	HLA-DRB1*08:17, HLA-DRB1*08:06, HLA-DRB1*08:01, HLA-DRB1*08:17, HLA-DRB1*08:06
28 kDa Ookinete surface protein	2.82	0.7989	HTCSCNIGTILNQNK	HLA-DRB1*04:02, HLA-DRB1*04:23, HLA-DRB1*04:08
28 kDa Ookinete surface protein	2.82	0.5837	TCSCNIGTILNQNKL	HLA-DRB1*04:02, HLA-DRB1*04:23, HLA-DRB1*04:08
28 kDa Ookinete surface protein	0.38	0.9549	LIQMSNHYECKCIEG	HLA-DRB1*11:07, HLA-DRB1*04:10, HLA-DRB1*04:23, HLA-DRB1*03:05, HLA-DRB1*11:07
28 kDa Ookinete surface protein	0.09	0.8059	PNVCRDKVCGKGKCI	HLA-DRB1*11:07, HLA-DRB1*03:08, HLA-DRB1*03:06, HLA-DRB1*03:07, HLA-DRB1*03:05, HLA-DRB1*03:09
28 kDa Ookinete surface protein	0.09	0.7747	VPNVCRDKVCGKGKC	HLA-DRB1*11:07, HLA-DRB1*03:08, HLA-DRB1*03:06, HLA-DRB1*03:07, HLA-DRB1*03:05, HLA-DRB1*03:09
28 kDa Ookinete surface protein	0.07	0.7607	IQMSNHYECKCIEGY	HLA-DRB1*11:07, HLA-DRB1*03:05, HLA-DRB1*11:07
28 kDa Ookinete surface protein	0.02	0.6871	MCRTEYTLTAGVCVP	HLA-DRB1*07:03
28 kDa Ookinete surface protein	0.02	0.6573	CRTEYTLTAGVCVPN	HLA-DRB1*07:03
28 kDa Ookinete surface protein	0	0.8863	DTPCSLKCAENEVCT	HLA-DRB1*04:23
28 kDa Ookinete surface protein	0	0.875	SLKCAENEVCTLEGN	HLA-DRB1*04:23
28 kDa Ookinete surface protein	0	0.6507	LKCAENEVCTLEGNY	HLA-DRB1*04:23
28 kDa Ookinete surface protein	0	0.6021	GDTPCSLKCAENEVC	HLA-DRB1*04:23
28 kDa Ookinete surface protein	0	0.5749	TPCSLKCAENEVCTL	HLA-DRB1*04:23
28 kDa Ookinete surface protein	0	0.5186	CSLKCAENEVCTLEG	HLA-DRB1*04:23
25 kDa Ookinete surface antigen precursor	76.51	0.9206	FLFLFIQLSIKYNNA	HLA-DRB1*04:08, HLA-DRB1*04:26, HLA-DRB1*03:05, HLA-DRB1*04:21, HLA-DRB1*03:09, HLA-DRB1*07:03, HLA-DRB1*04:10, HLA-DRB1*03:01, HLA-DRB1*01:02, HLA-DRB1*04:04, HLA-DRB1*04:23, HLA-DRB1*08:01, HLA-DRB1*04:02, HLA-DRB1*04:01, HLA-DRB1*04:05, HLA-DRB1*03:08, HLA-DRB1*03:06, HLA-DRB1*03:07, HLA-DRB1*12:01, HLA-DRB1*11:14, HLA-DRB1*11:20, HLA-DRB1*11:01, HLA-DRB1*08:13, HLA-DRB1*11:28, HLA-DRB1*11:04,…
25 kDa Ookinete surface antigen precursor	76.51	1.2874	LFLFLFIQLSIKYNN	HLA-DRB1*04:08, HLA-DRB1*04:26, HLA-DRB1*07:03, HLA-DRB1*03:05, HLA-DRB1*04:21, HLA-DRB1*03:09, HLA-DRB1*04:10, HLA-DRB1*04:05, HLA-DRB1*03:01, HLA-DRB1*01:02, HLA-DRB1*04:04, HLA-DRB1*04:23, HLA-DRB1*08:01, HLA-DRB1*04:02, HLA-DRB1*04:01, HLA-DRB1*03:08, HLA-DRB1*03:06, HLA-DRB1*03:07, HLA-DRB1*12:01, HLA-DRB1*11:14, HLA-DRB1*11:20, HLA-DRB1*11:01, HLA-DRB1*08:13, HLA-DRB1*11:28, HLA-DRB1*11:04,…
25 kDa Ookinete surface antigen precursor	74.58	1.0777	LFLFIQLSIKYNNAK	HLA-DRB1*04:02, HLA-DRB1*07:03, HLA-DRB1*04:21, HLA-DRB1*04:10, HLA-DRB1*04:08, HLA-DRB1*03:01, HLA-DRB1*01:02, HLA-DRB1*04:23, HLA-DRB1*03:05, HLA-DRB1*04:26, HLA-DRB1*04:01, HLA-DRB1*04:04, HLA-DRB1*08:01, HLA-DRB1*03:09, HLA-DRB1*12:01, HLA-DRB1*11:04, HLA-DRB1*11:06, HLA-DRB1*13:01, HLA-DRB1*11:28, HLA-DRB1*11:01, HLA-DRB1*11:21, HLA-DRB1*11:02, HLA-DRB1*11:07, HLA-DRB1*08:13, HLA-DRB1*11:20,…
25 kDa Ookinete surface antigen precursor	66.39	1.6649	SLFLFLFIQLSIKYN	HLA-DRB1*04:08, HLA-DRB1*04:26, HLA-DRB1*07:03, HLA-DRB1*03:05, HLA-DRB1*04:21, HLA-DRB1*03:09, HLA-DRB1*04:05, HLA-DRB1*04:10, HLA-DRB1*04:01, HLA-DRB1*01:02, HLA-DRB1*04:04, HLA-DRB1*04:23, HLA-DRB1*08:01, HLA-DRB1*04:02, HLA-DRB1*03:08, HLA-DRB1*03:06, HLA-DRB1*03:07, HLA-DRB1*12:01, HLA-DRB1*11:14, HLA-DRB1*11:20, HLA-DRB1*11:01, HLA-DRB1*08:13, HLA-DRB1*11:28, HLA-DRB1*11:04, HLA-DRB1*11:06,…
25 kDa Ookinete surface antigen precursor	66.39	1.3704	YSLFLFLFIQLSIKY	HLA-DRB1*04:08, HLA-DRB1*04:26, HLA-DRB1*07:03, HLA-DRB1*03:05, HLA-DRB1*04:21, HLA-DRB1*03:09, HLA-DRB1*04:05, HLA-DRB1*04:10, HLA-DRB1*04:01, HLA-DRB1*01:02, HLA-DRB1*04:04, HLA-DRB1*04:23, HLA-DRB1*08:01, HLA-DRB1*04:02, HLA-DRB1*03:08, HLA-DRB1*03:06, HLA-DRB1*03:07, HLA-DRB1*12:01, HLA-DRB1*11:14, HLA-DRB1*11:20, HLA-DRB1*11:01, HLA-DRB1*08:13, HLA-DRB1*11:28, HLA-DRB1*11:04, HLA-DRB1*11:06,…
25 kDa Ookinete surface antigen precursor	66.17	1.2175	LSIMFILFSVCFFIM	HLA-DRB1*07:03, HLA-DRB1*01:02, HLA-DRB1*04:23, HLA-DRB1*04:21, HLA-DRB1*04:08, HLA-DRB1*08:01, HLA-DRB1*04:10, HLA-DRB1*04:02, HLA-DRB1*03:08, HLA-DRB1*03:06, HLA-DRB1*03:07, HLA-DRB1*03:09, HLA-DRB1*04:26, HLA-DRB1*03:01, HLA-DRB1*11:20, HLA-DRB1*11:04, HLA-DRB1*11:06, HLA-DRB1*11:28, HLA-DRB1*11:21, HLA-DRB1*11:02, HLA-DRB1*08:04, HLA-DRB1*11:14, HLA-DRB1*13:01, HLA-DRB1*08:17, HLA-DRB1*12:01,…
25 kDa Ookinete surface antigen precursor	66.17	1.3161	NLSIMFILFSVCFFI	HLA-DRB1*07:03, HLA-DRB1*01:02, HLA-DRB1*04:23, HLA-DRB1*04:21, HLA-DRB1*04:08, HLA-DRB1*08:01, HLA-DRB1*04:10, HLA-DRB1*04:02, HLA-DRB1*03:08, HLA-DRB1*03:06, HLA-DRB1*03:07, HLA-DRB1*03:09, HLA-DRB1*04:26, HLA-DRB1*03:01, HLA-DRB1*11:20, HLA-DRB1*11:04, HLA-DRB1*11:06, HLA-DRB1*11:28, HLA-DRB1*11:21, HLA-DRB1*11:02, HLA-DRB1*08:04, HLA-DRB1*11:14, HLA-DRB1*13:01, HLA-DRB1*08:17, HLA-DRB1*12:01,…
25 kDa Ookinete surface antigen precursor	61.43	1.0871	FLFIQLSIKYNNAKV	HLA-DRB1*04:02, HLA-DRB1*04:21, HLA-DRB1*04:10, HLA-DRB1*04:08, HLA-DRB1*03:01, HLA-DRB1*01:02, HLA-DRB1*04:23, HLA-DRB1*04:04, HLA-DRB1*03:05, HLA-DRB1*04:26, HLA-DRB1*08:01, HLA-DRB1*03:09, HLA-DRB1*12:01, HLA-DRB1*11:07, HLA-DRB1*11:01, HLA-DRB1*08:13, HLA-DRB1*13:02, HLA-DRB1*08:17, HLA-DRB5*01:05, HLA-DRB5*01:01, HLA-DRB1*13:21, HLA-DRB1*13:04, HLA-DRB1*13:07, HLA-DRB1*15:01
25 kDa Ookinete surface antigen precursor	61.41	1.0354	LFIQLSIKYNNAKVT	HLA-DRB1*04:02, HLA-DRB1*04:21, HLA-DRB1*04:10, HLA-DRB1*01:02, HLA-DRB1*03:01, HLA-DRB1*04:23, HLA-DRB1*04:26, HLA-DRB1*04:04, HLA-DRB1*08:01, HLA-DRB1*04:08, HLA-DRB1*03:09, HLA-DRB1*12:01, HLA-DRB1*13:02, HLA-DRB1*11:07, HLA-DRB1*11:01, HLA-DRB1*08:13, HLA-DRB1*08:17, HLA-DRB1*13:21, HLA-DRB1*13:04, HLA-DRB1*15:01, HLA-DRB5*01:05, HLA-DRB5*01:01, HLA-DRB1*13:07
25 kDa Ookinete surface antigen precursor	60.95	1.3565	CKRGFLIQMSGHLEC	HLA-DRB1*03:08, HLA-DRB1*03:06, HLA-DRB1*03:07, HLA-DRB1*01:01, HLA-DRB1*03:05, HLA-DRB1*07:03, HLA-DRB1*01:02, HLA-DRB1*04:21, HLA-DRB1*04:26, HLA-DRB1*04:08, HLA-DRB1*03:01, HLA-DRB1*11:04, HLA-DRB1*11:06, HLA-DRB1*11:07, HLA-DRB1*11:01, HLA-DRB1*11:21, HLA-DRB1*11:02, HLA-DRB1*11:28, HLA-DRB1*13:11, HLA-DRB5*01:05, HLA-DRB5*01:01, HLA-DRB1*15:01, HLA-DRB1*15:06, HLA-DRB1*13:22, HLA-DRB1*13:04,…
25 kDa Ookinete surface antigen precursor	60.95	1.7657	KRGFLIQMSGHLECK	HLA-DRB1*01:01, HLA-DRB1*03:08, HLA-DRB1*03:06, HLA-DRB1*03:07, HLA-DRB1*03:05, HLA-DRB1*07:03, HLA-DRB1*01:02, HLA-DRB1*04:21, HLA-DRB1*04:26, HLA-DRB1*03:01, HLA-DRB1*04:08, HLA-DRB1*11:04, HLA-DRB1*11:06, HLA-DRB1*11:07, HLA-DRB1*11:01, HLA-DRB1*11:21, HLA-DRB1*11:02, HLA-DRB1*11:28, HLA-DRB1*13:11, HLA-DRB5*01:05, HLA-DRB5*01:01, HLA-DRB1*15:01, HLA-DRB1*15:06, HLA-DRB1*13:22, HLA-DRB1*13:04,…
25 kDa Ookinete surface antigen precursor	60.95	1.6792	RGFLIQMSGHLECKC	HLA-DRB1*03:08, HLA-DRB1*03:06, HLA-DRB1*03:07, HLA-DRB1*01:01, HLA-DRB1*03:05, HLA-DRB1*07:03, HLA-DRB1*01:02, HLA-DRB1*04:21, HLA-DRB1*04:26, HLA-DRB1*03:01, HLA-DRB1*04:08, HLA-DRB1*11:04, HLA-DRB1*11:06, HLA-DRB1*11:07, HLA-DRB1*11:01, HLA-DRB1*11:21, HLA-DRB1*11:02, HLA-DRB1*11:28, HLA-DRB1*13:11, HLA-DRB5*01:05, HLA-DRB5*01:01, HLA-DRB1*15:01, HLA-DRB1*15:06, HLA-DRB1*13:22, HLA-DRB1*13:04,…
25 kDa Ookinete surface antigen precursor	59.57	0.9749	LNLSIMFILFSVCFF	HLA-DRB1*01:02, HLA-DRB1*07:03, HLA-DRB1*04:23, HLA-DRB1*04:21, HLA-DRB1*04:08, HLA-DRB1*08:01, HLA-DRB1*04:10, HLA-DRB1*04:02, HLA-DRB1*03:08, HLA-DRB1*03:06, HLA-DRB1*03:07, HLA-DRB1*03:09, HLA-DRB1*04:26, HLA-DRB1*04:04, HLA-DRB1*04:05, HLA-DRB1*11:20, HLA-DRB1*11:04, HLA-DRB1*11:06, HLA-DRB1*11:28, HLA-DRB1*11:21, HLA-DRB1*11:02, HLA-DRB1*08:04, HLA-DRB1*11:14, HLA-DRB1*13:01, HLA-DRB1*12:01,…
25 kDa Ookinete surface antigen precursor	54.04	1.7452	LYSLFLFLFIQLSIK	HLA-DRB1*04:08, HLA-DRB1*04:26, HLA-DRB1*07:03, HLA-DRB1*03:05, HLA-DRB1*04:21, HLA-DRB1*03:09, HLA-DRB1*04:05, HLA-DRB1*08:01, HLA-DRB1*04:04, HLA-DRB1*04:23, HLA-DRB1*04:01, HLA-DRB1*01:02, HLA-DRB1*03:08, HLA-DRB1*03:06, HLA-DRB1*03:07, HLA-DRB1*04:02, HLA-DRB1*11:14, HLA-DRB1*11:20, HLA-DRB1*11:01, HLA-DRB1*08:13, HLA-DRB1*11:28, HLA-DRB1*11:04, HLA-DRB1*11:06, HLA-DRB1*13:01, HLA-DRB1*11:21,…
25 kDa Ookinete surface antigen precursor	50.92	1.6738	KLYSLFLFLFIQLSI	HLA-DRB1*04:08, HLA-DRB1*04:26, HLA-DRB1*07:03, HLA-DRB1*03:05, HLA-DRB1*04:21, HLA-DRB1*03:09, HLA-DRB1*04:05, HLA-DRB1*08:01, HLA-DRB1*04:04, HLA-DRB1*04:23, HLA-DRB1*04:01, HLA-DRB1*01:02, HLA-DRB1*03:08, HLA-DRB1*03:06, HLA-DRB1*03:07, HLA-DRB1*04:02, HLA-DRB1*11:14, HLA-DRB1*11:20, HLA-DRB1*11:01, HLA-DRB1*08:13, HLA-DRB1*11:28, HLA-DRB1*11:04, HLA-DRB1*11:06, HLA-DRB1*13:01, HLA-DRB1*11:21,…
25 kDa Ookinete surface antigen precursor	50.92	1.3116	NKLYSLFLFLFIQLS	HLA-DRB1*04:08, HLA-DRB1*04:26, HLA-DRB1*07:03, HLA-DRB1*03:05, HLA-DRB1*04:21, HLA-DRB1*03:09, HLA-DRB1*04:05, HLA-DRB1*08:01, HLA-DRB1*04:04, HLA-DRB1*04:23, HLA-DRB1*03:08, HLA-DRB1*03:06, HLA-DRB1*03:07, HLA-DRB1*04:02, HLA-DRB1*04:01, HLA-DRB1*01:02, HLA-DRB1*11:14, HLA-DRB1*11:20, HLA-DRB1*11:01, HLA-DRB1*08:13, HLA-DRB1*11:28, HLA-DRB1*13:01, HLA-DRB1*11:21, HLA-DRB1*11:02, HLA-DRB1*11:04,…
25 kDa Ookinete surface antigen precursor	49.6	0.9613	VCKRGFLIQMSGHLE	HLA-DRB1*01:01, HLA-DRB1*07:03, HLA-DRB1*01:02, HLA-DRB1*04:21, HLA-DRB1*04:26, HLA-DRB1*07:01, HLA-DRB1*04:08, HLA-DRB5*01:05, HLA-DRB5*01:01, HLA-DRB4*01:01, HLA-DRB1*13:04, HLA-DRB1*15:01, HLA-DRB1*15:02
25 kDa Ookinete surface antigen precursor	48.38	1.6353	GFLIQMSGHLECKCE	HLA-DRB1*03:08, HLA-DRB1*03:06, HLA-DRB1*03:07, HLA-DRB1*03:05, HLA-DRB1*07:03, HLA-DRB1*01:02, HLA-DRB1*04:21, HLA-DRB1*01:01, HLA-DRB1*04:26, HLA-DRB1*04:08, HLA-DRB1*11:04, HLA-DRB1*11:06, HLA-DRB1*11:07, HLA-DRB1*11:21, HLA-DRB1*11:02, HLA-DRB1*11:01, HLA-DRB1*11:28, HLA-DRB1*13:11, HLA-DRB5*01:05, HLA-DRB5*01:01, HLA-DRB1*15:01, HLA-DRB1*15:06, HLA-DRB1*13:22, HLA-DRB1*13:04, HLA-DRB1*15:02,…
25 kDa Ookinete surface antigen precursor	46.36	0.9135	ILNLSIMFILFSVCF	HLA-DRB1*01:02, HLA-DRB1*07:03, HLA-DRB1*04:23, HLA-DRB1*04:21, HLA-DRB1*04:10, HLA-DRB1*04:08, HLA-DRB1*04:02, HLA-DRB1*03:08, HLA-DRB1*03:06, HLA-DRB1*03:07, HLA-DRB1*04:26, HLA-DRB1*04:04, HLA-DRB1*08:01, HLA-DRB1*03:09, HLA-DRB1*04:05, HLA-DRB1*03:05, HLA-DRB1*11:04, HLA-DRB1*11:06, HLA-DRB1*11:28, HLA-DRB1*11:21, HLA-DRB1*11:02, HLA-DRB1*08:04, HLA-DRB1*13:01, HLA-DRB1*11:01, HLA-DRB1*08:17,…
25 kDa Ookinete surface antigen precursor	40.21	1.6911	FSKCIKIDGNPVSYA	HLA-DRB1*03:05, HLA-DRB1*03:09, HLA-DRB1*04:26, HLA-DRB1*03:08, HLA-DRB1*03:06, HLA-DRB1*03:07, HLA-DRB1*04:21, HLA-DRB1*03:01, HLA-DRB1*04:04, HLA-DRB1*04:23, HLA-DRB1*08:02, HLA-DRB1*04:01, HLA-DRB1*04:08, HLA-DRB1*11:07, HLA-DRB1*13:02, HLA-DRB3*01:01
25 kDa Ookinete surface antigen precursor	40.21	1.7919	SKCIKIDGNPVSYAC	HLA-DRB1*03:05, HLA-DRB1*03:09, HLA-DRB1*04:26, HLA-DRB1*03:08, HLA-DRB1*03:06, HLA-DRB1*03:07, HLA-DRB1*04:21, HLA-DRB1*03:01, HLA-DRB1*08:02, HLA-DRB1*04:04, HLA-DRB1*04:23, HLA-DRB1*04:01, HLA-DRB1*04:08, HLA-DRB1*11:07, HLA-DRB1*13:02, HLA-DRB3*01:01
25 kDa Ookinete surface antigen precursor	36.43	1.3895	MNKLYSLFLFLFIQL	HLA-DRB1*07:03, HLA-DRB1*01:02, HLA-DRB1*04:10, HLA-DRB1*04:23, HLA-DRB1*13:01, HLA-DRB1*11:04, HLA-DRB1*11:06, HLA-DRB1*11:28, HLA-DRB1*15:06, HLA-DRB1*15:02, HLA-DRB1*15:01, HLA-DRB1*13:28, HLA-DRB1*13:27, HLA-DRB1*13:11, HLA-DRB1*13:21, HLA-DRB1*13:05
25 kDa Ookinete surface antigen precursor	34.83	1.7974	KCIKIDGNPVSYACK	HLA-DRB1*03:05, HLA-DRB1*03:09, HLA-DRB1*04:26, HLA-DRB1*03:08, HLA-DRB1*03:06, HLA-DRB1*03:07, HLA-DRB1*04:21, HLA-DRB1*03:01, HLA-DRB1*08:02, HLA-DRB1*04:04, HLA-DRB1*04:23, HLA-DRB1*04:01, HLA-DRB1*04:08, HLA-DRB1*11:07
25 kDa Ookinete surface antigen precursor	34.71	0.6856	TVCKRGFLIQMSGHL	HLA-DRB1*01:01, HLA-DRB1*07:03, HLA-DRB1*01:02, HLA-DRB1*04:21, HLA-DRB1*04:26, HLA-DRB1*07:01, HLA-DRB1*04:08, HLA-DRB5*01:05, HLA-DRB5*01:01, HLA-DRB4*01:01, HLA-DRB1*15:02
25 kDa Ookinete surface antigen precursor	32.92	1.5904	DFSKCIKIDGNPVSY	HLA-DRB1*03:05, HLA-DRB1*03:09, HLA-DRB1*04:26, HLA-DRB1*03:08, HLA-DRB1*03:06, HLA-DRB1*03:07, HLA-DRB1*04:21, HLA-DRB1*03:01, HLA-DRB1*04:04, HLA-DRB1*04:23, HLA-DRB1*04:01, HLA-DRB1*04:08, HLA-DRB1*11:07
25 kDa Ookinete surface antigen precursor	32.92	1.6891	GDFSKCIKIDGNPVS	HLA-DRB1*03:05, HLA-DRB1*03:09, HLA-DRB1*04:26, HLA-DRB1*03:08, HLA-DRB1*03:06, HLA-DRB1*03:07, HLA-DRB1*04:21, HLA-DRB1*03:01, HLA-DRB1*04:04, HLA-DRB1*04:23, HLA-DRB1*04:01, HLA-DRB1*04:08, HLA-DRB1*11:07
25 kDa Ookinete surface antigen precursor	31.87	1.1588	FIQLSIKYNNAKVTV	HLA-DRB1*04:02, HLA-DRB1*01:02, HLA-DRB1*03:01, HLA-DRB1*08:01, HLA-DRB1*03:09, HLA-DRB1*13:02, HLA-DRB1*11:07, HLA-DRB1*08:13, HLA-DRB1*08:17, HLA-DRB1*13:21, HLA-DRB1*13:04, HLA-DRB1*13:07
25 kDa Ookinete surface antigen precursor	31.29	0.907	IQLSIKYNNAKVTVD	HLA-DRB1*04:02, HLA-DRB1*01:02, HLA-DRB1*03:01, HLA-DRB1*04:05, HLA-DRB1*03:09, HLA-DRB1*04:10, HLA-DRB1*13:02, HLA-DRB1*11:07, HLA-DRB1*08:13, HLA-DRB1*13:04
25 kDa Ookinete surface antigen precursor	30.77	1.6323	FLIQMSGHLECKCEN	HLA-DRB1*03:08, HLA-DRB1*03:06, HLA-DRB1*03:07, HLA-DRB1*03:05, HLA-DRB1*07:03, HLA-DRB1*01:02, HLA-DRB1*04:21, HLA-DRB1*04:26, HLA-DRB1*04:08, HLA-DRB1*11:04, HLA-DRB1*11:06, HLA-DRB1*11:07, HLA-DRB1*11:21, HLA-DRB1*11:02, HLA-DRB1*11:28, HLA-DRB1*13:11, HLA-DRB5*01:05, HLA-DRB5*01:01, HLA-DRB1*15:01, HLA-DRB1*15:06, HLA-DRB1*13:22, HLA-DRB1*13:04, HLA-DRB1*15:02, HLA-DRB1*13:05
25 kDa Ookinete surface antigen precursor	18.84	1.5651	CIKIDGNPVSYACKC	HLA-DRB1*03:05, HLA-DRB1*03:09, HLA-DRB1*04:26, HLA-DRB1*03:08, HLA-DRB1*03:06, HLA-DRB1*03:07, HLA-DRB1*04:21, HLA-DRB1*04:23, HLA-DRB1*03:01, HLA-DRB1*04:08, HLA-DRB1*11:07
25 kDa Ookinete surface antigen precursor	18.84	1.1783	IKIDGNPVSYACKCN	HLA-DRB1*03:05, HLA-DRB1*03:09, HLA-DRB1*04:26, HLA-DRB1*03:08, HLA-DRB1*03:06, HLA-DRB1*03:07, HLA-DRB1*04:21, HLA-DRB1*04:23, HLA-DRB1*03:01, HLA-DRB1*04:08, HLA-DRB1*11:07
25 kDa Ookinete surface antigen precursor	17.92	0.7651	CEEKVLKCDEKTVNK	HLA-DRB1*03:08, HLA-DRB1*03:06, HLA-DRB1*03:07, HLA-DRB1*03:09, HLA-DRB1*03:05, HLA-DRB1*03:01, HLA-DRB1*11:07
25 kDa Ookinete surface antigen precursor	17.92	0.8051	TCEEKVLKCDEKTVN	HLA-DRB1*03:08, HLA-DRB1*03:06, HLA-DRB1*03:07, HLA-DRB1*03:09, HLA-DRB1*03:05, HLA-DRB1*03:01, HLA-DRB1*11:07
25 kDa Ookinete surface antigen precursor	17.91	0.7631	CDCKDGFIIDNESSI	HLA-DRB1*03:09, HLA-DRB1*03:05, HLA-DRB1*03:01, HLA-DRB1*11:07, HLA-DRB3*01:01
25 kDa Ookinete surface antigen precursor	17.91	0.8114	CKDGFIIDNESSICT	HLA-DRB1*03:09, HLA-DRB1*03:05, HLA-DRB1*03:01, HLA-DRB1*11:07, HLA-DRB3*01:01
25 kDa Ookinete surface antigen precursor	17.91	0.6215	DCKDGFIIDNESSIC	HLA-DRB1*03:09, HLA-DRB1*03:05, HLA-DRB1*03:01, HLA-DRB1*11:07, HLA-DRB3*01:01
25 kDa Ookinete surface antigen precursor	17.91	0.8458	DGFIIDNESSICTAF	HLA-DRB1*03:09, HLA-DRB1*03:05, HLA-DRB1*03:01, HLA-DRB1*11:07, HLA-DRB3*01:01
25 kDa Ookinete surface antigen precursor	17.91	0.8076	KDGFIIDNESSICTA	HLA-DRB1*03:09, HLA-DRB1*03:05, HLA-DRB1*03:01, HLA-DRB1*11:07, HLA-DRB3*01:01
25 kDa Ookinete surface antigen precursor	14.62	0.7614	LSIKYNNAKVTVDTV	HLA-DRB1*04:02, HLA-DRB1*04:05, HLA-DRB1*01:02, HLA-DRB1*04:10, HLA-DRB1*13:02, HLA-DRB1*08:13
25 kDa Ookinete surface antigen precursor	14.62	1.1873	QLSIKYNNAKVTVDT	HLA-DRB1*04:02, HLA-DRB1*01:02, HLA-DRB1*04:05, HLA-DRB1*04:10, HLA-DRB1*13:02, HLA-DRB1*08:13
25 kDa Ookinete surface antigen precursor	12.92	0.5637	SIKYNNAKVTVDTVC	HLA-DRB1*04:05, HLA-DRB1*01:02, HLA-DRB1*04:10, HLA-DRB1*13:02
25 kDa Ookinete surface antigen precursor	6.78	2.1059	LIQMSGHLECKCEND	HLA-DRB1*03:08, HLA-DRB1*03:06, HLA-DRB1*03:07, HLA-DRB1*03:05, HLA-DRB1*07:03, HLA-DRB1*11:04, HLA-DRB1*11:06, HLA-DRB1*11:07, HLA-DRB1*11:21, HLA-DRB1*11:02, HLA-DRB1*11:28, HLA-DRB1*13:11, HLA-DRB1*15:06, HLA-DRB1*13:22, HLA-DRB1*13:04, HLA-DRB1*13:05
25 kDa Ookinete surface antigen precursor	6.69	1.0165	GKCILDTSNPVKTGV	HLA-DRB1*13:02
25 kDa Ookinete surface antigen precursor	6.69	0.8265	GNGKCILDTSNPVKT	HLA-DRB1*13:02, HLA-DRB3*01:01
25 kDa Ookinete surface antigen precursor	6.69	0.6367	KCILDTSNPVKTGVC	HLA-DRB1*13:02
25 kDa Ookinete surface antigen precursor	6.69	1.0419	NGKCILDTSNPVKTG	HLA-DRB1*13:02, HLA-DRB3*01:01
25 kDa Ookinete surface antigen precursor	6.52	1.6824	IQMSGHLECKCENDL	HLA-DRB1*03:08, HLA-DRB1*03:06, HLA-DRB1*03:07, HLA-DRB1*03:05, HLA-DRB1*07:03, HLA-DRB1*11:04, HLA-DRB1*11:06, HLA-DRB1*11:07, HLA-DRB1*11:21, HLA-DRB1*11:02, HLA-DRB1*11:28, HLA-DRB1*13:11, HLA-DRB1*15:06, HLA-DRB1*13:22, HLA-DRB1*13:05
25 kDa Ookinete surface antigen precursor	4.58	0.5043	LVLVNEETCEEKVLK	HLA-DRB1*04:21, HLA-DRB1*04:10, HLA-DRB1*04:26, HLA-DRB1*08:01, HLA-DRB1*08:06, HLA-DRB1*13:04
25 kDa Ookinete surface antigen precursor	4.58	0.8277	LVNEETCEEKVLKCD	HLA-DRB1*04:21, HLA-DRB1*04:10, HLA-DRB1*04:26, HLA-DRB1*08:01, HLA-DRB1*08:06, HLA-DRB1*13:04
25 kDa Ookinete surface antigen precursor	4.58	0.5724	VLVNEETCEEKVLKC	HLA-DRB1*04:21, HLA-DRB1*04:10, HLA-DRB1*04:26, HLA-DRB1*08:01, HLA-DRB1*08:06, HLA-DRB1*13:04
25 kDa Ookinete surface antigen precursor	0.3	0.9516	IGKVPNVQDQNKCSK	HLA-DRB1*04:10
25 kDa Ookinete surface antigen precursor	0.09	0.5027	EEKVLKCDEKTVNKP	HLA-DRB1*03:08, HLA-DRB1*03:06, HLA-DRB1*03:07, HLA-DRB1*03:09, HLA-DRB1*03:05, HLA-DRB1*11:07
25 kDa Ookinete surface antigen precursor	0.09	0.508	VLKCDEKTVNKPCGD	HLA-DRB1*03:08, HLA-DRB1*03:06, HLA-DRB1*03:07, HLA-DRB1*03:09, HLA-DRB1*03:05, HLA-DRB1*11:07
25 kDa Ookinete surface antigen precursor	0.05	0.6984	AVDGIYKCDCKDGFI	HLA-DRB1*03:09, HLA-DRB1*03:05, HLA-DRB1*03:08, HLA-DRB1*03:06, HLA-DRB1*03:07, HLA-DRB3*01:01
25 kDa Ookinete surface antigen precursor	0.05	0.9749	DGIYKCDCKDGFIID	HLA-DRB1*03:09, HLA-DRB1*03:05, HLA-DRB1*03:08, HLA-DRB1*03:06, HLA-DRB1*03:07, HLA-DRB3*01:01
25 kDa Ookinete surface antigen precursor	0.05	0.9	GIYKCDCKDGFIIDN	HLA-DRB1*03:09, HLA-DRB1*03:05, HLA-DRB1*03:08, HLA-DRB1*03:06, HLA-DRB1*03:07, HLA-DRB3*01:01
25 kDa Ookinete surface antigen precursor	0.05	1.078	IYKCDCKDGFIIDNE	HLA-DRB1*03:09, HLA-DRB1*03:05, HLA-DRB1*03:08, HLA-DRB1*03:06, HLA-DRB1*03:07, HLA-DRB3*01:01
25 kDa Ookinete surface antigen precursor	0.05	0.7433	VDGIYKCDCKDGFII	HLA-DRB1*03:09, HLA-DRB1*03:05, HLA-DRB1*03:08, HLA-DRB1*03:06, HLA-DRB1*03:07, HLA-DRB3*01:01
25 kDa Ookinete surface antigen precursor	0.05	1.0801	YKCDCKDGFIIDNES	HLA-DRB1*03:09, HLA-DRB1*03:05, HLA-DRB1*03:08, HLA-DRB1*03:06, HLA-DRB1*03:07, HLA-DRB3*01:01
25 kDa Ookinete surface antigen precursor	0	0.9234	CGNGKCILDTSNPVK	HLA-DRB3*01:01
25 kDa Ookinete surface antigen precursor	0	0.5313	DGNPVSYACKCNLGY	HLA-DRB1*08:17
25 kDa Ookinete surface antigen precursor	0	0.5571	KCSLKCLKENETCKA	HLA-DRB1*04:26
25 kDa Ookinete surface antigen precursor	0	0.8709	LKCLKENETCKAVDG	HLA-DRB1*04:26
25 kDa Ookinete surface antigen precursor	0	0.6263	SLKCLKENETCKAVD	HLA-DRB1*04:26
25 kDa Ookinete surface antigen precursor	0	0.8375	TCGNGKCILDTSNPV	HLA-DRB3*01:01
25 kDa Ookinete surface antigen precursor	0	0.5858	VNNVCIPNECKNVTC	HLA-DRB1*13:21
Surface protein P113	87.9	1.7228	IPFFILHILLLQFLL	HLA-DRB1*07:03, HLA-DRB1*07:01, HLA-DRB1*04:26, HLA-DRB1*01:02, HLA-DRB1*03:05, HLA-DRB1*08:01, HLA-DRB1*04:05, HLA-DRB1*04:21, HLA-DRB1*08:02, HLA-DRB1*04:08, HLA-DRB1*04:02, HLA-DRB1*01:01, HLA-DRB1*03:09, HLA-DRB1*03:08, HLA-DRB1*03:06, HLA-DRB1*03:07, HLA-DRB1*04:01, HLA-DRB1*03:01, HLA-DRB1*11:14, HLA-DRB1*11:28, HLA-DRB1*12:01, HLA-DRB1*11:01, HLA-DRB1*08:17, HLA-DRB1*11:21, HLA-DRB1*11:20,…
Surface protein P113	87.9	1.5578	KIPFFILHILLLQFL	HLA-DRB1*07:03, HLA-DRB1*07:01, HLA-DRB1*04:26, HLA-DRB1*01:02, HLA-DRB1*03:05, HLA-DRB1*08:01, HLA-DRB1*04:05, HLA-DRB1*04:21, HLA-DRB1*08:02, HLA-DRB1*04:08, HLA-DRB1*04:02, HLA-DRB1*01:01, HLA-DRB1*03:09, HLA-DRB1*03:08, HLA-DRB1*03:06, HLA-DRB1*03:07, HLA-DRB1*04:01, HLA-DRB1*03:01, HLA-DRB1*11:14, HLA-DRB1*11:28, HLA-DRB1*12:01, HLA-DRB1*11:01, HLA-DRB1*08:17, HLA-DRB1*11:21, HLA-DRB1*11:20,…
Surface protein P113	80.56	1.9238	FFILHILLLQFLLCL	HLA-DRB1*07:03, HLA-DRB1*04:26, HLA-DRB1*01:02, HLA-DRB1*03:05, HLA-DRB1*08:01, HLA-DRB1*04:21, HLA-DRB1*08:02, HLA-DRB1*04:08, HLA-DRB1*04:05, HLA-DRB1*04:02, HLA-DRB1*03:09, HLA-DRB1*07:01, HLA-DRB1*04:04, HLA-DRB1*04:23, HLA-DRB1*03:08, HLA-DRB1*03:06, HLA-DRB1*03:07, HLA-DRB1*03:01, HLA-DRB1*11:14, HLA-DRB1*11:28, HLA-DRB1*12:01, HLA-DRB1*11:01, HLA-DRB1*08:17, HLA-DRB1*11:21, HLA-DRB1*11:20,…
Surface protein P113	80.56	1.6916	PFFILHILLLQFLLC	HLA-DRB1*07:03, HLA-DRB1*04:26, HLA-DRB1*01:02, HLA-DRB1*03:05, HLA-DRB1*08:01, HLA-DRB1*04:21, HLA-DRB1*08:02, HLA-DRB1*04:05, HLA-DRB1*04:08, HLA-DRB1*04:02, HLA-DRB1*03:09, HLA-DRB1*07:01, HLA-DRB1*04:04, HLA-DRB1*04:23, HLA-DRB1*03:08, HLA-DRB1*03:06, HLA-DRB1*03:07, HLA-DRB1*03:01, HLA-DRB1*11:14, HLA-DRB1*11:28, HLA-DRB1*12:01, HLA-DRB1*11:01, HLA-DRB1*08:17, HLA-DRB1*11:21, HLA-DRB1*11:20,…
Surface protein P113	80.23	1.2993	MKIPFFILHILLLQF	HLA-DRB1*07:03, HLA-DRB1*07:01, HLA-DRB1*04:26, HLA-DRB1*01:02, HLA-DRB1*03:05, HLA-DRB1*08:01, HLA-DRB1*04:21, HLA-DRB1*08:02, HLA-DRB1*04:08, HLA-DRB1*04:05, HLA-DRB1*04:02, HLA-DRB1*03:09, HLA-DRB1*03:08, HLA-DRB1*03:06, HLA-DRB1*03:07, HLA-DRB1*01:01, HLA-DRB1*04:01, HLA-DRB1*03:01, HLA-DRB1*11:14, HLA-DRB1*11:28, HLA-DRB1*12:01, HLA-DRB1*11:01, HLA-DRB1*08:17, HLA-DRB1*11:21, HLA-DRB1*11:20,…
Surface protein P113	71.87	1.7881	AMSNALLVILLLLFI	HLA-DRB1*01:02, HLA-DRB1*03:08, HLA-DRB1*03:06, HLA-DRB1*03:07, HLA-DRB1*07:03, HLA-DRB1*04:23, HLA-DRB1*08:02, HLA-DRB1*03:09, HLA-DRB1*04:08, HLA-DRB1*04:21, HLA-DRB1*04:10, HLA-DRB1*03:05, HLA-DRB1*04:26, HLA-DRB1*08:01, HLA-DRB1*04:02, HLA-DRB1*04:05, HLA-DRB1*03:01, HLA-DRB1*04:04, HLA-DRB1*11:04, HLA-DRB1*11:06, HLA-DRB1*11:28, HLA-DRB1*13:01, HLA-DRB1*11:21, HLA-DRB1*11:02, HLA-DRB1*11:01,…
Surface protein P113	71.87	1.7041	MSNALLVILLLLFIE	HLA-DRB1*01:02, HLA-DRB1*03:08, HLA-DRB1*03:06, HLA-DRB1*03:07, HLA-DRB1*07:03, HLA-DRB1*04:23, HLA-DRB1*08:02, HLA-DRB1*03:09, HLA-DRB1*04:08, HLA-DRB1*04:21, HLA-DRB1*04:10, HLA-DRB1*03:05, HLA-DRB1*04:26, HLA-DRB1*08:01, HLA-DRB1*04:02, HLA-DRB1*04:05, HLA-DRB1*03:01, HLA-DRB1*04:04, HLA-DRB1*11:04, HLA-DRB1*11:06, HLA-DRB1*11:28, HLA-DRB1*13:01, HLA-DRB1*11:21, HLA-DRB1*11:02, HLA-DRB1*11:01,…
Surface protein P113	71.87	2.1971	NALLVILLLLFIEFL	HLA-DRB1*01:02, HLA-DRB1*03:08, HLA-DRB1*03:06, HLA-DRB1*03:07, HLA-DRB1*07:03, HLA-DRB1*04:23, HLA-DRB1*03:09, HLA-DRB1*08:02, HLA-DRB1*04:08, HLA-DRB1*04:21, HLA-DRB1*04:10, HLA-DRB1*03:05, HLA-DRB1*04:26, HLA-DRB1*08:01, HLA-DRB1*04:02, HLA-DRB1*04:05, HLA-DRB1*04:04, HLA-DRB1*03:01, HLA-DRB1*11:04, HLA-DRB1*11:06, HLA-DRB1*11:28, HLA-DRB1*13:01, HLA-DRB1*11:21, HLA-DRB1*11:02, HLA-DRB1*11:01,…
Surface protein P113	71.87	1.9533	SNALLVILLLLFIEF	HLA-DRB1*01:02, HLA-DRB1*03:08, HLA-DRB1*03:06, HLA-DRB1*03:07, HLA-DRB1*07:03, HLA-DRB1*04:23, HLA-DRB1*08:02, HLA-DRB1*03:09, HLA-DRB1*04:08, HLA-DRB1*04:21, HLA-DRB1*04:10, HLA-DRB1*03:05, HLA-DRB1*04:26, HLA-DRB1*08:01, HLA-DRB1*04:02, HLA-DRB1*04:05, HLA-DRB1*04:04, HLA-DRB1*03:01, HLA-DRB1*11:04, HLA-DRB1*11:06, HLA-DRB1*11:28, HLA-DRB1*13:01, HLA-DRB1*11:21, HLA-DRB1*11:02, HLA-DRB1*11:01,…
Surface protein P113	66.24	1.4552	FILHILLLQFLLCLI	HLA-DRB1*04:26, HLA-DRB1*03:05, HLA-DRB1*01:02, HLA-DRB1*04:02, HLA-DRB1*04:23, HLA-DRB1*03:08, HLA-DRB1*03:06, HLA-DRB1*03:07, HLA-DRB1*07:03, HLA-DRB1*08:02, HLA-DRB1*08:01, HLA-DRB1*04:21, HLA-DRB1*03:01, HLA-DRB1*11:14, HLA-DRB1*12:01, HLA-DRB1*11:21, HLA-DRB1*11:20, HLA-DRB1*11:02, HLA-DRB1*11:01, HLA-DRB1*11:28, HLA-DRB1*11:04, HLA-DRB1*11:06, HLA-DRB1*08:17, HLA-DRB1*13:01, HLA-DRB1*08:13,…
Surface protein P113	65.57	0.7955	FFFAMSNALLVILLL	HLA-DRB1*01:01, HLA-DRB1*07:03, HLA-DRB1*07:01, HLA-DRB1*04:08, HLA-DRB1*04:01, HLA-DRB1*04:05, HLA-DRB1*01:02, HLA-DRB1*04:21, HLA-DRB1*04:26, HLA-DRB1*04:10, HLA-DRB1*04:04, HLA-DRB1*04:23, HLA-DRB1*03:09, HLA-DRB1*09:01, HLA-DRB1*11:28, HLA-DRB1*13:02, HLA-DRB1*11:01, HLA-DRB1*15:02, HLA-DRB5*01:05, HLA-DRB5*01:01, HLA-DRB1*13:05
Surface protein P113	65.57	0.6787	SFFFAMSNALLVILL	HLA-DRB1*01:01, HLA-DRB1*07:03, HLA-DRB1*07:01, HLA-DRB1*04:01, HLA-DRB1*04:05, HLA-DRB1*04:08, HLA-DRB1*01:02, HLA-DRB1*04:21, HLA-DRB1*04:26, HLA-DRB1*04:10, HLA-DRB1*04:04, HLA-DRB1*04:23, HLA-DRB1*03:09, HLA-DRB1*09:01, HLA-DRB1*13:02, HLA-DRB1*11:28, HLA-DRB1*11:01, HLA-DRB1*15:02, HLA-DRB5*01:05, HLA-DRB5*01:01, HLA-DRB1*13:05
Surface protein P113	62.32	1.4621	FAMSNALLVILLLLF	HLA-DRB1*07:03, HLA-DRB1*04:21, HLA-DRB1*04:26, HLA-DRB1*01:02, HLA-DRB1*03:01, HLA-DRB1*01:01, HLA-DRB1*03:09, HLA-DRB1*11:28, HLA-DRB1*11:04, HLA-DRB1*11:06, HLA-DRB1*12:01, HLA-DRB1*11:01, HLA-DRB1*13:05, HLA-DRB1*13:11, HLA-DRB1*15:06, HLA-DRB1*13:21, HLA-DRB1*15:02, HLA-DRB5*01:05, HLA-DRB5*01:01, HLA-DRB1*15:01
Surface protein P113	61.46	0.8613	FFAMSNALLVILLLL	HLA-DRB1*07:03, HLA-DRB1*01:01, HLA-DRB1*04:08, HLA-DRB1*04:05, HLA-DRB1*04:21, HLA-DRB1*07:01, HLA-DRB1*04:01, HLA-DRB1*04:26, HLA-DRB1*01:02, HLA-DRB1*04:10, HLA-DRB1*04:04, HLA-DRB1*04:23, HLA-DRB1*03:09, HLA-DRB1*09:01, HLA-DRB1*11:28, HLA-DRB1*11:01, HLA-DRB1*15:02, HLA-DRB1*13:05, HLA-DRB5*01:05, HLA-DRB5*01:01
Surface protein P113	52.87	1.2894	ILHILLLQFLLCLIR	HLA-DRB1*01:02, HLA-DRB1*04:21, HLA-DRB1*04:04, HLA-DRB1*04:23, HLA-DRB1*07:03, HLA-DRB1*04:08, HLA-DRB1*12:01, HLA-DRB1*11:28, HLA-DRB1*11:04, HLA-DRB1*11:06, HLA-DRB1*11:01, HLA-DRB1*13:01, HLA-DRB1*11:21, HLA-DRB1*11:02, HLA-DRB1*11:20, HLA-DRB4*01:01, HLA-DRB5*01:05, HLA-DRB1*13:05, HLA-DRB1*13:11, HLA-DRB1*15:06, HLA-DRB1*15:01, HLA-DRB5*01:01, HLA-DRB1*13:28, HLA-DRB1*13:27, HLA-DRB1*15:02,…
Surface protein P113	52.87	1.7073	LHILLLQFLLCLIRC	HLA-DRB1*01:02, HLA-DRB1*04:21, HLA-DRB1*04:04, HLA-DRB1*04:23, HLA-DRB1*07:03, HLA-DRB1*04:08, HLA-DRB1*11:28, HLA-DRB1*11:04, HLA-DRB1*11:06, HLA-DRB1*12:01, HLA-DRB1*11:01, HLA-DRB1*13:01, HLA-DRB1*11:21, HLA-DRB1*11:02, HLA-DRB1*11:20, HLA-DRB4*01:01, HLA-DRB5*01:05, HLA-DRB1*13:05, HLA-DRB1*13:11, HLA-DRB1*15:06, HLA-DRB1*13:28, HLA-DRB1*13:27, HLA-DRB5*01:01, HLA-DRB1*15:02, HLA-DRB1*15:01,…
Surface protein P113	44	1.3741	LLLQFLLCLIRCYVH	HLA-DRB1*01:02, HLA-DRB1*04:10, HLA-DRB1*04:21, HLA-DRB1*04:04, HLA-DRB1*04:23, HLA-DRB1*04:02, HLA-DRB1*08:01, HLA-DRB1*07:03, HLA-DRB1*04:08, HLA-DRB1*11:20, HLA-DRB1*11:28, HLA-DRB1*11:14, HLA-DRB1*11:04, HLA-DRB1*11:06, HLA-DRB1*11:01, HLA-DRB1*12:01, HLA-DRB1*13:01, HLA-DRB1*11:21, HLA-DRB1*11:02, HLA-DRB1*08:04, HLA-DRB5*01:05, HLA-DRB1*13:05, HLA-DRB1*13:23, HLA-DRB1*13:11, HLA-DRB1*15:06,…
Surface protein P113	42.97	0.5035	LCLIRCYVHNDVIKF	HLA-DRB1*03:09, HLA-DRB1*04:21, HLA-DRB1*03:05, HLA-DRB1*04:26, HLA-DRB1*07:03, HLA-DRB1*03:01, HLA-DRB1*04:10, HLA-DRB1*08:01, HLA-DRB1*04:08, HLA-DRB1*04:23, HLA-DRB1*04:02, HLA-DRB1*01:02, HLA-DRB1*11:28, HLA-DRB1*11:20, HLA-DRB1*08:13, HLA-DRB1*08:17, HLA-DRB1*11:14, HLA-DRB1*08:04, HLA-DRB1*08:06, HLA-DRB1*13:01, HLA-DRB1*11:04, HLA-DRB1*11:06, HLA-DRB1*11:21, HLA-DRB1*11:02, HLA-DRB1*13:05,…
Surface protein P113	42.4	1.5808	ILLLQFLLCLIRCYV	HLA-DRB1*01:02, HLA-DRB1*04:21, HLA-DRB1*04:04, HLA-DRB1*04:23, HLA-DRB1*08:01, HLA-DRB1*07:03, HLA-DRB1*04:08, HLA-DRB1*11:20, HLA-DRB1*11:28, HLA-DRB1*11:14, HLA-DRB1*11:04, HLA-DRB1*11:06, HLA-DRB1*12:01, HLA-DRB1*11:01, HLA-DRB1*13:01, HLA-DRB1*11:21, HLA-DRB1*11:02, HLA-DRB1*08:04, HLA-DRB5*01:05, HLA-DRB1*13:05, HLA-DRB1*13:23, HLA-DRB1*13:11, HLA-DRB1*15:06, HLA-DRB5*01:01, HLA-DRB4*01:01,…
Surface protein P113	41.75	1.7418	HILLLQFLLCLIRCY	HLA-DRB1*01:02, HLA-DRB1*04:21, HLA-DRB1*04:04, HLA-DRB1*04:23, HLA-DRB1*08:01, HLA-DRB1*07:03, HLA-DRB1*04:08, HLA-DRB1*11:20, HLA-DRB1*11:28, HLA-DRB1*11:14, HLA-DRB1*12:01, HLA-DRB1*11:04, HLA-DRB1*11:06, HLA-DRB1*11:01, HLA-DRB1*13:01, HLA-DRB1*11:21, HLA-DRB1*11:02, HLA-DRB5*01:05, HLA-DRB1*13:05, HLA-DRB1*13:23, HLA-DRB1*13:11, HLA-DRB4*01:01, HLA-DRB1*15:06, HLA-DRB5*01:01, HLA-DRB1*13:28,…
Surface protein P113	40.95	0.6552	LADNISLLLNKKYDS	HLA-DRB1*03:05, HLA-DRB1*03:09, HLA-DRB1*03:01, HLA-DRB1*03:08, HLA-DRB1*03:06, HLA-DRB1*03:07, HLA-DRB1*11:21, HLA-DRB1*11:02, HLA-DRB1*11:07, HLA-DRB1*13:01, HLA-DRB1*11:14, HLA-DRB1*11:04, HLA-DRB1*11:06, HLA-DRB1*11:20, HLA-DRB1*08:04, HLA-DRB1*11:01, HLA-DRB1*11:28, HLA-DRB1*08:13, HLA-DRB1*08:06, HLA-DRB1*13:22, HLA-DRB1*13:28, HLA-DRB1*13:27, HLA-DRB1*13:23, HLA-DRB1*13:11, HLA-DRB1*13:04,…
Surface protein P113	40.42	0.543	ERILKKLQVLIAEGY	HLA-DRB1*04:23, HLA-DRB1*04:04, HLA-DRB1*04:08, HLA-DRB1*03:08, HLA-DRB1*03:06, HLA-DRB1*03:07, HLA-DRB1*04:26, HLA-DRB1*04:10, HLA-DRB1*04:02, HLA-DRB1*08:02, HLA-DRB1*01:02, HLA-DRB1*04:21, HLA-DRB1*11:04, HLA-DRB1*11:06, HLA-DRB1*11:01, HLA-DRB1*11:28, HLA-DRB1*11:21, HLA-DRB1*11:02, HLA-DRB1*08:04, HLA-DRB1*12:01, HLA-DRB1*11:14, HLA-DRB1*08:17, HLA-DRB1*13:01, HLA-DRB1*11:07, HLA-DRB1*08:13,…
Surface protein P113	39.59	1.3185	LLQFLLCLIRCYVHN	HLA-DRB1*01:02, HLA-DRB1*04:10, HLA-DRB1*04:21, HLA-DRB1*04:23, HLA-DRB1*04:02, HLA-DRB1*08:01, HLA-DRB1*04:08, HLA-DRB1*11:20, HLA-DRB1*11:28, HLA-DRB1*11:14, HLA-DRB1*11:04, HLA-DRB1*11:06, HLA-DRB1*11:01, HLA-DRB1*13:01, HLA-DRB1*12:01, HLA-DRB1*08:04, HLA-DRB5*01:05, HLA-DRB1*13:05, HLA-DRB1*13:23, HLA-DRB1*13:11, HLA-DRB1*15:06, HLA-DRB1*13:07, HLA-DRB1*13:28, HLA-DRB1*13:27, HLA-DRB1*15:02,…
Surface protein P113	39.14	0.7334	CLIRCYVHNDVIKFG	HLA-DRB1*03:09, HLA-DRB1*04:21, HLA-DRB1*03:05, HLA-DRB1*04:26, HLA-DRB1*07:03, HLA-DRB1*03:01, HLA-DRB1*03:08, HLA-DRB1*03:06, HLA-DRB1*03:07, HLA-DRB1*04:10, HLA-DRB1*08:01, HLA-DRB1*04:08, HLA-DRB1*11:28, HLA-DRB1*11:20, HLA-DRB1*08:13, HLA-DRB1*08:17, HLA-DRB1*11:14, HLA-DRB1*08:04, HLA-DRB1*08:06, HLA-DRB1*13:01, HLA-DRB1*11:04, HLA-DRB1*11:06, HLA-DRB1*11:07, HLA-DRB1*11:21, HLA-DRB1*11:02,…
Surface protein P113	39.14	0.9633	LIRCYVHNDVIKFGE	HLA-DRB1*03:09, HLA-DRB1*04:21, HLA-DRB1*03:05, HLA-DRB1*04:26, HLA-DRB1*07:03, HLA-DRB1*03:01, HLA-DRB1*03:08, HLA-DRB1*03:06, HLA-DRB1*03:07, HLA-DRB1*04:10, HLA-DRB1*08:01, HLA-DRB1*04:08, HLA-DRB1*11:28, HLA-DRB1*11:20, HLA-DRB1*08:13, HLA-DRB1*08:17, HLA-DRB1*11:14, HLA-DRB1*08:04, HLA-DRB1*08:06, HLA-DRB1*13:01, HLA-DRB1*11:04, HLA-DRB1*11:06, HLA-DRB1*11:07, HLA-DRB1*11:21, HLA-DRB1*11:02,…
Surface protein P113	38.69	0.5258	IRCYVHNDVIKFGEE	HLA-DRB1*03:09, HLA-DRB1*04:21, HLA-DRB1*03:05, HLA-DRB1*04:26, HLA-DRB1*07:03, HLA-DRB1*03:01, HLA-DRB1*03:08, HLA-DRB1*03:06, HLA-DRB1*03:07, HLA-DRB1*08:01, HLA-DRB1*04:08, HLA-DRB1*11:28, HLA-DRB1*11:20, HLA-DRB1*08:13, HLA-DRB1*08:17, HLA-DRB1*11:14, HLA-DRB1*08:04, HLA-DRB1*13:01, HLA-DRB1*11:04, HLA-DRB1*11:06, HLA-DRB1*11:07, HLA-DRB1*08:06, HLA-DRB1*11:21, HLA-DRB1*11:02, HLA-DRB1*13:05,…
Surface protein P113	36.88	0.7573	THERILKKLQVLIAE	HLA-DRB1*04:23, HLA-DRB1*04:08, HLA-DRB1*03:08, HLA-DRB1*03:06, HLA-DRB1*03:07, HLA-DRB1*04:26, HLA-DRB1*04:04, HLA-DRB1*04:10, HLA-DRB1*04:02, HLA-DRB1*08:02, HLA-DRB1*01:02, HLA-DRB1*04:21, HLA-DRB1*11:04, HLA-DRB1*11:06, HLA-DRB1*11:01, HLA-DRB1*11:28, HLA-DRB1*11:21, HLA-DRB1*11:02, HLA-DRB1*08:04, HLA-DRB1*11:14, HLA-DRB1*08:17, HLA-DRB1*13:01, HLA-DRB1*11:07, HLA-DRB1*08:13, HLA-DRB1*08:06,…
Surface protein P113	33.55	1.3895	LQFLLCLIRCYVHND	HLA-DRB1*01:02, HLA-DRB1*04:10, HLA-DRB1*04:21, HLA-DRB1*04:23, HLA-DRB1*04:02, HLA-DRB1*08:01, HLA-DRB1*04:08, HLA-DRB1*11:20, HLA-DRB1*11:28, HLA-DRB1*11:14, HLA-DRB1*11:04, HLA-DRB1*11:06, HLA-DRB1*11:01, HLA-DRB1*13:01, HLA-DRB1*08:06, HLA-DRB1*08:04, HLA-DRB5*01:05, HLA-DRB1*13:05, HLA-DRB1*13:04, HLA-DRB1*13:23, HLA-DRB1*13:11, HLA-DRB1*13:07, HLA-DRB1*13:28, HLA-DRB1*13:27, HLA-DRB1*13:21,…
Surface protein P113	32.86	0.5922	LRKILVEKLRILYLE	HLA-DRB1*07:03, HLA-DRB1*03:08, HLA-DRB1*03:06, HLA-DRB1*03:07, HLA-DRB1*04:10, HLA-DRB1*03:01, HLA-DRB1*04:23, HLA-DRB1*01:02, HLA-DRB1*04:21, HLA-DRB1*08:01, HLA-DRB1*04:26, HLA-DRB1*08:02, HLA-DRB1*04:08, HLA-DRB1*03:09, HLA-DRB1*08:17, HLA-DRB1*08:06, HLA-DRB1*08:04, HLA-DRB1*11:04, HLA-DRB1*11:06, HLA-DRB1*11:07, HLA-DRB1*08:13, HLA-DRB1*11:28, HLA-DRB4*01:01, HLA-DRB1*13:11, HLA-DRB1*13:05,…
Surface protein P113	32.1	0.5426	DIFFKYNPSENIMDH	HLA-DRB1*04:21, HLA-DRB1*04:26, HLA-DRB1*07:03, HLA-DRB1*04:05, HLA-DRB1*04:01, HLA-DRB1*08:01, HLA-DRB1*01:02, HLA-DRB1*09:01, HLA-DRB1*08:06, HLA-DRB1*08:17, HLA-DRB1*13:02, HLA-DRB1*08:13, HLA-DRB3*01:01
Surface protein P113	31.84	0.5728	LKTLEVLLKKNYYRL	HLA-DRB1*04:02, HLA-DRB1*04:23, HLA-DRB1*04:08, HLA-DRB1*03:08, HLA-DRB1*03:06, HLA-DRB1*03:07, HLA-DRB1*04:04, HLA-DRB1*04:26, HLA-DRB1*11:04, HLA-DRB1*11:06, HLA-DRB1*11:01, HLA-DRB1*11:28, HLA-DRB1*11:21, HLA-DRB1*11:02, HLA-DRB1*08:04, HLA-DRB1*11:14, HLA-DRB1*13:01, HLA-DRB1*13:11, HLA-DRB5*01:01, HLA-DRB1*13:05, HLA-DRB1*13:07, HLA-DRB1*13:22, HLA-DRB1*13:21, HLA-DRB1*13:23, HLA-DRB1*13:28,…
Surface protein P113	31.84	0.572	NLKTLEVLLKKNYYR	HLA-DRB1*04:02, HLA-DRB1*04:23, HLA-DRB1*04:08, HLA-DRB1*03:08, HLA-DRB1*03:06, HLA-DRB1*03:07, HLA-DRB1*04:04, HLA-DRB1*04:26, HLA-DRB1*11:04, HLA-DRB1*11:06, HLA-DRB1*11:01, HLA-DRB1*11:28, HLA-DRB1*11:21, HLA-DRB1*11:02, HLA-DRB1*08:04, HLA-DRB1*11:14, HLA-DRB1*13:01, HLA-DRB1*13:11, HLA-DRB1*13:05, HLA-DRB1*13:07, HLA-DRB5*01:01, HLA-DRB1*13:22, HLA-DRB1*13:21, HLA-DRB1*13:23, HLA-DRB1*13:28,…
Surface protein P113	30.84	0.5599	ENKEFVLKEKSSLTS	HLA-DRB1*08:01, HLA-DRB1*03:09, HLA-DRB1*04:02, HLA-DRB1*03:05, HLA-DRB1*07:03, HLA-DRB1*08:02, HLA-DRB1*08:13, HLA-DRB1*11:20, HLA-DRB1*08:17, HLA-DRB1*11:14, HLA-DRB1*08:06, HLA-DRB1*08:04, HLA-DRB1*13:01, HLA-DRB1*11:21, HLA-DRB1*11:02, HLA-DRB1*11:28, HLA-DRB1*11:01, HLA-DRB1*13:23, HLA-DRB1*13:07, HLA-DRB1*13:28, HLA-DRB1*13:27, HLA-DRB1*13:04, HLA-DRB1*13:22, HLA-DRB1*13:21, HLA-DRB1*13:05,…
Surface protein P113	30.84	0.5294	NKEFVLKEKSSLTSK	HLA-DRB1*08:01, HLA-DRB1*03:09, HLA-DRB1*04:02, HLA-DRB1*03:05, HLA-DRB1*08:02, HLA-DRB1*07:03, HLA-DRB1*08:13, HLA-DRB1*11:20, HLA-DRB1*08:17, HLA-DRB1*11:14, HLA-DRB1*08:06, HLA-DRB1*08:04, HLA-DRB1*13:01, HLA-DRB1*11:21, HLA-DRB1*11:02, HLA-DRB1*11:28, HLA-DRB1*11:01, HLA-DRB1*13:23, HLA-DRB1*13:07, HLA-DRB1*13:28, HLA-DRB1*13:27, HLA-DRB1*13:04, HLA-DRB1*13:22, HLA-DRB1*13:21, HLA-DRB1*13:05,…
Surface protein P113	29	1.3349	AFIQYFFFIKNKNEE	HLA-DRB1*08:01, HLA-DRB1*04:05, HLA-DRB1*04:21, HLA-DRB1*04:10, HLA-DRB1*04:26, HLA-DRB1*08:17, HLA-DRB1*08:13, HLA-DRB1*08:06, HLA-DRB1*11:20, HLA-DRB1*11:14, HLA-DRB1*13:01, HLA-DRB1*11:01, HLA-DRB1*08:04, HLA-DRB1*13:04, HLA-DRB1*13:23, HLA-DRB1*15:06, HLA-DRB1*13:21, HLA-DRB1*13:28, HLA-DRB1*13:27, HLA-DRB1*15:02, HLA-DRB5*01:05, HLA-DRB5*01:01
Surface protein P113	29	0.6109	FIQYFFFIKNKNEEP	HLA-DRB1*08:01, HLA-DRB1*04:05, HLA-DRB1*04:21, HLA-DRB1*04:26, HLA-DRB1*04:10, HLA-DRB1*08:17, HLA-DRB1*08:13, HLA-DRB1*08:06, HLA-DRB1*11:20, HLA-DRB1*11:14, HLA-DRB1*11:01, HLA-DRB1*13:01, HLA-DRB1*08:04, HLA-DRB1*13:04,. HLA-DRB1*13:23, HLA-DRB1*15:06, HLA-DRB1*13:21, HLA-DRB1*13:28, HLA-DRB1*13:27, HLA-DRB1*15:02, HLA-DRB5*01:05, HLA-DRB5*01:01
Surface protein P113	29	0.6	IQYFFFIKNKNEEPV	HLA-DRB1*08:01, HLA-DRB1*04:05, HLA-DRB1*04:21, HLA-DRB1*04:26, HLA-DRB1*04:10, HLA-DRB1*08:17, HLA-DRB1*08:13, HLA-DRB1*08:06, HLA-DRB1*11:20, HLA-DRB1*11:14, HLA-DRB1*13:01, HLA-DRB1*11:01, HLA-DRB1*08:04, HLA-DRB1*13:04, HLA-DRB1*13:23, HLA-DRB1*15:06, HLA-DRB1*13:21, HLA-DRB1*13:28, HLA-DRB1*13:27, HLA-DRB1*15:02
Surface protein P113	28.97	0.6295	QYFFFIKNKNEEPVI	HLA-DRB1*08:01, HLA-DRB1*04:21, HLA-DRB1*04:05, HLA-DRB1*04:26, HLA-DRB1*04:10, HLA-DRB1*08:17, HLA-DRB1*08:13, HLA-DRB1*08:06, HLA-DRB1*11:20, HLA-DRB1*11:14, HLA-DRB1*13:01, HLA-DRB1*08:04, HLA-DRB1*11:01, HLA-DRB1*13:04, HLA-DRB1*13:23, HLA-DRB1*13:21, HLA-DRB1*13:28, HLA-DRB1*13:27, HLA-DRB1*15:02
Surface protein P113	28.91	1.1237	CLLSNSFILDEAFIQ	HLA-DRB1*03:05, HLA-DRB1*03:09, HLA-DRB1*04:26, HLA-DRB1*03:08, HLA-DRB1*03:06, HLA-DRB1*03:07, HLA-DRB1*03:01, HLA-DRB1*04:08, HLA-DRB1*04:01, HLA-DRB1*11:07, HLA-DRB1*11:14, HLA-DRB3*01:01, HLA-DRB1*13:23, HLA-DRB5*01:05, HLA-DRB5*01:01
Surface protein P113	28.91	0.6541	LLSNSFILDEAFIQY	HLA-DRB1*03:05, HLA-DRB1*03:09, HLA-DRB1*04:26, HLA-DRB1*03:01, HLA-DRB1*03:08, HLA-DRB1*03:06, HLA-DRB1*03:07, HLA-DRB1*04:08, HLA-DRB1*04:01, HLA-DRB1*11:07, HLA-DRB1*11:14, HLA-DRB3*01:01, HLA-DRB1*13:23, HLA-DRB5*01:05, HLA-DRB5*01:01
Surface protein P113	28.91	0.8273	LSNSFILDEAFIQYF	HLA-DRB1*03:05, HLA-DRB1*03:09, HLA-DRB1*03:01, HLA-DRB1*04:26, HLA-DRB1*03:08, HLA-DRB1*03:06, HLA-DRB1*03:07, HLA-DRB1*04:08, HLA-DRB1*04:01, HLA-DRB1*11:07, HLA-DRB1*11:14, HLA-DRB3*01:01, HLA-DRB1*13:23, HLA-DRB5*01:05, HLA-DRB5*01:01
Surface protein P113	28.91	1.5638	NSFILDEAFIQYFFF	HLA-DRB1*03:05, HLA-DRB1*03:09, HLA-DRB1*03:01, HLA-DRB1*04:26, HLA-DRB1*03:08, HLA-DRB1*03:06, HLA-DRB1*03:07, HLA-DRB1*04:08, HLA-DRB1*04:01, HLA-DRB1*11:07, HLA-DRB1*11:14, HLA-DRB3*01:01, HLA-DRB1*13:23, HLA-DRB5*01:05, HLA-DRB5*01:01
Surface protein P113	28.91	1.3179	SNSFILDEAFIQYFF	HLA-DRB1*03:05, HLA-DRB1*03:09, HLA-DRB1*03:01, HLA-DRB1*04:26, HLA-DRB1*03:08, HLA-DRB1*03:06, HLA-DRB1*03:07, HLA-DRB1*04:08, HLA-DRB1*04:01, HLA-DRB1*11:07, HLA-DRB1*11:14, HLA-DRB3*01:01, HLA-DRB1*13:23, HLA-DRB5*01:05, HLA-DRB5*01:01
Surface protein P113	28.7	0.6327	NEDLVLLYNDFPFDN	HLA-DRB1*04:21, HLA-DRB1*04:04, HLA-DRB1*04:23, HLA-DRB1*04:26, HLA-DRB1*04:10, HLA-DRB1*04:08, HLA-DRB1*03:09, HLA-DRB1*03:01, HLA-DRB1*03:05, HLA-DRB1*04:05, HLA-DRB1*11:07, HLA-DRB3*01:01, HLA-DRB1*15:06, HLA-DRB1*15:02
Surface protein P113	28.69	0.7757	DLNEDLVLLYNDFPF	HLA-DRB1*04:21, HLA-DRB1*04:04, HLA-DRB1*04:23, HLA-DRB1*04:26, HLA-DRB1*03:08, HLA-DRB1*03:06, HLA-DRB1*03:07, HLA-DRB1*03:01, HLA-DRB1*04:10, HLA-DRB1*04:08, HLA-DRB1*04:05, HLA-DRB1*03:09, HLA-DRB1*11:07, HLA-DRB3*01:01, HLA-DRB1*15:06, HLA-DRB1*15:02
Surface protein P113	28.69	0.8574	LNEDLVLLYNDFPFD	HLA-DRB1*04:21, HLA-DRB1*04:04, HLA-DRB1*04:23, HLA-DRB1*04:26, HLA-DRB1*03:08, HLA-DRB1*03:06, HLA-DRB1*03:07, HLA-DRB1*03:01, HLA-DRB1*04:10, HLA-DRB1*04:08, HLA-DRB1*04:05, HLA-DRB1*03:09, HLA-DRB1*11:07, HLA-DRB3*01:01, HLA-DRB1*15:06, HLA-DRB1*15:02
Surface protein P113	27.38	0.5246	INLEEVKMSLLASLK	HLA-DRB1*04:26, HLA-DRB1*04:21, HLA-DRB1*07:03, HLA-DRB1*03:01, HLA-DRB1*03:08, HLA-DRB1*03:06, HLA-DRB1*03:07, HLA-DRB1*11:21, HLA-DRB1*11:02, HLA-DRB1*13:01, HLA-DRB1*11:07, HLA-DRB1*08:04, HLA-DRB1*11:14, HLA-DRB1*13:22, HLA-DRB1*13:28, HLA-DRB1*13:27, HLA-DRB1*13:23, HLA-DRB4*01:01
Surface protein P113	27.34	0.6246	IEDINLEEVKMSLLA	HLA-DRB1*04:26, HLA-DRB1*04:21, HLA-DRB1*03:08, HLA-DRB1*03:06, HLA-DRB1*03:07, HLA-DRB1*03:01, HLA-DRB1*11:21, HLA-DRB1*11:02, HLA-DRB1*13:01, HLA-DRB1*08:04, HLA-DRB1*11:14, HLA-DRB1*13:22, HLA-DRB1*13:28, HLA-DRB1*13:27, HLA-DRB1*13:23
Surface protein P113	27.34	0.5238	KENKEFVLKEKSSLT	HLA-DRB1*08:01, HLA-DRB1*03:09, HLA-DRB1*03:05, HLA-DRB1*07:03, HLA-DRB1*08:13, HLA-DRB1*11:20, HLA-DRB1*08:17, HLA-DRB1*11:14, HLA-DRB1*08:06, HLA-DRB1*08:04, HLA-DRB1*13:01, HLA-DRB1*11:21, HLA-DRB1*11:02, HLA-DRB1*11:28, HLA-DRB1*11:01, HLA-DRB1*13:23, HLA-DRB1*13:07, HLA-DRB1*13:28, HLA-DRB1*13:27, HLA-DRB1*13:04, HLA-DRB1*13:22, HLA-DRB1*13:21, HLA-DRB1*13:05, HLA-DRB1*15:02
Surface protein P113	27.05	0.8219	FLLCLIRCYVHNDVI	HLA-DRB1*04:10, HLA-DRB1*04:23, HLA-DRB1*04:02, HLA-DRB1*08:01, HLA-DRB1*01:02, HLA-DRB1*11:20, HLA-DRB1*11:14, HLA-DRB1*08:13, HLA-DRB1*08:04, HLA-DRB1*13:01, HLA-DRB1*08:06, HLA-DRB1*11:04, HLA-DRB1*11:06, HLA-DRB1*11:28, HLA-DRB1*11:21, HLA-DRB1*11:02, HLA-DRB1*15:06, HLA-DRB1*13:04, HLA-DRB1*13:23, HLA-DRB1*15:02, HLA-DRB5*01:05, HLA-DRB1*13:07, HLA-DRB1*13:28, HLA-DRB1*13:27, HLA-DRB1*13:11,…
Surface protein P113	27.05	1.3412	QFLLCLIRCYVHNDV	HLA-DRB1*04:10, HLA-DRB1*04:23, HLA-DRB1*04:02, HLA-DRB1*08:01, HLA-DRB1*01:02, HLA-DRB1*11:20, HLA-DRB1*11:14, HLA-DRB1*08:13, HLA-DRB1*08:04, HLA-DRB1*13:01, HLA-DRB1*08:06, HLA-DRB1*11:04, HLA-DRB1*11:06, HLA-DRB1*11:28, HLA-DRB1*11:21, HLA-DRB1*11:02, HLA-DRB1*15:06, HLA-DRB1*13:04, HLA-DRB1*13:23, HLA-DRB1*15:02, HLA-DRB5*01:05, HLA-DRB1*13:07, HLA-DRB1*13:28, HLA-DRB1*13:27, HLA-DRB1*13:11,…
Surface protein P113	26.95	1.2636	DFLKKYAIMGNSFDD	HLA-DRB1*04:10, HLA-DRB1*04:08, HLA-DRB1*04:05, HLA-DRB1*08:01, HLA-DRB1*04:04, HLA-DRB1*04:23, HLA-DRB1*04:21, HLA-DRB1*04:26, HLA-DRB1*04:01, HLA-DRB1*08:17, HLA-DRB1*08:06, HLA-DRB1*08:04, HLA-DRB1*08:13, HLA-DRB1*15:06, HLA-DRB1*15:02, HLA-DRB1*13:04
Surface protein P113	26.95	0.763	NDFLKKYAIMGNSFD	HLA-DRB1*04:10, HLA-DRB1*04:08, HLA-DRB1*08:01, HLA-DRB1*04:05, HLA-DRB1*04:04, HLA-DRB1*04:23, HLA-DRB1*04:21, HLA-DRB1*04:01, HLA-DRB1*04:26, HLA-DRB1*08:17, HLA-DRB1*08:06, HLA-DRB1*08:04, HLA-DRB1*08:13, HLA-DRB1*15:06, HLA-DRB1*15:02, HLA-DRB1*13:04
Surface protein P113	26.59	0.5623	EEVKMSLLASLKETM	HLA-DRB1*04:10, HLA-DRB1*03:01, HLA-DRB1*07:03, HLA-DRB1*03:08, HLA-DRB1*03:06, HLA-DRB1*03:07, HLA-DRB1*03:09, HLA-DRB1*04:05, HLA-DRB1*11:07, HLA-DRB1*08:17, HLA-DRB1*09:01, HLA-DRB1*13:21
Surface protein P113	26.59	0.6251	LEEVKMSLLASLKET	HLA-DRB1*04:10, HLA-DRB1*07:03, HLA-DRB1*03:01, HLA-DRB1*03:08, HLA-DRB1*03:06, HLA-DRB1*03:07, HLA-DRB1*04:05, HLA-DRB1*11:07, HLA-DRB1*08:17, HLA-DRB1*09:01, HLA-DRB1*13:21
Surface protein P113	26	0.715	FDLNEDLVLLYNDFP	HLA-DRB1*04:21, HLA-DRB1*04:04, HLA-DRB1*04:23, HLA-DRB1*04:26, HLA-DRB1*03:08, HLA-DRB1*03:06, HLA-DRB1*03:07, HLA-DRB1*03:01, HLA-DRB1*04:10, HLA-DRB1*04:08, HLA-DRB1*04:05, HLA-DRB1*03:09, HLA-DRB1*11:07
Surface protein P113	22.94	1.4924	CKDGNINIKSALLHS	HLA-DRB1*08:01, HLA-DRB1*04:02, HLA-DRB1*08:02, HLA-DRB1*08:17, HLA-DRB1*08:06, HLA-DRB1*08:04, HLA-DRB1*11:21, HLA-DRB1*11:02, HLA-DRB1*08:13, HLA-DRB1*11:04, HLA-DRB1*11:06, HLA-DRB1*11:14, HLA-DRB1*13:01, HLA-DRB1*13:04, HLA-DRB1*13:22, HLA-DRB1*13:11, HLA-DRB1*13:21, HLA-DRB1*13:23, HLA-DRB1*13:28, HLA-DRB1*13:27
Surface protein P113	22.94	1.429	DGNINIKSALLHSPF	HLA-DRB1*08:01, HLA-DRB1*04:02, HLA-DRB1*08:02, HLA-DRB1*08:17, HLA-DRB1*08:06, HLA-DRB1*08:04, HLA-DRB1*11:21, HLA-DRB1*11:02, HLA-DRB1*08:13, HLA-DRB1*11:04, HLA-DRB1*11:06, HLA-DRB1*11:14, HLA-DRB1*13:01, HLA-DRB1*13:04, HLA-DRB1*13:22, HLA-DRB1*13:11, HLA-DRB1*13:21, HLA-DRB1*13:23, HLA-DRB1*13:28, HLA-DRB1*13:27
Surface protein P113	22.94	1.2968	GNINIKSALLHSPFC	HLA-DRB1*08:01, HLA-DRB1*04:02, HLA-DRB1*08:02, HLA-DRB1*08:17, HLA-DRB1*08:06, HLA-DRB1*08:04, HLA-DRB1*11:21, HLA-DRB1*11:02, HLA-DRB1*08:13, HLA-DRB1*11:04, HLA-DRB1*11:06, HLA-DRB1*11:14, HLA-DRB1*13:01, HLA-DRB1*13:04, HLA-DRB1*13:22, HLA-DRB1*13:11, HLA-DRB1*13:21, HLA-DRB1*13:23, HLA-DRB1*13:28, HLA-DRB1*13:27
Surface protein P113	22.94	1.4212	ICKDGNINIKSALLH	HLA-DRB1*08:01, HLA-DRB1*04:02, HLA-DRB1*08:02, HLA-DRB1*08:17, HLA-DRB1*08:06, HLA-DRB1*08:04, HLA-DRB1*11:21, HLA-DRB1*11:02, HLA-DRB1*08:13, HLA-DRB1*11:04, HLA-DRB1*11:06, HLA-DRB1*11:14, HLA-DRB1*13:01, HLA-DRB1*13:04, HLA-DRB1*13:22, HLA-DRB1*13:11, HLA-DRB1*13:21, HLA-DRB1*13:23, HLA-DRB3*01:01, HLA-DRB1*13:28, HLA-DRB1*13:27
Surface protein P113	22.94	1.5013	KDGNINIKSALLHSP	HLA-DRB1*08:01, HLA-DRB1*04:02, HLA-DRB1*08:02, HLA-DRB1*08:17, HLA-DRB1*08:06, HLA-DRB1*08:04, HLA-DRB1*11:21, HLA-DRB1*11:02, HLA-DRB1*08:13, HLA-DRB1*11:04, HLA-DRB1*11:06, HLA-DRB1*11:14, HLA-DRB1*13:01, HLA-DRB1*13:04, HLA-DRB1*13:22, HLA-DRB1*13:11, HLA-DRB1*13:21, HLA-DRB1*13:23, HLA-DRB1*13:28, HLA-DRB1*13:27
Surface protein P113	21.62	1.4265	FILDEAFIQYFFFIK	HLA-DRB1*03:05, HLA-DRB1*03:09, HLA-DRB1*04:26, HLA-DRB1*03:08, HLA-DRB1*03:06, HLA-DRB1*03:07, HLA-DRB1*03:01, HLA-DRB1*04:08, HLA-DRB1*11:07, HLA-DRB1*11:14, HLA-DRB3*01:01, HLA-DRB5*01:05, HLA-DRB5*01:01, HLA-DRB1*13:23, HLA-DRB1*15:02
Surface protein P113	21.54	0.565	GMISSDIFFKYNPSE	HLA-DRB1*08:01, HLA-DRB1*03:05, HLA-DRB1*03:01, HLA-DRB1*08:06, HLA-DRB1*11:07, HLA-DRB1*08:17, HLA-DRB5*01:05
Surface protein P113	21.54	0.6434	MISSDIFFKYNPSEN	HLA-DRB1*08:01, HLA-DRB1*03:05, HLA-DRB1*03:01, HLA-DRB1*08:06, HLA-DRB1*11:07, HLA-DRB1*08:17, HLA-DRB1*08:13, HLA-DRB5*01:05
Surface protein P113	20.89	1.0232	INIKSALLHSPFCEI	HLA-DRB1*08:01, HLA-DRB1*04:02, HLA-DRB1*07:03, HLA-DRB1*08:17, HLA-DRB1*08:06, HLA-DRB1*08:04, HLA-DRB1*11:21, HLA-DRB1*11:02, HLA-DRB1*08:13, HLA-DRB1*11:04, HLA-DRB1*11:06, HLA-DRB1*11:14, HLA-DRB1*13:01, HLA-DRB1*13:04, HLA-DRB1*13:22, HLA-DRB1*13:11, HLA-DRB1*13:21, HLA-DRB1*13:23, HLA-DRB1*13:28, HLA-DRB1*13:27
Surface protein P113	20.87	1.1816	NINIKSALLHSPFCE	HLA-DRB1*08:01, HLA-DRB1*04:02, HLA-DRB1*08:17, HLA-DRB1*08:06, HLA-DRB1*08:04, HLA-DRB1*11:21, HLA-DRB1*11:02, HLA-DRB1*08:13, HLA-DRB1*11:04, HLA-DRB1*11:06, HLA-DRB1*11:14, HLA-DRB1*13:01, HLA-DRB1*13:04, HLA-DRB1*13:22, HLA-DRB1*13:11, HLA-DRB1*13:21, HLA-DRB1*13:23, HLA-DRB1*13:28, HLA-DRB1*13:27
Surface protein P113	20.05	0.8768	KTLEVLLKKNYYRLK	HLA-DRB1*04:02, HLA-DRB5*01:01, HLA-DRB1*15:01
Surface protein P113	20.05	0.9461	LEVLLKKNYYRLKEN	HLA-DRB1*04:02, HLA-DRB5*01:01, HLA-DRB1*15:01
Surface protein P113	20.05	0.9114	TLEVLLKKNYYRLKE	HLA-DRB1*04:02, HLA-DRB5*01:01, HLA-DRB1*15:01
Surface protein P113	19.16	0.5409	EKNNLFNTQASCIKS	HLA-DRB1*07:03, HLA-DRB1*04:26, HLA-DRB1*04:08, HLA-DRB1*07:01
Surface protein P113	18.84	1.5495	SFILDEAFIQYFFFI	HLA-DRB1*03:05, HLA-DRB1*03:09, HLA-DRB1*04:26, HLA-DRB1*03:01, HLA-DRB1*03:08, HLA-DRB1*03:06, HLA-DRB1*03:07, HLA-DRB1*04:08, HLA-DRB1*11:07, HLA-DRB1*11:14, HLA-DRB3*01:01, HLA-DRB1*13:23, HLA-DRB5*01:05, HLA-DRB5*01:01
Surface protein P113	18.58	1.0088	DNYRRRKRITELRKI	HLA-DRB1*08:01, HLA-DRB1*03:09, HLA-DRB1*08:17, HLA-DRB1*08:06, HLA-DRB1*08:13, HLA-DRB1*11:28, HLA-DRB1*11:20, HLA-DRB1*08:04, HLA-DRB1*11:01, HLA-DRB1*11:14, HLA-DRB1*13:21, HLA-DRB1*13:05, HLA-DRB1*13:04, HLA-DRB1*15:02, HLA-DRB1*13:23, HLA-DRB1*13:07
Surface protein P113	18.58	1.2128	EPLDNYRRRKRITEL	HLA-DRB1*08:01, HLA-DRB1*03:09, HLA-DRB1*08:17, HLA-DRB1*08:06, HLA-DRB1*08:13, HLA-DRB1*11:28, HLA-DRB1*11:20, HLA-DRB1*08:04, HLA-DRB1*11:01, HLA-DRB1*11:14, HLA-DRB1*13:21, HLA-DRB1*13:05, HLA-DRB1*13:04, HLA-DRB1*15:02, HLA-DRB1*13:23, HLA-DRB1*13:07
Surface protein P113	18.58	1.3602	LDNYRRRKRITELRK	HLA-DRB1*08:01, HLA-DRB1*03:09, HLA-DRB1*08:17, HLA-DRB1*08:06, HLA-DRB1*08:13, HLA-DRB1*11:28, HLA-DRB1*11:20, HLA-DRB1*08:04, HLA-DRB1*11:01, HLA-DRB1*11:14, HLA-DRB1*13:21, HLA-DRB1*13:05, HLA-DRB1*13:04, HLA-DRB1*15:02, HLA-DRB1*13:23, HLA-DRB1*13:07
Surface protein P113	18.58	1.1483	LEPLDNYRRRKRITE	HLA-DRB1*08:01, HLA-DRB1*03:09, HLA-DRB1*08:17, HLA-DRB1*08:06, HLA-DRB1*08:13, HLA-DRB1*11:28, HLA-DRB1*11:20, HLA-DRB1*08:04, HLA-DRB1*11:01, HLA-DRB1*11:14, HLA-DRB1*13:21, HLA-DRB1*13:05, HLA-DRB1*13:04, HLA-DRB1*15:02, HLA-DRB1*13:23, HLA-DRB1*13:07
Surface protein P113	18.58	0.9473	NYRRRKRITELRKIL	HLA-DRB1*08:01, HLA-DRB1*03:09, HLA-DRB1*08:17, HLA-DRB1*08:06, HLA-DRB1*08:13, HLA-DRB1*11:28, HLA-DRB1*11:20, HLA-DRB1*08:04, HLA-DRB1*11:01, HLA-DRB1*11:14, HLA-DRB1*13:21, HLA-DRB1*13:05, HLA-DRB1*13:04, HLA-DRB1*15:02, HLA-DRB1*13:23, HLA-DRB1*13:07
Surface protein P113	18.58	1.4247	PLDNYRRRKRITELR	HLA-DRB1*08:01, HLA-DRB1*03:09, HLA-DRB1*08:17, HLA-DRB1*08:06, HLA-DRB1*08:13, HLA-DRB1*11:28, HLA-DRB1*11:20, HLA-DRB1*08:04, HLA-DRB1*11:01, HLA-DRB1*11:14, HLA-DRB1*13:21, HLA-DRB1*13:05, HLA-DRB1*13:04, HLA-DRB1*15:02, HLA-DRB1*13:23, HLA-DRB1*13:07
Surface protein P113	18.58	1.0417	YRRRKRITELRKILV	HLA-DRB1*08:01, HLA-DRB1*03:09, HLA-DRB1*08:17, HLA-DRB1*08:06, HLA-DRB1*08:13, HLA-DRB1*11:28, HLA-DRB1*11:20, HLA-DRB1*08:04, HLA-DRB1*11:01, HLA-DRB1*11:14, HLA-DRB1*13:21, HLA-DRB1*13:05, HLA-DRB1*13:04, HLA-DRB1*15:02, HLA-DRB1*13:23, HLA-DRB1*13:07
Surface protein P113	18.25	0.9107	ESEQNEVKTSTTCLL	HLA-DRB1*07:03, HLA-DRB1*07:01, HLA-DRB1*04:21, HLA-DRB1*04:26
Surface protein P113	18.18	0.5252	NLEEVKMSLLASLKE	HLA-DRB1*04:10, HLA-DRB1*07:03, HLA-DRB1*03:01, HLA-DRB1*03:08, HLA-DRB1*03:06, HLA-DRB1*03:07, HLA-DRB1*11:07, HLA-DRB1*08:17, HLA-DRB1*13:21, HLA-DRB4*01:01
Surface protein P113	17.91	1.2734	DNGMISSDIFFKYNP	HLA-DRB1*03:01, HLA-DRB1*03:05, HLA-DRB1*11:07, HLA-DRB5*01:05
Surface protein P113	17.91	1.1553	FDNGMISSDIFFKYN	HLA-DRB1*03:01, HLA-DRB1*03:05, HLA-DRB1*11:07, HLA-DRB5*01:05
Surface protein P113	17.91	0.8366	NGMISSDIFFKYNPS	HLA-DRB1*03:01, HLA-DRB1*03:05, HLA-DRB1*11:07, HLA-DRB5*01:05
Surface protein P113	17.91	0.9881	PFDNGMISSDIFFKY	HLA-DRB1*03:01, HLA-DRB1*03:05, HLA-DRB1*11:07, HLA-DRB5*01:05
Surface protein P113	17.89	0.6043	LFDLNEDLVLLYNDF	HLA-DRB1*03:01, HLA-DRB1*03:08, HLA-DRB1*03:06, HLA-DRB1*03:07, HLA-DRB1*03:09, HLA-DRB1*11:07
Surface protein P113	16.8	0.5072	YFFFIKNKNEEPVIC	HLA-DRB1*08:01, HLA-DRB1*04:21, HLA-DRB1*04:26, HLA-DRB1*04:10, HLA-DRB1*08:17, HLA-DRB1*08:13, HLA-DRB1*08:06, HLA-DRB1*11:20, HLA-DRB1*11:14, HLA-DRB1*13:01, HLA-DRB1*08:04, HLA-DRB1*13:04, HLA-DRB1*13:23, HLA-DRB1*13:21, HLA-DRB1*13:28, HLA-DRB1*13:27, HLA-DRB1*15:02
Surface protein P113	16.75	1.2713	FLKKYAIMGNSFDDG	HLA-DRB1*04:10, HLA-DRB1*04:08, HLA-DRB1*08:01, HLA-DRB1*04:05, HLA-DRB1*04:23, HLA-DRB1*04:04, HLA-DRB1*04:21, HLA-DRB1*04:26, HLA-DRB1*08:17, HLA-DRB1*08:06, HLA-DRB1*08:04, HLA-DRB1*08:13, HLA-DRB1*15:06, HLA-DRB1*15:02, HLA-DRB1*13:04
Surface protein P113	16.75	1.2716	LKKYAIMGNSFDDGD	HLA-DRB1*04:10, HLA-DRB1*04:08, HLA-DRB1*08:01, HLA-DRB1*04:05, HLA-DRB1*04:23, HLA-DRB1*04:21, HLA-DRB1*04:04, HLA-DRB1*04:26, HLA-DRB1*08:17, HLA-DRB1*08:06, HLA-DRB1*08:04, HLA-DRB1*08:13, HLA-DRB1*15:06, HLA-DRB1*15:02, HLA-DRB1*13:04
Surface protein P113	15.11	1.2033	CIYFFEYELRKKTQS	HLA-DRB1*08:01, HLA-DRB1*03:05, HLA-DRB1*08:13, HLA-DRB1*08:17, HLA-DRB1*11:14, HLA-DRB1*11:20, HLA-DRB1*08:04, HLA-DRB1*11:01, HLA-DRB1*13:23, HLA-DRB5*01:01
Surface protein P113	15.11	0.7454	IYFFEYELRKKTQSF	HLA-DRB1*08:01, HLA-DRB1*03:05, HLA-DRB1*08:13, HLA-DRB1*08:17, HLA-DRB1*11:14, HLA-DRB1*11:20, HLA-DRB1*11:01, HLA-DRB1*08:04, HLA-DRB1*13:23, HLA-DRB5*01:01
Surface protein P113	15.11	0.9961	YFFEYELRKKTQSFR	HLA-DRB1*08:01, HLA-DRB1*03:05, HLA-DRB1*08:13, HLA-DRB1*08:17, HLA-DRB1*11:14, HLA-DRB1*11:20, HLA-DRB1*08:04, HLA-DRB1*11:01, HLA-DRB1*13:23
Surface protein P113	15.1	0.8426	KKNYYRLKENKDYDV	HLA-DRB1*08:01, HLA-DRB1*04:02, HLA-DRB1*04:21, HLA-DRB1*08:17, HLA-DRB1*11:20, HLA-DRB1*11:14, HLA-DRB1*08:06, HLA-DRB1*08:13, HLA-DRB1*08:04, HLA-DRB1*13:01, HLA-DRB1*13:23, HLA-DRB1*13:28, HLA-DRB1*13:27, HLA-DRB5*01:05, HLA-DRB5*01:01
Surface protein P113	15.1	0.5619	KNYYRLKENKDYDVV	HLA-DRB1*08:01, HLA-DRB1*04:02, HLA-DRB1*04:21, HLA-DRB1*08:17, HLA-DRB1*11:20, HLA-DRB1*11:14, HLA-DRB1*08:06, HLA-DRB1*08:13, HLA-DRB1*08:04, HLA-DRB1*13:01, HLA-DRB1*13:23, HLA-DRB3*01:01, HLA-DRB1*13:28, HLA-DRB1*13:27, HLA-DRB5*01:05, HLA-DRB5*01:01
Surface protein P113	15.1	0.7941	LKKNYYRLKENKDYD	HLA-DRB1*08:01, HLA-DRB1*04:02, HLA-DRB1*04:21, HLA-DRB1*08:17, HLA-DRB1*11:20, HLA-DRB1*11:14, HLA-DRB1*08:06, HLA-DRB1*08:13, HLA-DRB1*08:04, HLA-DRB1*13:01, HLA-DRB1*13:23, HLA-DRB1*13:28, HLA-DRB1*13:27, HLA-DRB5*01:05, HLA-DRB5*01:01
Surface protein P113	15.1	0.959	LLKKNYYRLKENKDY	HLA-DRB1*08:01, HLA-DRB1*04:02, HLA-DRB1*04:21, HLA-DRB1*08:17, HLA-DRB1*11:20, HLA-DRB1*11:14, HLA-DRB1*08:06, HLA-DRB1*08:13, HLA-DRB1*08:04, HLA-DRB1*13:01, HLA-DRB1*13:23, HLA-DRB1*13:28, HLA-DRB1*13:27, HLA-DRB5*01:05, HLA-DRB5*01:01
Surface protein P113	15.1	0.5956	NYYRLKENKDYDVVS	HLA-DRB1*08:01, HLA-DRB1*04:02, HLA-DRB1*04:21, HLA-DRB1*08:17, HLA-DRB1*11:20, HLA-DRB1*11:14, HLA-DRB1*08:06, HLA-DRB1*08:13, HLA-DRB1*08:04, HLA-DRB1*13:01, HLA-DRB1*13:23, HLA-DRB1*13:28, HLA-DRB1*13:27, HLA-DRB5*01:05, HLA-DRB5*01:01
Surface protein P113	15.1	0.7168	YRLKENKDYDVVSSI	HLA-DRB1*08:01, HLA-DRB1*04:02, HLA-DRB1*04:21, HLA-DRB1*08:17, HLA-DRB1*11:20, HLA-DRB1*11:14, HLA-DRB1*08:06, HLA-DRB1*08:13, HLA-DRB1*08:04, HLA-DRB1*13:01, HLA-DRB1*13:23, HLA-DRB1*13:28, HLA-DRB1*13:27, HLA-DRB5*01:05
Surface protein P113	15.1	0.6939	YYRLKENKDYDVVSS	HLA-DRB1*08:01, HLA-DRB1*04:02, HLA-DRB1*04:21, HLA-DRB1*08:17, HLA-DRB1*11:20, HLA-DRB1*11:14, HLA-DRB1*08:06, HLA-DRB1*08:13, HLA-DRB1*08:04, HLA-DRB1*13:01, HLA-DRB1*13:23, HLA-DRB1*13:28, HLA-DRB1*13:27, HLA-DRB5*01:05
Surface protein P113	14.1	0.9703	FRNKNSIEISECVES	HLA-DRB1*07:03, HLA-DRB1*08:01, HLA-DRB1*04:02, HLA-DRB1*03:08, HLA-DRB1*03:06, HLA-DRB1*03:07, HLA-DRB1*04:08, HLA-DRB1*01:02, HLA-DRB1*04:26, HLA-DRB1*03:05, HLA-DRB1*04:21, HLA-DRB1*03:09, HLA-DRB1*08:13, HLA-DRB1*08:17, HLA-DRB1*11:20, HLA-DRB1*11:28, HLA-DRB1*11:14, HLA-DRB1*08:04, HLA-DRB1*11:07, HLA-DRB1*08:06, HLA-DRB1*15:02, HLA-DRB1*13:05, HLA-DRB1*13:23, HLA-DRB1*15:06, HLA-DRB1*13:21,…
Surface protein P113	14.02	0.6126	SFRNKNSIEISECVE	HLA-DRB1*07:03, HLA-DRB1*08:01, HLA-DRB1*04:02, HLA-DRB1*04:08, HLA-DRB1*01:02, HLA-DRB1*04:21, HLA-DRB1*04:26, HLA-DRB1*03:09, HLA-DRB1*08:13, HLA-DRB1*08:17, HLA-DRB1*11:20, HLA-DRB1*11:28, HLA-DRB1*11:14, HLA-DRB1*08:04, HLA-DRB1*08:06, HLA-DRB1*15:02, HLA-DRB1*13:05, HLA-DRB1*13:23, HLA-DRB1*15:06, HLA-DRB1*13:21, HLA-DRB5*01:05, HLA-DRB1*13:07
Surface protein P113	13.84	0.5687	FNIFDSNNTDQNNEQ	HLA-DRB1*04:08, HLA-DRB1*04:10, HLA-DRB1*04:23, HLA-DRB1*01:02, HLA-DRB1*07:03, HLA-DRB1*04:04, HLA-DRB1*04:26, HLA-DRB1*04:02, HLA-DRB1*04:21, HLA-DRB1*11:14, HLA-DRB1*11:20, HLA-DRB1*08:13, HLA-DRB1*15:02, HLA-DRB1*15:06, HLA-DRB1*13:23
Surface protein P113	13.66	0.5985	CEIKLKDISEYIRKK	HLA-DRB1*08:01, HLA-DRB1*08:13, HLA-DRB1*08:06, HLA-DRB1*08:04, HLA-DRB1*13:01, HLA-DRB1*08:17, HLA-DRB1*13:28, HLA-DRB1*13:27, HLA-DRB1*13:04
Surface protein P113	13.66	0.7503	FFIKNKNEEPVICKD	HLA-DRB1*08:01, HLA-DRB1*04:21, HLA-DRB1*04:26, HLA-DRB1*08:17, HLA-DRB1*08:13, HLA-DRB1*08:06, HLA-DRB1*11:20, HLA-DRB1*11:14, HLA-DRB1*13:01, HLA-DRB1*08:04, HLA-DRB1*13:04, HLA-DRB1*13:23, HLA-DRB1*13:21, HLA-DRB1*13:28, HLA-DRB1*13:27
Surface protein P113	13.49	0.5255	ANKKKKWLTHERILK	HLA-DRB1*03:05, HLA-DRB1*11:14, HLA-DRB1*11:20, HLA-DRB1*11:01, HLA-DRB1*13:23, HLA-DRB1*15:02
Surface protein P113	11.23	0.879	DDGDEVFGSQSSNFN	HLA-DRB1*07:03, HLA-DRB1*04:01, HLA-DRB1*04:26, HLA-DRB1*04:21
Surface protein P113	11.23	0.8768	DGDEVFGSQSSNFNI	HLA-DRB1*04:01, HLA-DRB1*07:03, HLA-DRB1*04:26, HLA-DRB1*04:21
Surface protein P113	11.23	0.5259	GDEVFGSQSSNFNIF	HLA-DRB1*04:01, HLA-DRB1*07:03, HLA-DRB1*04:26, HLA-DRB1*04:21
Surface protein P113	10.51	0.7082	EDINLEEVKMSLLAS	HLA-DRB1*04:26, HLA-DRB1*04:21, HLA-DRB1*03:08, HLA-DRB1*03:06, HLA-DRB1*03:07, HLA-DRB1*11:21, HLA-DRB1*11:02, HLA-DRB1*13:01, HLA-DRB1*08:04, HLA-DRB1*11:14, HLA-DRB1*13:22, HLA-DRB1*13:28, HLA-DRB1*13:27, HLA-DRB1*13:23
Surface protein P113	10.47	1.1049	EAFIQYFFFIKNKNE	HLA-DRB1*04:21, HLA-DRB1*08:01, HLA-DRB1*04:05, HLA-DRB1*04:10, HLA-DRB1*04:26, HLA-DRB1*11:20, HLA-DRB1*11:14, HLA-DRB1*08:13, HLA-DRB1*08:17, HLA-DRB1*15:06, HLA-DRB1*13:23, HLA-DRB1*13:04, HLA-DRB1*15:02, HLA-DRB1*13:21, HLA-DRB5*01:05, HLA-DRB5*01:01
Surface protein P113	8.98	1.1785	KKYAIMGNSFDDGDE	HLA-DRB1*04:10, HLA-DRB1*04:08, HLA-DRB1*04:23, HLA-DRB1*04:05, HLA-DRB1*04:21, HLA-DRB1*04:04, HLA-DRB1*04:26
Surface protein P113	8.53	0.5741	RDANPDVYYIYLMDT	HLA-DRB1*11:04, HLA-DRB1*11:06, HLA-DRB1*11:28, HLA-DRB1*11:07, HLA-DRB1*13:11, HLA-DRB1*15:06, HLA-DRB1*13:21, HLA-DRB1*13:05, HLA-DRB1*15:02
Surface protein P113	8.16	0.7171	DSNDFLKKYAIMGNS	HLA-DRB1*08:01, HLA-DRB1*08:17, HLA-DRB1*08:06, HLA-DRB1*08:04, HLA-DRB1*08:13, HLA-DRB1*15:06, HLA-DRB1*15:02, HLA-DRB1*13:04
Surface protein P113	8.16	0.7036	NDSNDFLKKYAIMGN	HLA-DRB1*08:01, HLA-DRB1*08:17, HLA-DRB1*08:06, HLA-DRB1*08:04, HLA-DRB1*08:13, HLA-DRB1*15:06, HLA-DRB1*15:02, HLA-DRB1*13:04
Surface protein P113	8.16	0.8261	SNDFLKKYAIMGNSF	HLA-DRB1*08:01, HLA-DRB1*08:17, HLA-DRB1*08:06, HLA-DRB1*08:04, HLA-DRB1*08:13, HLA-DRB1*15:06, HLA-DRB1*15:02, HLA-DRB1*13:04
Surface protein P113	7.57	1.0888	DEAFIQYFFFIKNKN	HLA-DRB1*08:01, HLA-DRB1*04:10, HLA-DRB1*11:20, HLA-DRB1*11:14, HLA-DRB1*08:13, HLA-DRB1*08:17, HLA-DRB1*15:06, HLA-DRB1*13:23, HLA-DRB1*13:04, HLA-DRB1*15:02, HLA-DRB5*01:05, HLA-DRB1*13:21, HLA-DRB5*01:01
Surface protein P113	7.37	0.9142	CIKSYCYKNPLNLKT	HLA-DRB1*08:01, HLA-DRB1*07:03, HLA-DRB1*08:17, HLA-DRB1*08:13, HLA-DRB1*11:20, HLA-DRB1*11:14, HLA-DRB1*11:28, HLA-DRB1*15:02, HLA-DRB1*13:23, HLA-DRB1*13:05
Surface protein P113	7.18	1.5487	DHQEMVKKGSITEDE	HLA-DRB1*08:01, HLA-DRB1*04:10, HLA-DRB1*04:02, HLA-DRB1*08:06, HLA-DRB1*08:17, HLA-DRB1*08:04, HLA-DRB1*13:04, HLA-DRB1*13:21
Surface protein P113	7.18	1.3694	EMVKKGSITEDELRI	HLA-DRB1*08:01, HLA-DRB1*04:10, HLA-DRB1*04:02, HLA-DRB1*08:06, HLA-DRB1*08:17, HLA-DRB1*08:04, HLA-DRB1*13:04, HLA-DRB1*13:21
Surface protein P113	7.18	1.3391	HQEMVKKGSITEDEL	HLA-DRB1*08:01, HLA-DRB1*04:10, HLA-DRB1*04:02, HLA-DRB1*08:06, HLA-DRB1*08:17, HLA-DRB1*08:04, HLA-DRB1*13:04, HLA-DRB1*13:21
Surface protein P113	7.18	1.0851	IMDHQEMVKKGSITE	HLA-DRB1*08:01, HLA-DRB1*04:10, HLA-DRB1*04:02, HLA-DRB1*08:06, HLA-DRB1*08:17, HLA-DRB1*08:04, HLA-DRB1*13:04, HLA-DRB1*13:21
Surface protein P113	7.18	1.6082	MDHQEMVKKGSITED	HLA-DRB1*08:01, HLA-DRB1*04:10, HLA-DRB1*04:02, HLA-DRB1*08:06, HLA-DRB1*08:17, HLA-DRB1*08:04, HLA-DRB1*13:04, HLA-DRB1*13:21
Surface protein P113	7.18	1.375	MVKKGSITEDELRIV	HLA-DRB1*08:01, HLA-DRB1*04:10, HLA-DRB1*04:02, HLA-DRB1*08:06, HLA-DRB1*08:17, HLA-DRB1*08:04, HLA-DRB1*13:04, HLA-DRB1*13:21, HLA-DRB3*01:01
Surface protein P113	7.18	1.5143	QEMVKKGSITEDELR	HLA-DRB1*08:01, HLA-DRB1*04:10, HLA-DRB1*04:02, HLA-DRB1*08:06, HLA-DRB1*08:17, HLA-DRB1*08:04, HLA-DRB1*13:04, HLA-DRB1*13:21
Surface protein P113	6.69	0.7669	DDQLLNNNNDDVLSE	HLA-DRB1*04:21, HLA-DRB1*04:26, HLA-DRB1*13:02
Surface protein P113	6.69	1.2252	EEPVICKDGNINIKS	HLA-DRB1*13:02, HLA-DRB3*01:01
Surface protein P113	6.69	0.9336	EPVICKDGNINIKSA	HLA-DRB1*13:02, HLA-DRB3*01:01
Surface protein P113	6.69	1.0923	NEEPVICKDGNINIK	HLA-DRB1*13:02, HLA-DRB3*01:01
Surface protein P113	6.69	1.0691	PVICKDGNINIKSAL	HLA-DRB1*13:02, HLA-DRB3*01:01
Surface protein P113	6.69	0.8388	QDDQLLNNNNDDVLS	HLA-DRB1*04:21, HLA-DRB1*04:26, HLA-DRB1*13:02
Surface protein P113	6.14	0.5466	GNLYVLHCEVQCLNG	HLA-DRB1*07:03, HLA-DRB1*04:23, HLA-DRB1*04:10, HLA-DRB1*04:02, HLA-DRB1*04:26, HLA-DRB1*03:05, HLA-DRB1*11:14, HLA-DRB1*11:20, HLA-DRB1*11:21, HLA-DRB1*11:02, HLA-DRB1*13:23, HLA-DRB1*15:02, HLA-DRB1*13:22
Surface protein P113	6.14	0.8345	LYVLHCEVQCLNGNN	HLA-DRB1*07:03, HLA-DRB1*04:23, HLA-DRB1*04:10, HLA-DRB1*04:02, HLA-DRB1*04:26, HLA-DRB1*03:05, HLA-DRB1*11:14, HLA-DRB1*11:20, HLA-DRB1*11:21, HLA-DRB1*11:02, HLA-DRB1*13:23, HLA-DRB1*15:02, HLA-DRB1*13:22
Surface protein P113	6.14	0.9665	NLYVLHCEVQCLNGN	HLA-DRB1*07:03, HLA-DRB1*04:23, HLA-DRB1*04:10, HLA-DRB1*04:02, HLA-DRB1*04:26, HLA-DRB1*03:05, HLA-DRB1*11:14, HLA-DRB1*11:20, HLA-DRB1*11:21, HLA-DRB1*11:02, HLA-DRB1*13:23, HLA-DRB1*15:02, HLA-DRB1*13:22
Surface protein P113	6.14	0.596	SQGNLYVLHCEVQCL	HLA-DRB1*07:03, HLA-DRB1*04:23, HLA-DRB1*04:10, HLA-DRB1*04:02, HLA-DRB1*04:26, HLA-DRB1*03:05, HLA-DRB1*11:14, HLA-DRB1*11:20, HLA-DRB1*11:21, HLA-DRB1*11:02, HLA-DRB1*13:23, HLA-DRB1*15:02, HLA-DRB1*13:22
Surface protein P113	6.14	0.9638	YVLHCEVQCLNGNNE	HLA-DRB1*07:03, HLA-DRB1*04:02, HLA-DRB1*04:26, HLA-DRB1*03:05, HLA-DRB1*04:10, HLA-DRB1*11:14, HLA-DRB1*11:20, HLA-DRB1*11:21, HLA-DRB1*11:02, HLA-DRB1*13:23, HLA-DRB1*15:02, HLA-DRB1*13:22
Surface protein P113	6.11	1.0037	DENVKGMSSSQEMNS	HLA-DRB1*04:10, HLA-DRB1*04:23, HLA-DRB1*04:08, HLA-DRB1*04:04, HLA-DRB1*08:06
Surface protein P113	6.11	1.3112	ENVKGMSSSQEMNSN	HLA-DRB1*04:10, HLA-DRB1*04:23, HLA-DRB1*04:08, HLA-DRB1*04:04, HLA-DRB1*08:06
Surface protein P113	6.11	1.3536	EQDENVKGMSSSQEM	HLA-DRB1*04:10, HLA-DRB1*04:23, HLA-DRB1*04:08, HLA-DRB1*04:04, HLA-DRB1*08:06
Surface protein P113	6.11	1.6007	NEQDENVKGMSSSQE	HLA-DRB1*04:10, HLA-DRB1*04:23, HLA-DRB1*04:08, HLA-DRB1*04:04, HLA-DRB1*08:06
Surface protein P113	6.11	1.3667	QDENVKGMSSSQEMN	HLA-DRB1*04:10, HLA-DRB1*04:23, HLA-DRB1*04:08, HLA-DRB1*04:04, HLA-DRB1*08:06
Surface protein P113	5.71	0.5581	YVSVNVVCNKEEEIG	HLA-DRB1*08:01, HLA-DRB1*04:08, HLA-DRB1*03:05, HLA-DRB1*03:09, HLA-DRB1*04:10, HLA-DRB1*07:03, HLA-DRB1*08:17, HLA-DRB1*11:28, HLA-DRB1*08:13, HLA-DRB1*13:21, HLA-DRB1*13:07, HLA-DRB1*13:05
Surface protein P113	5.48	0.7374	FEIKDVLEDRYNEMK	HLA-DRB1*08:01, HLA-DRB1*08:17, HLA-DRB1*08:06, HLA-DRB1*08:13, HLA-DRB1*11:20, HLA-DRB1*11:14, HLA-DRB1*11:28, HLA-DRB1*08:04, HLA-DRB1*13:21, HLA-DRB1*13:04, HLA-DRB1*13:23, HLA-DRB1*13:05
Surface protein P113	4.84	0.7603	EYELRKKTQSFRNKN	HLA-DRB1*08:01, HLA-DRB1*03:05, HLA-DRB1*08:13, HLA-DRB1*08:17, HLA-DRB1*11:14, HLA-DRB1*11:20, HLA-DRB1*08:04, HLA-DRB1*13:23
Surface protein P113	4.84	0.9853	FEYELRKKTQSFRNK	HLA-DRB1*08:01, HLA-DRB1*03:05, HLA-DRB1*08:13, HLA-DRB1*08:17, HLA-DRB1*11:14, HLA-DRB1*11:20, HLA-DRB1*08:04, HLA-DRB1*13:23
Surface protein P113	4.84	0.8799	FFEYELRKKTQSFRN	HLA-DRB1*08:01, HLA-DRB1*03:05, HLA-DRB1*08:13, HLA-DRB1*08:17, HLA-DRB1*11:14, HLA-DRB1*11:20, HLA-DRB1*08:04, HLA-DRB1*13:23
Surface protein P113	4.84	0.6229	YELRKKTQSFRNKNS	HLA-DRB1*08:01, HLA-DRB1*03:05, HLA-DRB1*08:13, HLA-DRB1*08:17, HLA-DRB1*11:14, HLA-DRB1*11:20, HLA-DRB1*08:04, HLA-DRB1*13:23
Surface protein P113	4.35	0.8957	ASCIKSYCYKNPLNL	HLA-DRB1*08:01, HLA-DRB1*07:03, HLA-DRB1*08:17, HLA-DRB1*08:13, HLA-DRB1*11:20, HLA-DRB1*11:14, HLA-DRB1*11:28, HLA-DRB1*13:23, HLA-DRB1*13:05
Surface protein P113	4.35	0.5032	CSQGNLYVLHCEVQC	HLA-DRB1*04:23, HLA-DRB1*04:10, HLA-DRB1*04:26, HLA-DRB1*03:05, HLA-DRB1*11:14, HLA-DRB1*11:20, HLA-DRB1*11:21, HLA-DRB1*11:02, HLA-DRB1*13:23, HLA-DRB1*15:02, HLA-DRB1*13:22
Surface protein P113	4.35	1.077	SCIKSYCYKNPLNLK	HLA-DRB1*08:01, HLA-DRB1*07:03, HLA-DRB1*08:17, HLA-DRB1*08:13, HLA-DRB1*11:20, HLA-DRB1*11:14, HLA-DRB1*11:28, HLA-DRB1*13:23, HLA-DRB1*13:05
Surface protein P113	3.96	0.8343	DISEYIRKKCDNNKE	HLA-DRB1*08:01
Surface protein P113	3.96	0.5259	EKKIEEFKNKYISLY	HLA-DRB1*08:01, HLA-DRB1*08:13, HLA-DRB1*08:17, HLA-DRB1*11:20
Surface protein P113	3.96	0.7169	EYIRKKCDNNKECLI	HLA-DRB1*08:01
Surface protein P113	3.96	0.8576	ISEYIRKKCDNNKEC	HLA-DRB1*08:01
Surface protein P113	3.96	0.6555	KDISEYIRKKCDNNK	HLA-DRB1*08:01
Surface protein P113	3.96	0.5707	SEYIRKKCDNNKECL	HLA-DRB1*08:01
Surface protein P113	3.42	1.0198	ILDEAFIQYFFFIKN	HLA-DRB1*04:10, HLA-DRB1*15:06, HLA-DRB1*15:02, HLA-DRB5*01:05, HLA-DRB5*01:01
Surface protein P113	3.42	1.0252	LDEAFIQYFFFIKNK	HLA-DRB1*04:10, HLA-DRB1*15:06, HLA-DRB1*15:02, HLA-DRB5*01:05, HLA-DRB5*01:01
Surface protein P113	3.28	1.3259	IEISECVESEQNEVK	HLA-DRB1*03:08, HLA-DRB1*03:06, HLA-DRB1*03:07, HLA-DRB1*01:02, HLA-DRB1*04:26, HLA-DRB1*03:05, HLA-DRB1*04:21, HLA-DRB1*03:09, HLA-DRB1*11:07
Surface protein P113	3.28	1.113	KNSIEISECVESEQN	HLA-DRB1*03:08, HLA-DRB1*03:06, HLA-DRB1*03:07, HLA-DRB1*01:02, HLA-DRB1*04:26, HLA-DRB1*03:05, HLA-DRB1*04:21, HLA-DRB1*03:09, HLA-DRB1*11:07
Surface protein P113	3.28	1.0457	NKNSIEISECVESEQ	HLA-DRB1*03:08, HLA-DRB1*03:06, HLA-DRB1*03:07, HLA-DRB1*01:02, HLA-DRB1*04:26, HLA-DRB1*03:05, HLA-DRB1*04:21, HLA-DRB1*03:09, HLA-DRB1*11:07
Surface protein P113	3.28	1.3034	NSIEISECVESEQNE	HLA-DRB1*03:08, HLA-DRB1*03:06, HLA-DRB1*03:07, HLA-DRB1*01:02, HLA-DRB1*04:26, HLA-DRB1*03:05, HLA-DRB1*04:21, HLA-DRB1*03:09, HLA-DRB1*11:07
Surface protein P113	3.28	1.0625	RNKNSIEISECVESE	HLA-DRB1*03:08, HLA-DRB1*03:06, HLA-DRB1*03:07, HLA-DRB1*01:02, HLA-DRB1*04:26, HLA-DRB1*03:05, HLA-DRB1*04:21, HLA-DRB1*03:09, HLA-DRB1*11:07
Surface protein P113	3.28	1.1001	SIEISECVESEQNEV	HLA-DRB1*03:08, HLA-DRB1*03:06, HLA-DRB1*03:07, HLA-DRB1*01:02, HLA-DRB1*04:26, HLA-DRB1*03:05, HLA-DRB1*04:21, HLA-DRB1*03:09, HLA-DRB1*11:07
Surface protein P113	3.12	0.5935	SITEDELRIVNDLEP	HLA-DRB1*04:23, HLA-DRB1*15:06, HLA-DRB1*15:02
Surface protein P113	2.66	0.9767	LKEKSSLTSKINKEL	HLA-DRB1*04:02, HLA-DRB1*08:04, HLA-DRB1*08:17, HLA-DRB1*08:13
Surface protein P113	2.66	0.7774	VLKEKSSLTSKINKE	HLA-DRB1*04:02, HLA-DRB1*08:04, HLA-DRB1*08:17, HLA-DRB1*08:13
Surface protein P113	2.13	0.6417	VLHCEVQCLNGNNEI	HLA-DRB1*07:03, HLA-DRB1*04:02, HLA-DRB1*04:10
Surface protein P113	1.82	1.126	EVLLKKNYYRLKENK	HLA-DRB1*04:02, HLA-DRB5*01:01
Surface protein P113	1.82	1.0381	VLLKKNYYRLKENKD	HLA-DRB1*04:02, HLA-DRB5*01:01
Surface protein P113	1.37	1.0312	NVKGMSSSQEMNSNN	HLA-DRB1*04:10, HLA-DRB1*04:23, HLA-DRB1*04:08, HLA-DRB1*08:06
Surface protein P113	1.37	1.0689	VKGMSSSQEMNSNND	HLA-DRB1*04:10, HLA-DRB1*04:23, HLA-DRB1*04:08, HLA-DRB1*08:06
Surface protein P113	1.32	0.8904	KYAIMGNSFDDGDEV	HLA-DRB1*04:10, HLA-DRB1*04:08, HLA-DRB1*04:23, HLA-DRB1*04:21, HLA-DRB1*04:26, HLA-DRB3*01:01
Surface protein P113	1.32	0.7563	YAIMGNSFDDGDEVF	HLA-DRB1*04:10, HLA-DRB1*04:08, HLA-DRB1*04:23, HLA-DRB1*04:21, HLA-DRB1*04:26, HLA-DRB3*01:01
Surface protein P113	1.03	0.8897	LFNTQASCIKSYCYK	HLA-DRB1*07:03, HLA-DRB1*04:26, HLA-DRB1*04:08
Surface protein P113	1.02	1	FNTQASCIKSYCYKN	HLA-DRB1*04:26, HLA-DRB1*04:08
Surface protein P113	1.02	0.6376	KENKDYDVVSSIIQH	HLA-DRB1*04:08
Surface protein P113	0.3	1.2392	DDDVNNNNNNNNDDQ	HLA-DRB1*04:10, HLA-DRB1*04:26, HLA-DRB1*04:21
Surface protein P113	0.3	1.3441	DDVLSESNNENKEKT	HLA-DRB1*04:21, HLA-DRB1*04:26, HLA-DRB1*04:10
Surface protein P113	0.3	1.3157	DDVNNNNNNNNDDQD	HLA-DRB1*04:10, HLA-DRB1*04:26, HLA-DRB1*04:21
Surface protein P113	0.3	0.624	DSSSMEIQDSTSNEQ	HLA-DRB1*04:10, HLA-DRB1*04:26
Surface protein P113	0.3	1.4282	DVLSESNNENKEKTS	HLA-DRB1*04:21, HLA-DRB1*04:26, HLA-DRB1*04:10
Surface protein P113	0.3	1.3605	DVNNNNNNNNDDQDE	HLA-DRB1*04:10, HLA-DRB1*04:26, HLA-DRB1*04:21
Surface protein P113	0.3	1.2433	ESDDDVNNNNNNNND	HLA-DRB1*04:10, HLA-DRB1*04:26, HLA-DRB1*04:21
Surface protein P113	0.3	1.145	MEIQDSTSNEQDENV	HLA-DRB1*04:10, HLA-DRB1*04:26
Surface protein P113	0.3	1.3441	NDDVLSESNNENKEK	HLA-DRB1*04:21, HLA-DRB1*04:26, HLA-DRB1*04:10
Surface protein P113	0.3	1.3087	NESDDDVNNNNNNNN	HLA-DRB1*04:10, HLA-DRB1*04:26, HLA-DRB1*04:21
Surface protein P113	0.3	1.4808	NNDDVLSESNNENKE	HLA-DRB1*04:21, HLA-DRB1*04:26, HLA-DRB1*04:10
Surface protein P113	0.3	1.323	NNNDDVLSESNNENK	HLA-DRB1*04:21, HLA-DRB1*04:26, HLA-DRB1*04:10
Surface protein P113	0.3	1.3769	NNNNDDVLSESNNEN	HLA-DRB1*04:21, HLA-DRB1*04:26, HLA-DRB1*04:10
Surface protein P113	0.3	1.4088	SDDDVNNNNNNNNDD	HLA-DRB1*04:10, HLA-DRB1*04:26, HLA-DRB1*04:21
Surface protein P113	0.3	0.9909	SMEIQDSTSNEQDEN	HLA-DRB1*04:10, HLA-DRB1*04:26
Surface protein P113	0.3	0.9051	SSMEIQDSTSNEQDE	HLA-DRB1*04:10, HLA-DRB1*04:26
Surface protein P113	0.3	0.7082	SSSMEIQDSTSNEQD	HLA-DRB1*04:10, HLA-DRB1*04:26
Surface protein P113	0.3	0.798	SVNVVCNKEEEIGDE	HLA-DRB1*04:10
Surface protein P113	0.3	1.2974	VLSESNNENKEKTSD	HLA-DRB1*04:21, HLA-DRB1*04:26, HLA-DRB1*04:10
Surface protein P113	0.3	1.4848	VNNNNNNNNDDQDEQ	HLA-DRB1*04:10, HLA-DRB1*04:26, HLA-DRB1*04:21
Surface protein P113	0.3	0.8415	VNVVCNKEEEIGDES	HLA-DRB1*04:10
Surface protein P113	0.3	0.6158	VSVNVVCNKEEEIGD	HLA-DRB1*04:10
Surface protein P113	0.09	0.7482	DFPFDNGMISSDIFF	HLA-DRB1*03:05, HLA-DRB1*03:09, HLA-DRB1*03:08, HLA-DRB1*03:06, HLA-DRB1*03:07, HLA-DRB1*11:07
Surface protein P113	0.09	1.2426	FPFDNGMISSDIFFK	HLA-DRB1*03:05, HLA-DRB1*03:09, HLA-DRB1*03:08, HLA-DRB1*03:06, HLA-DRB1*03:07, HLA-DRB1*11:07, HLA-DRB5*01:05
Surface protein P113	0.09	0.5654	LLYNDFPFDNGMISS	HLA-DRB1*03:05, HLA-DRB1*03:09, HLA-DRB1*03:08, HLA-DRB1*03:06, HLA-DRB1*03:07, HLA-DRB1*11:07, HLA-DRB3*01:01
Surface protein P113	0.09	0.5421	LYNDFPFDNGMISSD	HLA-DRB1*03:05, HLA-DRB1*03:09, HLA-DRB1*03:08, HLA-DRB1*03:06, HLA-DRB1*03:07, HLA-DRB1*11:07, HLA-DRB3*01:01
Surface protein P113	0.09	0.7449	NDFPFDNGMISSDIF	HLA-DRB1*03:05, HLA-DRB1*03:09, HLA-DRB1*03:08, HLA-DRB1*03:06, HLA-DRB1*03:07, HLA-DRB1*11:07
Surface protein P113	0.09	0.5916	YNDFPFDNGMISSDI	HLA-DRB1*03:05, HLA-DRB1*03:09, HLA-DRB1*03:08, HLA-DRB1*03:06, HLA-DRB1*03:07, HLA-DRB1*11:07, HLA-DRB3*01:01
Surface protein P113	0.07	0.9707	DRYNEMKRDANPDVY	HLA-DRB1*03:09, HLA-DRB1*03:05, HLA-DRB1*04:21, HLA-DRB1*04:26, HLA-DRB1*11:07
Surface protein P113	0.07	0.7794	EDRYNEMKRDANPDV	HLA-DRB1*03:09, HLA-DRB1*03:05, HLA-DRB1*04:21, HLA-DRB1*04:26, HLA-DRB1*11:07
Surface protein P113	0.07	0.5329	EMKRDANPDVYYIYL	HLA-DRB1*03:09, HLA-DRB1*03:05, HLA-DRB1*04:21, HLA-DRB1*04:26, HLA-DRB1*11:07
Surface protein P113	0.07	0.5892	MKRDANPDVYYIYLM	HLA-DRB1*03:09, HLA-DRB1*03:05, HLA-DRB1*04:21, HLA-DRB1*04:26, HLA-DRB1*11:07
Surface protein P113	0.07	0.5078	NEMKRDANPDVYYIY	HLA-DRB1*03:09, HLA-DRB1*03:05, HLA-DRB1*04:21, HLA-DRB1*04:26, HLA-DRB1*11:07
Surface protein P113	0.07	0.6133	RYNEMKRDANPDVYY	HLA-DRB1*03:09, HLA-DRB1*03:05, HLA-DRB1*04:21, HLA-DRB1*04:26, HLA-DRB1*11:07, HLA-DRB3*01:01
Surface protein P113	0.07	0.5924	YNEMKRDANPDVYYI	HLA-DRB1*03:09, HLA-DRB1*03:05, HLA-DRB1*04:21, HLA-DRB1*04:26, HLA-DRB1*11:07, HLA-DRB3*01:01
Surface protein P113	0.02	1.0788	EQNEVKTSTTCLLSN	HLA-DRB1*07:03, HLA-DRB1*04:21, HLA-DRB1*04:26
Surface protein P113	0.02	0.8281	EVKTSTTCLLSNSFI	HLA-DRB1*07:03, HLA-DRB1*04:21, HLA-DRB1*04:26
Surface protein P113	0.02	0.8458	FDDGDEVFGSQSSNF	HLA-DRB1*07:03, HLA-DRB1*04:21
Surface protein P113	0.02	0.7862	IKSALLHSPFCEIKL	HLA-DRB1*07:03
Surface protein P113	0.02	0.8343	KSALLHSPFCEIKLK	HLA-DRB1*07:03
Surface protein P113	0.02	0.968	NEVKTSTTCLLSNSF	HLA-DRB1*07:03, HLA-DRB1*04:21, HLA-DRB1*04:26
Surface protein P113	0.02	0.8934	NIKSALLHSPFCEIK	HLA-DRB1*07:03
Surface protein P113	0.02	0.8842	QNEVKTSTTCLLSNS	HLA-DRB1*07:03, HLA-DRB1*04:21, HLA-DRB1*04:26
Surface protein P113	0.02	0.8541	SEQNEVKTSTTCLLS	HLA-DRB1*07:03, HLA-DRB1*04:21, HLA-DRB1*04:26
Surface protein P113	0.02	0.804	VKTSTTCLLSNSFIL	HLA-DRB1*07:03, HLA-DRB1*04:21, HLA-DRB1*04:26
Surface protein P113	0	1.2982	CNKEEEIGDESTDSS	HLA-DRB1*04:26
Surface protein P113	0	1.3921	CVESEQNEVKTSTTC	HLA-DRB1*04:26
Surface protein P113	0	1.1543	DKEEYVNANDDESSE	HLA-DRB1*04:26
Surface protein P113	0	0.8626	DQLLNNNNDDVLSES	HLA-DRB1*04:21, HLA-DRB1*04:26
Surface protein P113	0	1.361	ECVESEQNEVKTSTT	HLA-DRB1*04:26
Surface protein P113	0	1.1597	EDKEEYVNANDDESS	HLA-DRB1*04:26
Surface protein P113	0	0.9067	EEEIGDESTDSSSME	HLA-DRB1*04:26
Surface protein P113	0	0.6099	EEIGDESTDSSSMEI	HLA-DRB1*04:26
Surface protein P113	0	1.1399	EEYVNANDDESSEED	HLA-DRB1*04:26
Surface protein P113	0	0.8466	EIGDESTDSSSMEIQ	HLA-DRB1*04:26
Surface protein P113	0	1.4183	EIQDSTSNEQDENVK	HLA-DRB1*04:26
Surface protein P113	0	1.4339	EISECVESEQNEVKT	HLA-DRB1*04:26
Surface protein P113	0	1.3584	EYVNANDDESSEEDT	HLA-DRB1*04:26
Surface protein P113	0	0.588	FGEENSLKCSQGNLY	HLA-DRB1*04:26, HLA-DRB1*04:21
Surface protein P113	0	0.967	IGDESTDSSSMEIQD	HLA-DRB1*04:26
Surface protein P113	0	1.8728	IQDSTSNEQDENVKG	HLA-DRB1*04:26
Surface protein P113	0	1.5422	ISECVESEQNEVKTS	HLA-DRB1*04:26
Surface protein P113	0	1.1366	KCIYFFEYELRKKTQ	HLA-DRB5*01:01
Surface protein P113	0	0.9803	KEEEIGDESTDSSSM	HLA-DRB1*04:26
Surface protein P113	0	1.2311	KEEYVNANDDESSEE	HLA-DRB1*04:26
Surface protein P113	0	1.0746	KGSITEDELRIVNDL	HLA-DRB3*01:01
Surface protein P113	0	1.2725	KKGSITEDELRIVND	HLA-DRB3*01:01
Surface protein P113	0	0.7847	KNEEPVICKDGNINI	HLA-DRB3*01:01
Surface protein P113	0	0.8332	KQDDQLLNNNNDDVL	HLA-DRB1*04:21, HLA-DRB1*04:26
Surface protein P113	0	0.5549	KYNPSENIMDHQEMV	HLA-DRB1*04:21
Surface protein P113	0	0.7761	LDNVDANKKKKWLTH	HLA-DRB5*01:05
Surface protein P113	0	1.0237	LLNNNNDDVLSESNN	HLA-DRB1*04:21, HLA-DRB1*04:26
Surface protein P113	0	0.9192	NKCIYFFEYELRKKT	HLA-DRB5*01:01
Surface protein P113	0	1.3336	NKEEEIGDESTDSSS	HLA-DRB1*04:26
Surface protein P113	0	0.5429	NNKCIYFFEYELRKK	HLA-DRB5*01:01
Surface protein P113	0	0.7913	PKQDDQLLNNNNDDV	HLA-DRB1*04:21, HLA-DRB1*04:26
Surface protein P113	0	0.9409	QLLNNNNDDVLSESN	HLA-DRB1*04:21, HLA-DRB1*04:26
Surface protein P113	0	1.4938	SECVESEQNEVKTST	HLA-DRB1*04:26
Surface protein P113	0	1.1788	TEDKEEYVNANDDES	HLA-DRB1*04:26
Surface protein P113	0	1.1571	VESEQNEVKTSTTCL	HLA-DRB1*04:26
Surface protein P113	0	1.3831	VICKDGNINIKSALL	HLA-DRB3*01:01
Surface protein P113	0	1.2288	VKKGSITEDELRIVN	HLA-DRB3*01:01
Surface protein P113	0	0.6592	YKRINEKEKDIDRRM	HLA-DRB5*01:05, HLA-DRB5*01:01
Surface protein P113	0	0.7762	YNPSENIMDHQEMVK	HLA-DRB1*04:21
Surface protein P113	0	1.4962	YVNANDDESSEEDTT	HLA-DRB1*04:26
