# Supplementary material for: Exploitation of reverse vaccinology and immunoinformatics as promising platform for genome-wide screening of new effective vaccine candidates against Plasmodium falciparum
Source: BMC Bioinformatics. 2019 Feb 4;19(Suppl 13):468. doi: 10.1186/s12859-018-2482-x (PMC7394322; doi:10.1186/s12859-018-2482-x)
Supplement: Supplementary file 3 — (a) The PPC of predicted T cell epitopes (MHC class I, MHC class II and combined) from 5 randomly selected known malarial adhesions (RSKMA) with VaxiJen score ≥ 0.5, (b) The PPC of predicted T cell epitopes (MHC class I, MHC class II and combined) from 5 RSKMA, (c) Predicted set of T cell epitopes of 5 RSKMA, (d) The PPC of minimal T cell epitopes (MHC class I, MHC class II and combined) from 5 RKSMA, (e) The predicted ensemble epitope (MHC class I and MHC class II) from 5 RKSMA. (XLSX 145 kb) [file 12859_2018_2482_MOESM3_ESM.xlsx]

## Sheet: a
Additional file 3(a): The PPC of predicted T cell epitopes (MHC class I, MHC class II and combined) from 5 randomly selected known malarial adhesions (RSKMA) with VaxiJen score ≥ 0.5 .
Protein name	PPC value(%)	VaxiJen score	Epitope	MHC Class I allele		Protein name	PPC value(%)	VaxiJen score	Epitope	MHC Class II allele
apical membrane antigen 1	74.42	1.0565	FAFPPTEPL	HLA-A*02:06, HLA-A*02:01, HLA-A*68:02, HLA-B*35:01, HLA-B*15:01, HLA-B*46:01, HLA-B*39:01, HLA-C*03:03, HLA-C*12:03, HLA-C*14:02, HLA-C*07:02, HLA-C*15:02		apical membrane antigen 1	86.75	0.6865	MKIIIASSAAVAVLA	HLA-DRB1*01:01, HLA-DRB1*01:02, HLA-DRB1*04:08, HLA-DRB1*04:10, HLA-DRB1*04:02, HLA-DRB1*03:08, HLA-DRB1*03:06, HLA-DRB1*03:07, HLA-DRB1*04:04, HLA-DRB1*04:01, HLA-DRB1*03:05, HLA-DRB1*03:01, HLA-DRB1*09:01, HLA-DRB1*07:01, HLA-DRB1*04:23, HLA-DRB1*08:02, HLA-DRB1*04:26, HLA-DRB1*04:21, HLA-DRB1*08:13, HLA-DRB1*11:04, HLA-DRB1*11:06, HLA-DRB1*07:03, HLA-DRB1*08:04, HLA-DRB1*13:02, HLA-DRB1*12:01,…
apical membrane antigen 1	59.89	0.7623	YLKDGGFAF	HLA-A*29:02, HLA-A*02:06, HLA-B*15:02, HLA-B*15:01, HLA-B*35:01, HLA-B*46:01, HLA-C*12:03, HLA-C*03:03, HLA-C*07:02, HLA-C*14:02, HLA-C*05:01		apical membrane antigen 1	86.75	0.6547	KMKIIIASSAAVAVL	HLA-DRB1*01:01, HLA-DRB1*01:02, HLA-DRB1*04:08, HLA-DRB1*04:10, HLA-DRB1*04:02, HLA-DRB1*03:08, HLA-DRB1*03:06, HLA-DRB1*03:07, HLA-DRB1*04:04, HLA-DRB1*04:01, HLA-DRB1*03:05, HLA-DRB1*03:01, HLA-DRB1*09:01, HLA-DRB1*07:01, HLA-DRB1*04:23, HLA-DRB1*08:02, HLA-DRB1*04:26, HLA-DRB1*04:21, HLA-DRB1*08:13, HLA-DRB1*11:04, HLA-DRB1*11:06, HLA-DRB1*07:03, HLA-DRB1*08:04, HLA-DRB1*13:02, HLA-DRB1*12:01,…
apical membrane antigen 1	55.7	1.4646	ISFQNYTYL	HLA-A*68:02, HLA-B*58:01, HLA-B*57:01, HLA-C*03:03, HLA-C*12:03, HLA-C*15:02, HLA-C*07:01, HLA-C*06:02		apical membrane antigen 1	86.75	0.8575	DKMKIIIASSAAVAV	HLA-DRB1*01:02, HLA-DRB1*01:01, HLA-DRB1*04:08, HLA-DRB1*04:10, HLA-DRB1*04:04, HLA-DRB1*04:02, HLA-DRB1*03:08, HLA-DRB1*03:06, HLA-DRB1*03:07, HLA-DRB1*04:01, HLA-DRB1*03:05, HLA-DRB1*03:01, HLA-DRB1*09:01, HLA-DRB1*08:02, HLA-DRB1*04:23, HLA-DRB1*07:01, HLA-DRB1*04:26, HLA-DRB1*04:21, HLA-DRB1*08:13, HLA-DRB1*11:04, HLA-DRB1*11:06, HLA-DRB1*07:03, HLA-DRB1*08:04, HLA-DRB1*13:02, HLA-DRB1*12:01,…
apical membrane antigen 1	52.73	0.7617	FRPAKDISF	HLA-C*14:02, HLA-C*07:02, HLA-C*06:02, HLA-C*07:01		apical membrane antigen 1	86.75	0.6167	YDKMKIIIASSAAVA	HLA-DRB1*01:02, HLA-DRB1*04:08, HLA-DRB1*04:10, HLA-DRB1*01:01, HLA-DRB1*04:04, HLA-DRB1*04:02, HLA-DRB1*03:08, HLA-DRB1*03:06, HLA-DRB1*03:07, HLA-DRB1*04:01, HLA-DRB1*03:05, HLA-DRB1*03:01, HLA-DRB1*09:01, HLA-DRB1*08:02, HLA-DRB1*04:23, HLA-DRB1*04:26, HLA-DRB1*04:21, HLA-DRB1*08:13, HLA-DRB1*07:01, HLA-DRB1*11:04, HLA-DRB1*11:06, HLA-DRB1*08:04, HLA-DRB1*07:03, HLA-DRB1*13:02, HLA-DRB1*12:01,…
apical membrane antigen 1	51.62	0.8528	FEFTYMINF	HLA-B*18:01, HLA-B*40:01, HLA-B*40:02, HLA-B*44:03, HLA-B*44:02, HLA-C*12:03, HLA-C*07:02		apical membrane antigen 1	86.75	0.5718	TYDKMKIIIASSAAV	HLA-DRB1*01:02, HLA-DRB1*04:08, HLA-DRB1*04:10, HLA-DRB1*04:04, HLA-DRB1*04:02, HLA-DRB1*03:08, HLA-DRB1*03:06, HLA-DRB1*03:07, HLA-DRB1*01:01, HLA-DRB1*04:01, HLA-DRB1*03:05, HLA-DRB1*03:01, HLA-DRB1*09:01, HLA-DRB1*08:02, HLA-DRB1*04:23, HLA-DRB1*07:01, HLA-DRB1*04:26, HLA-DRB1*04:21, HLA-DRB1*08:13, HLA-DRB1*11:04, HLA-DRB1*11:06, HLA-DRB1*08:04, HLA-DRB1*07:03, HLA-DRB1*13:02, HLA-DRB1*12:01,…
apical membrane antigen 1	46.93	1.4606	MGNPWTEYM	HLA-B*35:01, HLA-B*58:01, HLA-C*07:01, HLA-C*06:02, HLA-C*03:03		apical membrane antigen 1	71.84	0.5778	KIIIASSAAVAVLAT	HLA-DRB1*01:01, HLA-DRB1*01:02, HLA-DRB1*04:02, HLA-DRB1*04:08, HLA-DRB1*04:10, HLA-DRB1*04:01, HLA-DRB1*09:01, HLA-DRB1*07:01, HLA-DRB1*04:23, HLA-DRB1*04:21, HLA-DRB1*04:26, HLA-DRB1*08:02, HLA-DRB1*07:03, HLA-DRB1*08:04, HLA-DRB1*13:02, HLA-DRB1*13:01, HLA-DRB1*13:27, HLA-DRB1*13:07, HLA-DRB1*15:01, HLA-DRB1*15:06, HLA-DRB1*13:28
apical membrane antigen 1	43.59	0.8104	AVLATILMV	HLA-A*02:06, HLA-A*02:01, HLA-A*30:01		apical membrane antigen 1	51.69	0.5035	VLATILMVYLYKRKG	HLA-DRB1*01:02, HLA-DRB1*03:09, HLA-DRB1*11:02, HLA-DRB1*08:06, HLA-DRB1*11:04, HLA-DRB1*11:06, HLA-DRB1*08:04, HLA-DRB1*08:01, HLA-DRB1*11:01, HLA-DRB1*08:17, HLA-DRB1*07:03, HLA-DRB1*08:13, HLA-DRB1*08:02, HLA-DRB1*13:04, HLA-DRB1*13:01, HLA-DRB1*13:27, HLA-DRB1*11:20, HLA-DRB1*11:21, HLA-DRB1*13:22, HLA-DRB1*11:14, HLA-DRB1*13:23, HLA-DRB1*13:07, HLA-DRB1*11:28, HLA-DRB1*13:05, HLA-DRB1*13:11,…
apical membrane antigen 1	43.36	0.8093	MRKLYCVLL	HLA-B*08:01, HLA-B*27:05, HLA-C*07:01, HLA-C*06:02		apical membrane antigen 1	51.1	0.9392	ILMVYLYKRKGNAEK	HLA-DRB1*03:05, HLA-DRB1*01:02, HLA-DRB1*03:09, HLA-DRB1*04:02, HLA-DRB1*04:08, HLA-DRB1*11:02, HLA-DRB1*08:01, HLA-DRB1*11:01, HLA-DRB1*08:06, HLA-DRB1*08:04, HLA-DRB1*08:13, HLA-DRB1*11:04, HLA-DRB1*11:06, HLA-DRB1*08:17, HLA-DRB1*13:04, HLA-DRB1*13:01, HLA-DRB1*13:27, HLA-DRB1*11:20, HLA-DRB1*11:21, HLA-DRB1*13:22, HLA-DRB1*11:14, HLA-DRB1*13:23, HLA-DRB1*13:07, HLA-DRB1*11:28, HLA-DRB1*13:05,…
apical membrane antigen 1	43.2	1.3816	ATILMVYLY	HLA-A*29:02, HLA-A*11:01, HLA-A*01:01, HLA-A*26:01, HLA-A*30:02, HLA-B*58:01		apical membrane antigen 1	49.74	0.8264	KLYCVLLLSAFEFTY	HLA-DRB1*01:02, HLA-DRB1*04:10, HLA-DRB1*03:01, HLA-DRB1*04:04, HLA-DRB1*11:04, HLA-DRB1*11:06, HLA-DRB1*11:01, HLA-DRB1*04:23, HLA-DRB1*07:03, HLA-DRB1*11:02, HLA-DRB1*13:01, HLA-DRB1*13:27, HLA-DRB1*13:11, HLA-DRB1*11:20, HLA-DRB1*11:28, HLA-DRB1*13:05, HLA-DRB1*13:04, HLA-DRB1*11:21, HLA-DRB1*13:22, HLA-DRB1*12:01, HLA-DRB5*01:05, HLA-DRB1*13:28, HLA-DRB1*15:06
apical membrane antigen 1	43.03	1.4123	TILMVYLYK	HLA-A*11:01, HLA-A*03:01, HLA-A*30:01, HLA-A*68:01, HLA-A*31:01		apical membrane antigen 1	49.09	0.6662	ATILMVYLYKRKGNA	HLA-DRB1*03:05, HLA-DRB1*01:02, HLA-DRB1*03:09, HLA-DRB1*11:02, HLA-DRB1*08:01, HLA-DRB1*08:06, HLA-DRB1*08:04, HLA-DRB1*08:13, HLA-DRB1*11:04, HLA-DRB1*11:06, HLA-DRB1*08:17, HLA-DRB1*11:01, HLA-DRB1*13:04, HLA-DRB1*13:01, HLA-DRB1*13:27, HLA-DRB1*11:20, HLA-DRB1*11:21, HLA-DRB1*13:22, HLA-DRB1*11:14, HLA-DRB1*13:23, HLA-DRB1*13:07, HLA-DRB1*11:28, HLA-DRB1*13:05, HLA-DRB1*13:11, HLA-DRB1*13:21,…
apical membrane antigen 1	43.03	0.9	STCRFFVCK	HLA-A*11:01, HLA-A*30:01, HLA-A*03:01, HLA-A*68:01, HLA-A*31:01		apical membrane antigen 1	49.09	0.8921	TILMVYLYKRKGNAE	HLA-DRB1*03:05, HLA-DRB1*01:02, HLA-DRB1*03:09, HLA-DRB1*11:02, HLA-DRB1*08:01, HLA-DRB1*08:06, HLA-DRB1*11:01, HLA-DRB1*08:04, HLA-DRB1*08:13, HLA-DRB1*11:04, HLA-DRB1*11:06, HLA-DRB1*08:17, HLA-DRB1*13:04, HLA-DRB1*13:01, HLA-DRB1*13:27, HLA-DRB1*11:20, HLA-DRB1*11:21, HLA-DRB1*13:22, HLA-DRB1*11:14, HLA-DRB1*13:23, HLA-DRB1*13:07, HLA-DRB1*11:28, HLA-DRB1*13:05, HLA-DRB1*13:11, HLA-DRB1*13:21,…
apical membrane antigen 1	42.41	0.6236	RLPSGKCPV	HLA-A*02:06, HLA-A*02:01, HLA-C*14:02		apical membrane antigen 1	49.07	0.5757	LATILMVYLYKRKGN	HLA-DRB1*01:02, HLA-DRB1*03:09, HLA-DRB1*11:02, HLA-DRB1*08:06, HLA-DRB1*11:04, HLA-DRB1*11:06, HLA-DRB1*08:01, HLA-DRB1*08:04, HLA-DRB1*08:17, HLA-DRB1*11:01, HLA-DRB1*07:03, HLA-DRB1*08:13, HLA-DRB1*13:04, HLA-DRB1*13:01, HLA-DRB1*13:27, HLA-DRB1*11:20, HLA-DRB1*11:21, HLA-DRB1*13:22, HLA-DRB1*11:14, HLA-DRB1*13:23, HLA-DRB1*13:07, HLA-DRB1*11:28, HLA-DRB1*13:05, HLA-DRB1*13:11, HLA-DRB1*13:21,…
apical membrane antigen 1	40.6	0.9136	CLINNSSYI	HLA-A*02:01, HLA-A*02:06		apical membrane antigen 1	48.75	0.9559	VLLLSAFEFTYMINF	HLA-DRB1*01:02, HLA-DRB1*04:10, HLA-DRB1*04:04, HLA-DRB1*03:01, HLA-DRB1*07:03, HLA-DRB1*07:01, HLA-DRB1*04:23, HLA-DRB1*11:02, HLA-DRB1*13:01, HLA-DRB1*13:27, HLA-DRB1*11:20, HLA-DRB1*11:28, HLA-DRB1*13:05, HLA-DRB1*13:04, HLA-DRB1*11:21, HLA-DRB1*13:22, HLA-DRB5*01:05, HLA-DRB1*13:28, HLA-DRB1*15:06
apical membrane antigen 1	40.6	1.6333	KLYCVLLLS	HLA-A*02:06, HLA-A*02:01		apical membrane antigen 1	46.48	0.7119	LYCVLLLSAFEFTYM	HLA-DRB1*01:02, HLA-DRB1*03:01, HLA-DRB1*04:10, HLA-DRB1*04:04, HLA-DRB1*11:04, HLA-DRB1*11:06, HLA-DRB1*11:01, HLA-DRB1*04:23, HLA-DRB1*07:03, HLA-DRB1*11:02, HLA-DRB1*13:01, HLA-DRB1*13:27, HLA-DRB1*13:11, HLA-DRB1*11:20, HLA-DRB1*11:28, HLA-DRB1*13:05, HLA-DRB1*13:04, HLA-DRB1*11:21, HLA-DRB1*13:22, HLA-DRB5*01:05, HLA-DRB1*13:28, HLA-DRB1*15:06
apical membrane antigen 1	40.6	0.5583	FLPTGAFKA	HLA-A*02:06, HLA-A*02:01		apical membrane antigen 1	44.8	0.9411	LINNSSYIATTALSH	HLA-DRB1*04:02, HLA-DRB1*01:02, HLA-DRB1*04:01, HLA-DRB1*04:04, HLA-DRB1*07:01, HLA-DRB1*04:26, HLA-DRB1*11:01, HLA-DRB1*07:03, HLA-DRB1*08:17, HLA-DRB1*04:23, HLA-DRB1*13:21, HLA-DRB5*01:05, HLA-DRB5*01:01
apical membrane antigen 1	39.16	0.7217	RASHTTPVL	HLA-A*30:01, HLA-B*07:02, HLA-B*58:01, HLA-C*03:03, HLA-C*12:03, HLA-C*14:02, HLA-C*15:02		apical membrane antigen 1	39.29	0.8656	VAVLATILMVYLYKR	HLA-DRB1*04:10, HLA-DRB1*04:08, HLA-DRB1*03:01, HLA-DRB1*01:02, HLA-DRB1*04:23, HLA-DRB1*04:21, HLA-DRB1*11:04, HLA-DRB1*11:06, HLA-DRB1*11:01, HLA-DRB1*04:26, HLA-DRB1*07:03, HLA-DRB1*12:01, HLA-DRB1*11:28, HLA-DRB1*13:05, HLA-DRB1*13:11, HLA-DRB1*13:21, HLA-DRB5*01:05, HLA-DRB5*01:01
apical membrane antigen 1	39.08	1.3224	NLQNAKFGL	HLA-A*02:01		apical membrane antigen 1	37.23	1.0051	NNSSYIATTALSHPI	HLA-DRB1*04:01, HLA-DRB1*07:01, HLA-DRB1*04:26, HLA-DRB1*11:01, HLA-DRB1*07:03, HLA-DRB1*08:17, HLA-DRB1*13:21, HLA-DRB5*01:05, HLA-DRB5*01:01
apical membrane antigen 1	35.59	1.1036	SAFLPTGAF	HLA-B*35:01, HLA-B*15:01, HLA-B*15:02, HLA-C*03:03, HLA-C*12:03, HLA-C*14:02		apical membrane antigen 1	37.23	0.9795	NSSYIATTALSHPIE	HLA-DRB1*04:01, HLA-DRB1*07:01, HLA-DRB1*04:26, HLA-DRB1*11:01, HLA-DRB1*07:03, HLA-DRB1*08:17, HLA-DRB1*13:21, HLA-DRB5*01:05, HLA-DRB5*01:01
apical membrane antigen 1	35.05	0.6301	HPKEYEYPL	HLA-B*07:02, HLA-B*08:01, HLA-B*35:01, HLA-B*35:03, HLA-B*39:01		apical membrane antigen 1	37.23	0.9375	INNSSYIATTALSHP	HLA-DRB1*04:01, HLA-DRB1*07:01, HLA-DRB1*04:26, HLA-DRB1*11:01, HLA-DRB1*07:03, HLA-DRB1*08:17, HLA-DRB1*13:21, HLA-DRB5*01:05, HLA-DRB5*01:01
apical membrane antigen 1	34	0.6083	YMGNPWTEY	HLA-A*29:02, HLA-B*15:02, HLA-B*15:01, HLA-A*30:02, HLA-B*35:01, HLA-B*46:01, HLA-C*12:03		apical membrane antigen 1	37.23	0.7983	SSYIATTALSHPIEV	HLA-DRB1*04:01, HLA-DRB1*07:01, HLA-DRB1*04:26, HLA-DRB1*11:01, HLA-DRB1*07:03, HLA-DRB1*08:17, HLA-DRB1*13:21, HLA-DRB5*01:05, HLA-DRB5*01:01
apical membrane antigen 1	30.92	1.0601	SLYKDEIMK	HLA-A*03:01, HLA-A*11:01		apical membrane antigen 1	36.06	0.6345	IASSAAVAVLATILM	HLA-DRB1*04:10, HLA-DRB1*04:08, HLA-DRB1*01:02, HLA-DRB1*04:23, HLA-DRB1*07:01, HLA-DRB1*04:21, HLA-DRB1*11:04, HLA-DRB1*11:06, HLA-DRB1*11:01, HLA-DRB1*04:26, HLA-DRB1*07:03, HLA-DRB1*11:28, HLA-DRB1*13:05, HLA-DRB1*13:11, HLA-DRB1*13:21
apical membrane antigen 1	30.92	0.5969	FQNYTYLSK	HLA-A*11:01, HLA-A*03:01		apical membrane antigen 1	36.05	0.5725	ASSAAVAVLATILMV	HLA-DRB1*04:10, HLA-DRB1*04:08, HLA-DRB1*01:02, HLA-DRB1*04:23, HLA-DRB1*04:21, HLA-DRB1*11:04, HLA-DRB1*11:06, HLA-DRB1*07:01, HLA-DRB1*11:01, HLA-DRB1*04:26, HLA-DRB1*11:28, HLA-DRB1*13:05, HLA-DRB1*13:11, HLA-DRB1*13:21
apical membrane antigen 1	29.06	0.573	VLATILMVY	HLA-A*29:02, HLA-A*03:01, HLA-B*15:01, HLA-A*30:02		apical membrane antigen 1	34.13	0.9908	CVLLLSAFEFTYMIN	HLA-DRB1*01:02, HLA-DRB1*03:01, HLA-DRB1*04:10, HLA-DRB1*04:04, HLA-DRB1*04:23, HLA-DRB1*07:03, HLA-DRB1*11:02, HLA-DRB1*13:01, HLA-DRB1*13:27, HLA-DRB1*11:20, HLA-DRB1*11:28, HLA-DRB1*13:05, HLA-DRB1*13:04, HLA-DRB1*11:21, HLA-DRB1*13:22, HLA-DRB5*01:05, HLA-DRB1*13:28, HLA-DRB1*15:06
apical membrane antigen 1	28.91	1.313	RYKSHGKGY	HLA-A*30:01, HLA-A*30:02, HLA-C*14:02, HLA-C*07:02		apical membrane antigen 1	34.13	0.9	YCVLLLSAFEFTYMI	HLA-DRB1*01:02, HLA-DRB1*03:01, HLA-DRB1*04:10, HLA-DRB1*04:04, HLA-DRB1*04:23, HLA-DRB1*07:03, HLA-DRB1*11:02, HLA-DRB1*13:01, HLA-DRB1*13:27, HLA-DRB1*11:20, HLA-DRB1*11:28, HLA-DRB1*13:05, HLA-DRB1*13:04, HLA-DRB1*11:21, HLA-DRB1*13:22, HLA-DRB5*01:05, HLA-DRB1*13:28, HLA-DRB1*15:06
apical membrane antigen 1	28.22	0.6454	IASSAAVAV	HLA-A*02:06, HLA-A*68:02, HLA-B*35:01, HLA-C*03:03, HLA-C*12:03		apical membrane antigen 1	33.51	0.7094	KPTYDKMKIIIASSA	HLA-DRB1*01:02, HLA-DRB1*04:08, HLA-DRB1*04:10, HLA-DRB1*04:04, HLA-DRB1*03:08, HLA-DRB1*03:06, HLA-DRB1*03:07, HLA-DRB1*03:05, HLA-DRB1*04:02, HLA-DRB1*04:01, HLA-DRB1*04:23, HLA-DRB1*08:02, HLA-DRB1*09:01, HLA-DRB1*04:26, HLA-DRB1*08:13, HLA-DRB1*11:04, HLA-DRB1*11:06, HLA-DRB1*11:07, HLA-DRB1*13:07, HLA-DRB1*13:11, HLA-DRB1*15:06, HLA-DRB5*01:05
apical membrane antigen 1	27.03	0.9937	FKNKNASMI	HLA-B*39:01, HLA-C*12:03, HLA-C*06:02		apical membrane antigen 1	33.51	0.593	PTYDKMKIIIASSAA	HLA-DRB1*01:02, HLA-DRB1*04:08, HLA-DRB1*04:10, HLA-DRB1*04:04, HLA-DRB1*03:08, HLA-DRB1*03:06, HLA-DRB1*03:07, HLA-DRB1*03:05, HLA-DRB1*04:02, HLA-DRB1*04:01, HLA-DRB1*04:23, HLA-DRB1*08:02, HLA-DRB1*09:01, HLA-DRB1*04:26, HLA-DRB1*08:13, HLA-DRB1*11:04, HLA-DRB1*11:06, HLA-DRB1*11:07, HLA-DRB1*13:07, HLA-DRB1*13:11, HLA-DRB1*15:06, HLA-DRB5*01:05
apical membrane antigen 1	25.68	2.1424	FYKDNKYVK	HLA-A*31:01, HLA-C*07:02		apical membrane antigen 1	31.91	0.6297	MRKLYCVLLLSAFEF	HLA-DRB1*01:02, HLA-DRB1*04:10, HLA-DRB1*04:04, HLA-DRB1*11:04, HLA-DRB1*11:06, HLA-DRB1*07:03, HLA-DRB1*11:01, HLA-DRB1*04:23, HLA-DRB1*11:02, HLA-DRB1*13:01, HLA-DRB1*13:27, HLA-DRB1*13:11, HLA-DRB1*11:20, HLA-DRB1*11:28, HLA-DRB1*13:05, HLA-DRB1*13:04, HLA-DRB1*11:21, HLA-DRB1*13:22, HLA-DRB5*01:05, HLA-DRB1*13:28, HLA-DRB1*15:06
apical membrane antigen 1	25.64	1.602	ILMVYLYKR	HLA-A*11:01, HLA-A*31:01, HLA-A*68:01		apical membrane antigen 1	31.91	0.8061	RKLYCVLLLSAFEFT	HLA-DRB1*01:02, HLA-DRB1*04:10, HLA-DRB1*04:04, HLA-DRB1*11:04, HLA-DRB1*11:06, HLA-DRB1*11:01, HLA-DRB1*04:23, HLA-DRB1*07:03, HLA-DRB1*11:02, HLA-DRB1*13:01, HLA-DRB1*13:27, HLA-DRB1*13:11, HLA-DRB1*11:20, HLA-DRB1*11:28, HLA-DRB1*13:05, HLA-DRB1*13:04, HLA-DRB1*11:21, HLA-DRB1*13:22, HLA-DRB5*01:05, HLA-DRB1*13:28, HLA-DRB1*15:06
apical membrane antigen 1	25.64	0.5721	ASFWGEEKR	HLA-A*11:01, HLA-A*68:01, HLA-A*31:01		apical membrane antigen 1	29.87	0.5178	QKCEIFNVKPTCLIN	HLA-DRB1*01:02, HLA-DRB1*04:08, HLA-DRB1*04:02, HLA-DRB1*08:01, HLA-DRB1*08:13, HLA-DRB1*08:04, HLA-DRB1*08:17, HLA-DRB1*07:01, HLA-DRB1*08:06, HLA-DRB1*07:03, HLA-DRB1*08:02, HLA-DRB1*11:20, HLA-DRB1*11:14, HLA-DRB1*13:23, HLA-DRB1*13:07, HLA-DRB3*01:01, HLA-DRB5*01:05
apical membrane antigen 1	24.33	2.1219	GAFKADRYK	HLA-A*30:01, HLA-A*11:01, HLA-A*68:01		apical membrane antigen 1	29.87	0.5197	KCEIFNVKPTCLINN	HLA-DRB1*01:02, HLA-DRB1*04:08, HLA-DRB1*04:02, HLA-DRB1*08:01, HLA-DRB1*08:13, HLA-DRB1*08:04, HLA-DRB1*08:17, HLA-DRB1*08:06, HLA-DRB1*07:03, HLA-DRB1*07:01, HLA-DRB1*08:02, HLA-DRB1*11:20, HLA-DRB1*11:14, HLA-DRB1*13:23, HLA-DRB1*13:07, HLA-DRB3*01:01, HLA-DRB5*01:05
apical membrane antigen 1	23.95	1.0348	QEQNLFSSI	HLA-B*40:02, HLA-B*44:02, HLA-B*40:01, HLA-B*44:03		apical membrane antigen 1	26.66	0.9553	EMRHFYKDNKYVKNL	HLA-DRB1*03:05, HLA-DRB1*03:09, HLA-DRB1*03:01, HLA-DRB1*03:08, HLA-DRB1*03:06, HLA-DRB1*03:07, HLA-DRB1*11:02, HLA-DRB1*11:07, HLA-DRB1*11:21, HLA-DRB1*13:22, HLA-DRB1*11:14, HLA-DRB1*13:23, HLA-DRB1*13:01, HLA-DRB1*13:27, HLA-DRB1*13:28
apical membrane antigen 1	23.03	0.5727	SNYKYPAVY	HLA-A*29:02, HLA-A*30:02, HLA-B*15:01, HLA-C*12:03		apical membrane antigen 1	26.66	0.8431	LDEMRHFYKDNKYVK	HLA-DRB1*03:05, HLA-DRB1*03:09, HLA-DRB1*03:01, HLA-DRB1*03:08, HLA-DRB1*03:06, HLA-DRB1*03:07, HLA-DRB1*11:02, HLA-DRB1*11:07, HLA-DRB1*11:21, HLA-DRB1*13:22, HLA-DRB1*11:14, HLA-DRB1*13:23, HLA-DRB1*13:01, HLA-DRB1*13:27, HLA-DRB1*13:28
apical membrane antigen 1	22.84	1.1493	RSNYMGNPW	HLA-A*32:01, HLA-B*15:01, HLA-B*58:01, HLA-B*57:01, HLA-C*15:02		apical membrane antigen 1	26.66	0.8326	DEMRHFYKDNKYVKN	HLA-DRB1*03:05, HLA-DRB1*03:09, HLA-DRB1*03:01, HLA-DRB1*03:08, HLA-DRB1*03:06, HLA-DRB1*03:07, HLA-DRB1*11:02, HLA-DRB1*11:07, HLA-DRB1*11:21, HLA-DRB1*13:22, HLA-DRB1*11:14, HLA-DRB1*13:23, HLA-DRB1*13:01, HLA-DRB1*13:27, HLA-DRB1*13:28
apical membrane antigen 1	21.58	0.8558	YKDEIMKEI	HLA-C*12:03, HLA-C*05:01, HLA-C*08:02		apical membrane antigen 1	26.66	0.817	MRHFYKDNKYVKNLD	HLA-DRB1*03:05, HLA-DRB1*03:09, HLA-DRB1*03:01, HLA-DRB1*03:08, HLA-DRB1*03:06, HLA-DRB1*03:07, HLA-DRB1*11:02, HLA-DRB1*11:07, HLA-DRB1*11:21, HLA-DRB1*13:22, HLA-DRB1*11:14, HLA-DRB1*13:23, HLA-DRB1*13:01, HLA-DRB1*13:27, HLA-DRB1*13:28
apical membrane antigen 1	20.42	0.8274	NEVVVKEEY	HLA-B*18:01, HLA-B*44:03, HLA-B*44:02		apical membrane antigen 1	26.19	0.6944	LDELTLCSRHAGNMI	HLA-DRB1*08:06, HLA-DRB1*07:01, HLA-DRB1*13:01, HLA-DRB1*13:27, HLA-DRB1*13:28
apical membrane antigen 1	19.59	1.1466	FISDDKDSL	HLA-A*02:06, HLA-C*03:03, HLA-C*12:03		apical membrane antigen 1	24.94	1.0837	GKGIIIENSNTTFLT	HLA-DRB1*04:01, HLA-DRB1*01:02, HLA-DRB1*04:10, HLA-DRB1*04:04, HLA-DRB1*04:26, HLA-DRB1*04:21, HLA-DRB1*07:03, HLA-DRB1*04:23, HLA-DRB1*13:02
apical membrane antigen 1	19.59	0.705	SSYIATTAL	HLA-A*68:02, HLA-B*39:01, HLA-C*14:02, HLA-C*03:03, HLA-C*15:02		apical membrane antigen 1	24.94	0.6154	FGKGIIIENSNTTFL	HLA-DRB1*04:01, HLA-DRB1*01:02, HLA-DRB1*04:10, HLA-DRB1*04:04, HLA-DRB1*04:26, HLA-DRB1*04:21, HLA-DRB1*07:03, HLA-DRB1*04:23, HLA-DRB1*13:02
apical membrane antigen 1	19.56	0.8039	CRFFVCKCV	HLA-B*27:05, HLA-C*06:02		apical membrane antigen 1	24.02	0.5235	IIASSAAVAVLATIL	HLA-DRB1*07:01, HLA-DRB1*09:01, HLA-DRB1*07:03
apical membrane antigen 1	19.33	1.7736	DISFQNYTY	HLA-A*29:02, HLA-B*35:01, HLA-A*30:02, HLA-A*68:01		apical membrane antigen 1	23.84	0.8785	AAVAVLATILMVYLY	HLA-DRB1*04:10, HLA-DRB1*04:08, HLA-DRB1*01:02, HLA-DRB1*04:23, HLA-DRB1*04:21, HLA-DRB1*11:04, HLA-DRB1*11:06, HLA-DRB1*11:01, HLA-DRB1*04:26, HLA-DRB1*07:03, HLA-DRB1*12:01, HLA-DRB1*11:28, HLA-DRB1*13:05, HLA-DRB1*13:11, HLA-DRB1*13:21
apical membrane antigen 1	18.86	0.967	VAVLATILM	HLA-B*35:01, HLA-B*58:01, HLA-C*03:03		apical membrane antigen 1	23.84	0.7909	AVAVLATILMVYLYK	HLA-DRB1*04:10, HLA-DRB1*04:08, HLA-DRB1*01:02, HLA-DRB1*04:23, HLA-DRB1*04:21, HLA-DRB1*11:04, HLA-DRB1*11:06, HLA-DRB1*11:01, HLA-DRB1*04:26, HLA-DRB1*07:03, HLA-DRB1*12:01, HLA-DRB1*11:28, HLA-DRB1*13:05, HLA-DRB1*13:11, HLA-DRB1*13:21
apical membrane antigen 1	17.99	1.203	FNVKPTCLI	HLA-C*12:03, HLA-C*03:03		apical membrane antigen 1	23.84	0.7102	SAAVAVLATILMVYL	HLA-DRB1*04:10, HLA-DRB1*04:08, HLA-DRB1*01:02, HLA-DRB1*04:23, HLA-DRB1*04:21, HLA-DRB1*11:04, HLA-DRB1*11:06, HLA-DRB1*11:01, HLA-DRB1*04:26, HLA-DRB1*07:03, HLA-DRB1*12:01, HLA-DRB1*11:28, HLA-DRB1*13:05, HLA-DRB1*13:11, HLA-DRB1*13:21
apical membrane antigen 1	17.03	0.8593	VENNFPCSL	HLA-B*40:02, HLA-B*40:01, HLA-B*44:03		apical membrane antigen 1	23.82	0.5339	SSAAVAVLATILMVY	HLA-DRB1*04:10, HLA-DRB1*04:08, HLA-DRB1*01:02, HLA-DRB1*04:23, HLA-DRB1*04:21, HLA-DRB1*11:04, HLA-DRB1*11:06, HLA-DRB1*11:01, HLA-DRB1*04:26, HLA-DRB1*12:01, HLA-DRB1*11:28, HLA-DRB1*13:05, HLA-DRB1*13:11, HLA-DRB1*13:21
apical membrane antigen 1	16.5	0.996	ATTALSHPI	HLA-A*02:06, HLA-A*30:01, HLA-A*68:02, HLA-A*32:01, HLA-C*15:02		apical membrane antigen 1	22.46	0.8501	AVLATILMVYLYKRK	HLA-DRB1*07:03, HLA-DRB1*12:01, HLA-DRB5*01:05, HLA-DRB5*01:01, HLA-DRB1*15:01
apical membrane antigen 1	16.39	0.6662	GQNYWEHPY	HLA-A*29:02, HLA-B*15:01, HLA-A*30:02, HLA-B*15:02		apical membrane antigen 1	21.81	0.9244	GFKNKNASMIKSAFL	HLA-DRB1*08:13, HLA-DRB1*08:01, HLA-DRB1*07:01
apical membrane antigen 1	15.85	1.1743	NASMIKSAF	HLA-B*35:01, HLA-C*03:03		apical membrane antigen 1	20.7	0.9724	GIIIENSNTTFLTPV	HLA-DRB1*01:02, HLA-DRB1*04:10, HLA-DRB1*04:01, HLA-DRB1*04:26, HLA-DRB1*04:21, HLA-DRB1*07:03, HLA-DRB1*04:23, HLA-DRB1*13:02
apical membrane antigen 1	15.75	1.5225	ASMIKSAFL	HLA-A*30:01, HLA-C*03:03, HLA-C*15:02		apical membrane antigen 1	20.7	1.0776	KGIIIENSNTTFLTP	HLA-DRB1*04:01, HLA-DRB1*01:02, HLA-DRB1*04:10, HLA-DRB1*04:26, HLA-DRB1*04:21, HLA-DRB1*07:03, HLA-DRB1*04:23, HLA-DRB1*13:02
apical membrane antigen 1	15.53	0.9186	AVYDDKDKK	HLA-A*11:01		apical membrane antigen 1	18.46	0.6126	PVFGKGIIIENSNTT	HLA-DRB1*04:01, HLA-DRB1*01:02, HLA-DRB1*04:10, HLA-DRB1*08:17, HLA-DRB1*08:06, HLA-DRB1*04:26, HLA-DRB1*04:21, HLA-DRB1*08:01, HLA-DRB1*04:23, HLA-DRB1*13:04
apical membrane antigen 1	14.06	0.6968	TALSHPIEV	HLA-A*02:06, HLA-C*15:02, HLA-C*03:03		apical membrane antigen 1	18.25	0.7784	SYIATTALSHPIEVE	HLA-DRB1*04:26, HLA-DRB1*07:01, HLA-DRB1*07:03, HLA-DRB1*08:17, HLA-DRB1*13:21, HLA-DRB5*01:05
apical membrane antigen 1	12.64	1.8353	KIIAPRIFI	HLA-A*30:01, HLA-A*02:06, HLA-A*32:01, HLA-A*68:02		apical membrane antigen 1	18.25	0.5178	YIATTALSHPIEVEN	HLA-DRB1*04:26, HLA-DRB1*07:01, HLA-DRB1*07:03, HLA-DRB1*08:17, HLA-DRB1*13:21, HLA-DRB5*01:05
apical membrane antigen 1	11.49	1.4763	YCVLLLSAF	HLA-A*25:01, HLA-B*35:01		apical membrane antigen 1	18.23	1.0664	GEEKRASHTTPVLME	HLA-DRB1*07:01
apical membrane antigen 1	11.13	0.7853	IENSNTTFL	HLA-B*40:01, HLA-B*40:02		apical membrane antigen 1	18.23	0.9981	WGEEKRASHTTPVLM	HLA-DRB1*07:01
apical membrane antigen 1	11.07	1.2727	VLLLSAFEF	HLA-A*29:02, HLA-A*23:01, HLA-A*02:06		apical membrane antigen 1	18.16	0.9327	VHGSGIRVDLGEDAE	HLA-DRB1*03:08, HLA-DRB1*03:06, HLA-DRB1*03:07, HLA-DRB1*03:05, HLA-DRB1*03:01, HLA-DRB1*03:09, HLA-DRB1*04:26, HLA-DRB1*11:07, HLA-DRB1*13:04
apical membrane antigen 1	11	0.6699	MLDPEASFW	HLA-B*58:01, HLA-C*05:01		apical membrane antigen 1	18.16	0.8818	EVHGSGIRVDLGEDA	HLA-DRB1*03:08, HLA-DRB1*03:06, HLA-DRB1*03:07, HLA-DRB1*03:05, HLA-DRB1*03:01, HLA-DRB1*03:09, HLA-DRB1*04:26, HLA-DRB1*11:07, HLA-DRB1*13:04
apical membrane antigen 1	10.84	0.7195	FPAIDLFEC	HLA-B*35:01, HLA-B*53:01		apical membrane antigen 1	17.92	1.0279	NFPCSLYKDEIMKEI	HLA-DRB1*03:01, HLA-DRB1*03:09, HLA-DRB1*03:08, HLA-DRB1*03:06, HLA-DRB1*03:07, HLA-DRB1*03:05, HLA-DRB1*11:07
apical membrane antigen 1	10.55	0.9786	QPKQYEQHL	HLA-B*08:01		apical membrane antigen 1	17.92	0.9259	NNFPCSLYKDEIMKE	HLA-DRB1*03:01, HLA-DRB1*03:09, HLA-DRB1*03:08, HLA-DRB1*03:06, HLA-DRB1*03:07, HLA-DRB1*03:05, HLA-DRB1*11:07
apical membrane antigen 1	10.31	0.7716	VTSNNEVVV	HLA-C*12:03		apical membrane antigen 1	17.92	0.6758	CSLYKDEIMKEIERE	HLA-DRB1*03:01, HLA-DRB1*03:09, HLA-DRB1*03:08, HLA-DRB1*03:06, HLA-DRB1*03:07, HLA-DRB1*03:05, HLA-DRB1*11:07
apical membrane antigen 1	8.44	1.5875	LQNAKFGLW	HLA-B*15:01		apical membrane antigen 1	17.92	0.5589	FPCSLYKDEIMKEIE	HLA-DRB1*03:01, HLA-DRB1*03:09, HLA-DRB1*03:08, HLA-DRB1*03:06, HLA-DRB1*03:07, HLA-DRB1*03:05, HLA-DRB1*11:07
apical membrane antigen 1	8.13	0.7767	ASHTTPVLM	HLA-A*30:01, HLA-C*15:02		apical membrane antigen 1	17.92	0.5242	PCSLYKDEIMKEIER	HLA-DRB1*03:01, HLA-DRB1*03:09, HLA-DRB1*03:08, HLA-DRB1*03:06, HLA-DRB1*03:07, HLA-DRB1*03:05, HLA-DRB1*11:07
apical membrane antigen 1	8.12	0.9523	LATILMVYL	HLA-C*03:03		apical membrane antigen 1	17.92	1.4984	SGIRVDLGEDAEVAG	HLA-DRB1*03:08, HLA-DRB1*03:06, HLA-DRB1*03:07, HLA-DRB1*03:05, HLA-DRB1*03:01, HLA-DRB1*03:09, HLA-DRB1*04:26, HLA-DRB1*11:07
apical membrane antigen 1	7.85	1.209	ISDDKDSLK	HLA-C*05:01		apical membrane antigen 1	17.92	1.4234	GIRVDLGEDAEVAGT	HLA-DRB1*03:08, HLA-DRB1*03:06, HLA-DRB1*03:07, HLA-DRB1*03:05, HLA-DRB1*03:01, HLA-DRB1*03:09, HLA-DRB1*04:26, HLA-DRB1*11:07
apical membrane antigen 1	7.81	1.5263	IEEVHGSGI	HLA-B*40:01		apical membrane antigen 1	17.92	1.3052	IRVDLGEDAEVAGTQ	HLA-DRB1*03:08, HLA-DRB1*03:06, HLA-DRB1*03:07, HLA-DRB1*03:05, HLA-DRB1*03:01, HLA-DRB1*03:09, HLA-DRB1*04:26, HLA-DRB1*11:07
apical membrane antigen 1	7.81	0.5042	TETQKCEIF	HLA-B*40:01		apical membrane antigen 1	17.92	0.9901	HGSGIRVDLGEDAEV	HLA-DRB1*03:08, HLA-DRB1*03:06, HLA-DRB1*03:07, HLA-DRB1*03:05, HLA-DRB1*03:01, HLA-DRB1*03:09, HLA-DRB1*04:26, HLA-DRB1*11:07, HLA-DRB3*01:01
apical membrane antigen 1	7.69	1.6469	KSNSRNDEM	HLA-B*58:01, HLA-C*15:02		apical membrane antigen 1	17.92	0.9015	GSGIRVDLGEDAEVA	HLA-DRB1*03:08, HLA-DRB1*03:06, HLA-DRB1*03:07, HLA-DRB1*03:05, HLA-DRB1*03:01, HLA-DRB1*03:09, HLA-DRB1*04:26, HLA-DRB1*11:07, HLA-DRB3*01:01
apical membrane antigen 1	7.46	1.3533	KRASHTTPV	HLA-B*27:05, HLA-B*39:01		apical membrane antigen 1	17.92	1.0476	PRIFISDDKDSLKCP	HLA-DRB1*03:09, HLA-DRB1*03:01, HLA-DRB1*03:05, HLA-DRB1*03:08, HLA-DRB1*03:06, HLA-DRB1*03:07, HLA-DRB1*11:07
apical membrane antigen 1	7.32	0.7453	DESKRNSMF	HLA-B*18:01		apical membrane antigen 1	17.92	0.9998	RIFISDDKDSLKCPC	HLA-DRB1*03:09, HLA-DRB1*03:01, HLA-DRB1*03:05, HLA-DRB1*03:08, HLA-DRB1*03:06, HLA-DRB1*03:07, HLA-DRB1*11:07
apical membrane antigen 1	6.45	1.2345	RKLYCVLLL	HLA-B*27:05, HLA-B*48:01		apical membrane antigen 1	17.92	1.0893	APRIFISDDKDSLKC	HLA-DRB1*03:09, HLA-DRB1*03:05, HLA-DRB1*03:01, HLA-DRB1*03:08, HLA-DRB1*03:06, HLA-DRB1*03:07, HLA-DRB1*11:07
apical membrane antigen 1	5.83	1.1818	EVVVKEEYK	HLA-A*68:01		apical membrane antigen 1	17.92	0.8787	IFISDDKDSLKCPCD	HLA-DRB1*03:09, HLA-DRB1*03:05, HLA-DRB1*03:01, HLA-DRB1*03:08, HLA-DRB1*03:06, HLA-DRB1*03:07, HLA-DRB1*11:07
apical membrane antigen 1	5.83	0.901	EASFWGEEK	HLA-A*68:01		apical membrane antigen 1	17.92	0.732	IAPRIFISDDKDSLK	HLA-DRB1*03:09, HLA-DRB1*03:05, HLA-DRB1*03:01, HLA-DRB1*03:08, HLA-DRB1*03:06, HLA-DRB1*03:07, HLA-DRB1*11:07
apical membrane antigen 1	5.8	0.8313	MIKSAFLPT	HLA-A*30:01, HLA-A*02:06		apical membrane antigen 1	17.92	0.9222	IIAPRIFISDDKDSL	HLA-DRB1*03:09, HLA-DRB1*03:05, HLA-DRB1*03:08, HLA-DRB1*03:06, HLA-DRB1*03:07, HLA-DRB1*03:01, HLA-DRB1*11:07
apical membrane antigen 1	5.43	1.3155	NYMGNPWTE	HLA-A*23:01		apical membrane antigen 1	17.92	0.8573	FISDDKDSLKCPCDP	HLA-DRB1*03:09, HLA-DRB1*03:05, HLA-DRB1*03:08, HLA-DRB1*03:06, HLA-DRB1*03:07, HLA-DRB1*03:01, HLA-DRB1*11:07
apical membrane antigen 1	5.43	1.0927	LFECNKLVF	HLA-A*23:01		apical membrane antigen 1	17.92	1.0404	LYKDEIMKEIERESK	HLA-DRB1*03:09, HLA-DRB1*03:08, HLA-DRB1*03:06, HLA-DRB1*03:07, HLA-DRB1*03:05, HLA-DRB1*03:01, HLA-DRB1*11:07
apical membrane antigen 1	5.36	0.9596	RYCNKDESK	HLA-A*31:01		apical membrane antigen 1	17.92	0.6975	SLYKDEIMKEIERES	HLA-DRB1*03:09, HLA-DRB1*03:08, HLA-DRB1*03:06, HLA-DRB1*03:07, HLA-DRB1*03:05, HLA-DRB1*03:01, HLA-DRB1*11:07
apical membrane antigen 1	5.36	0.6396	GNKKIIAPR	HLA-A*31:01		apical membrane antigen 1	17.91	0.8527	FYKDNKYVKNLDELT	HLA-DRB1*03:05, HLA-DRB1*03:09, HLA-DRB1*03:01, HLA-DRB1*11:07
apical membrane antigen 1	4.61	0.9285	KQYEQHLTD	HLA-A*32:01		apical membrane antigen 1	17.91	0.818	RHFYKDNKYVKNLDE	HLA-DRB1*03:05, HLA-DRB1*03:09, HLA-DRB1*03:01, HLA-DRB1*11:07
apical membrane antigen 1	4.43	1.837	SNTTFLTPV	HLA-A*02:06, HLA-A*68:02		apical membrane antigen 1	17.87	0.5955	TGNQYLKDGGFAFPP	HLA-DRB1*03:09, HLA-DRB1*03:05, HLA-DRB1*03:01, HLA-DRB3*01:01
apical membrane antigen 1	4.41	0.6371	NSNYKYPAV	HLA-C*15:02		apical membrane antigen 1	17.87	0.5875	ATGNQYLKDGGFAFP	HLA-DRB1*03:09, HLA-DRB1*03:05, HLA-DRB1*03:01, HLA-DRB3*01:01
apical membrane antigen 1	3.89	1.1845	PWTEYMAKY	HLA-A*29:02		apical membrane antigen 1	17.87	0.562	VATGNQYLKDGGFAF	HLA-DRB1*03:09, HLA-DRB1*03:05, HLA-DRB1*03:01, HLA-DRB3*01:01
apical membrane antigen 1	3.89	0.6579	YIATTALSH	HLA-A*29:02		apical membrane antigen 1	17.87	0.5502	GNQYLKDGGFAFPPT	HLA-DRB1*03:09, HLA-DRB1*03:05, HLA-DRB1*03:01, HLA-DRB3*01:01
apical membrane antigen 1	3.89	0.5959	QYEQHLTDY	HLA-A*29:02		apical membrane antigen 1	17.6	0.5612	SFQNYTYLSKNVVDN	HLA-DRB1*08:01, HLA-DRB1*08:17, HLA-DRB1*08:13, HLA-DRB1*08:06, HLA-DRB1*11:01, HLA-DRB1*11:20, HLA-DRB1*13:07, HLA-DRB1*11:14, HLA-DRB1*13:23, HLA-DRB1*11:28, HLA-DRB1*13:05, HLA-DRB1*15:02, HLA-DRB5*01:05, HLA-DRB1*15:06, HLA-DRB5*01:01
apical membrane antigen 1	3.89	1.9721	ADRYKSHGK	HLA-A*30:01		apical membrane antigen 1	15.7	1.1343	NVKPTCLINNSSYIA	HLA-DRB1*04:02, HLA-DRB1*01:02, HLA-DRB1*04:23, HLA-DRB1*13:02, HLA-DRB1*12:01
apical membrane antigen 1	3.89	1.1606	KMKIIIASS	HLA-A*30:01		apical membrane antigen 1	15.7	1.0369	VKPTCLINNSSYIAT	HLA-DRB1*04:02, HLA-DRB1*01:02, HLA-DRB1*04:23, HLA-DRB1*13:02, HLA-DRB1*12:01
apical membrane antigen 1	3.89	0.571	CSRHAGNMI	HLA-A*30:01		apical membrane antigen 1	14.07	1.1389	FNVKPTCLINNSSYI	HLA-DRB1*04:08, HLA-DRB1*04:02, HLA-DRB1*08:01, HLA-DRB1*08:13, HLA-DRB1*08:04, HLA-DRB1*08:17, HLA-DRB1*08:06, HLA-DRB1*11:20, HLA-DRB1*13:02, HLA-DRB1*11:14, HLA-DRB1*13:23, HLA-DRB1*13:07
apical membrane antigen 1	3.45	0.5073	TEPLMSPMT	HLA-B*40:02		apical membrane antigen 1	13.87	0.785	DISFQNYTYLSKNVV	HLA-DRB1*08:13, HLA-DRB1*08:17, HLA-DRB1*11:01, HLA-DRB1*11:20, HLA-DRB1*13:07, HLA-DRB1*11:14, HLA-DRB1*13:23, HLA-DRB1*11:28, HLA-DRB1*13:05, HLA-DRB1*15:02, HLA-DRB5*01:05, HLA-DRB1*15:06, HLA-DRB5*01:01
apical membrane antigen 1	3.04	1.2856	HFYKDNKYV	HLA-C*14:02		apical membrane antigen 1	11.5	1.1024	KPTCLINNSSYIATT	HLA-DRB1*04:02, HLA-DRB1*01:02, HLA-DRB1*04:23, HLA-DRB1*13:02
apical membrane antigen 1	3.04	1.1023	AFPPTEPLM	HLA-C*14:02		apical membrane antigen 1	11.5	1.0774	PTCLINNSSYIATTA	HLA-DRB1*04:02, HLA-DRB1*01:02, HLA-DRB1*04:23, HLA-DRB1*13:02
apical membrane antigen 1	2.5	1.4103	NTTFLTPVA	HLA-A*68:02		apical membrane antigen 1	11.5	0.8096	TCLINNSSYIATTAL	HLA-DRB1*04:02, HLA-DRB1*01:02, HLA-DRB1*04:23, HLA-DRB1*13:02
apical membrane antigen 1	2.5	1.2127	NSSYIATTA	HLA-A*68:02		apical membrane antigen 1	10.73	0.7173	IFNVKPTCLINNSSY	HLA-DRB1*01:02, HLA-DRB1*04:08, HLA-DRB1*04:02, HLA-DRB1*08:01, HLA-DRB1*08:13, HLA-DRB1*08:04, HLA-DRB1*08:17, HLA-DRB1*08:06, HLA-DRB1*07:03, HLA-DRB1*11:20, HLA-DRB1*11:14, HLA-DRB1*13:23, HLA-DRB1*13:07, HLA-DRB5*01:05
apical membrane antigen 1	2.5	0.9394	TTFLTPVAT	HLA-A*68:02		apical membrane antigen 1	10.08	0.8686	IIIENSNTTFLTPVA	HLA-DRB1*01:02, HLA-DRB1*04:10, HLA-DRB1*04:26, HLA-DRB1*04:21, HLA-DRB1*07:03, HLA-DRB1*04:23, HLA-DRB1*13:02
apical membrane antigen 1	2.5	0.6274	SSAAVAVLA	HLA-A*68:02		apical membrane antigen 1	8.82	0.7703	DELTLCSRHAGNMIP	HLA-DRB1*08:06, HLA-DRB1*13:01, HLA-DRB1*13:27, HLA-DRB1*13:28
apical membrane antigen 1	2.46	1.9364	NQYLKDGGF	HLA-B*15:02		apical membrane antigen 1	8.82	0.7696	ELTLCSRHAGNMIPD	HLA-DRB1*08:06, HLA-DRB1*13:01, HLA-DRB1*13:27, HLA-DRB1*13:28
apical membrane antigen 1	2.43	1.6089	TGAFKADRY	HLA-A*30:02		apical membrane antigen 1	8.82	0.6254	LTLCSRHAGNMIPDN	HLA-DRB1*08:06, HLA-DRB1*13:01, HLA-DRB1*13:27, HLA-DRB1*13:28
apical membrane antigen 1	2.43	1.3898	ENNFPCSLY	HLA-A*30:02		apical membrane antigen 1	7.09	0.7814	FFVCKCVERRAEVTS	HLA-DRB1*01:02, HLA-DRB1*03:09, HLA-DRB1*08:13, HLA-DRB1*08:17, HLA-DRB1*08:01, HLA-DRB1*11:20, HLA-DRB1*11:14, HLA-DRB1*13:23, HLA-DRB5*01:05
apical membrane antigen 1	2.43	1.1134	RHFYKDNKY	HLA-A*30:02		apical membrane antigen 1	7.09	0.8103	RFFVCKCVERRAEVT	HLA-DRB1*01:02, HLA-DRB1*03:09, HLA-DRB1*08:13, HLA-DRB1*08:17, HLA-DRB1*08:01, HLA-DRB1*11:20, HLA-DRB1*11:14, HLA-DRB1*13:23, HLA-DRB5*01:05, HLA-DRB5*01:01
apical membrane antigen 1	2.43	0.7332	KRKGNAEKY	HLA-A*30:02		apical membrane antigen 1	7.09	0.6569	TCRFFVCKCVERRAE	HLA-DRB1*01:02, HLA-DRB1*03:09, HLA-DRB1*08:13, HLA-DRB1*08:17, HLA-DRB1*08:01, HLA-DRB1*11:20, HLA-DRB1*11:14, HLA-DRB1*13:23, HLA-DRB5*01:05, HLA-DRB5*01:01
apical membrane antigen 1	2.43	0.6873	TCLINNSSY	HLA-A*30:02		apical membrane antigen 1	7.09	0.646	CRFFVCKCVERRAEV	HLA-DRB1*01:02, HLA-DRB1*03:09, HLA-DRB1*08:13, HLA-DRB1*08:17, HLA-DRB1*08:01, HLA-DRB1*11:20, HLA-DRB1*11:14, HLA-DRB1*13:23, HLA-DRB5*01:05, HLA-DRB5*01:01
erythrocyte binding antigen-175	78.93	1.8889	YFFASFFVL	HLA-A*23:01, HLA-A*24:02, HLA-A*29:02, HLA-A*02:06, HLA-A*02:01, HLA-B*39:01, HLA-B*40:02, HLA-C*03:03, HLA-C*14:02, HLA-C*12:03, HLA-C*07:02		apical membrane antigen 1	7.01	0.8272	FCFRPAKDISFQNYT	HLA-DRB1*07:03, HLA-DRB1*08:01, HLA-DRB1*15:02, HLA-DRB5*01:05, HLA-DRB5*01:01
erythrocyte binding antigen-175	78.76	0.6433	FTYDSEEYY	HLA-A*29:02, HLA-A*01:01, HLA-A*26:01, HLA-A*11:01, HLA-A*30:02, HLA-A*68:01, HLA-B*35:01, HLA-B*15:01, HLA-B*15:02, HLA-C*03:03, HLA-B*58:01, HLA-C*07:01, HLA-C*06:02, HLA-C*12:03, HLA-C*14:02		apical membrane antigen 1	6.71	0.5436	IIENSNTTFLTPVAT	HLA-DRB1*07:03, HLA-DRB1*13:02
erythrocyte binding antigen-175	67.96	1.4084	FRDEWWKVI	HLA-B*39:01, HLA-B*27:05, HLA-C*06:02, HLA-C*07:01, HLA-C*05:01, HLA-C*12:03, HLA-C*07:02, HLA-C*08:02		apical membrane antigen 1	6.69	1.2889	VERRAEVTSNNEVVV	HLA-DRB1*13:02
erythrocyte binding antigen-175	64.86	0.9777	RIYDKNLLM	HLA-A*02:01, HLA-A*30:01, HLA-C*07:01, HLA-C*06:02, HLA-C*15:02, HLA-C*14:02		apical membrane antigen 1	6.69	0.9251	ERRAEVTSNNEVVVK	HLA-DRB1*13:02
erythrocyte binding antigen-175	61.3	1.1522	MIKEHILAI	HLA-A*02:06, HLA-A*32:01, HLA-A*30:01, HLA-A*02:01, HLA-B*08:01, HLA-B*15:01, HLA-C*12:03		apical membrane antigen 1	6.69	0.8366	RRAEVTSNNEVVVKE	HLA-DRB1*13:02
erythrocyte binding antigen-175	55.45	1.2849	VQNEISVPV	HLA-A*02:06, HLA-A*02:01, HLA-A*32:01, HLA-B*39:01, HLA-B*15:01, HLA-C*12:03		apical membrane antigen 1	6.69	0.7406	RAEVTSNNEVVVKEE	HLA-DRB1*13:02
erythrocyte binding antigen-175	51.82	0.8655	ISIYFFASF	HLA-A*32:01, HLA-A*23:01, HLA-A*24:02, HLA-B*15:01, HLA-B*35:01, HLA-B*58:01, HLA-B*57:01, HLA-C*12:03		apical membrane antigen 1	6.42	0.7836	SMIKSAFLPTGAFKA	HLA-DRB1*07:03, HLA-DRB1*09:01, HLA-DRB5*01:05
erythrocyte binding antigen-175	48.61	1.0317	HMIHEEIPL	HLA-A*02:01, HLA-A*02:06, HLA-B*39:01, HLA-C*03:03, HLA-C*14:02		apical membrane antigen 1	5.06	0.9489	NSNTTFLTPVATGNQ	HLA-DRB1*04:10, HLA-DRB1*04:04, HLA-DRB1*04:23
erythrocyte binding antigen-175	47.1	1.5161	FASFFVLYF	HLA-A*29:02, HLA-B*35:01, HLA-A*68:01, HLA-B*15:01, HLA-B*53:01, HLA-C*03:03, HLA-B*58:01, HLA-C*05:01, HLA-C*12:03		apical membrane antigen 1	5.06	0.9034	SNTTFLTPVATGNQY	HLA-DRB1*04:10, HLA-DRB1*04:04, HLA-DRB1*04:23
erythrocyte binding antigen-175	46.08	0.8604	KINTNSNYV	HLA-A*30:01, HLA-A*02:01, HLA-A*02:06, HLA-C*15:02		apical membrane antigen 1	4.98	0.8429	CLINNSSYIATTALS	HLA-DRB1*04:02, HLA-DRB1*01:02, HLA-DRB1*04:23
erythrocyte binding antigen-175	45.51	1.2425	LLMIKEHIL	HLA-A*02:01, HLA-B*08:01		apical membrane antigen 1	4.96	0.6999	WGNYNTETQKCEIFN	HLA-DRB1*04:08, HLA-DRB1*08:13, HLA-DRB1*08:17, HLA-DRB1*08:01, HLA-DRB1*04:26, HLA-DRB1*11:14, HLA-DRB1*13:23
erythrocyte binding antigen-175	45.51	0.9961	NLYDKKLDL	HLA-A*02:01, HLA-B*08:01		apical membrane antigen 1	4.96	0.5748	NWGNYNTETQKCEIF	HLA-DRB1*04:08, HLA-DRB1*08:13, HLA-DRB1*08:17, HLA-DRB1*08:01, HLA-DRB1*04:26, HLA-DRB1*11:14, HLA-DRB1*13:23
erythrocyte binding antigen-175	43.03	1.3062	KTYTKETMK	HLA-A*03:01, HLA-A*11:01, HLA-A*31:01, HLA-A*30:01, HLA-A*68:01		apical membrane antigen 1	4.28	1.0666	TSNNEVVVKEEYKDE	HLA-DRB1*08:06, HLA-DRB1*08:01, HLA-DRB1*08:17, HLA-DRB1*13:04
erythrocyte binding antigen-175	43.03	1.5095	AIYESRILK	HLA-A*11:01, HLA-A*03:01, HLA-A*30:01, HLA-A*31:01, HLA-A*68:01		apical membrane antigen 1	4.28	1.0357	SNNEVVVKEEYKDEY	HLA-DRB1*08:06, HLA-DRB1*08:01, HLA-DRB1*08:17, HLA-DRB1*13:04
erythrocyte binding antigen-175	43.03	0.9041	KIFTFIENK	HLA-A*11:01, HLA-A*03:01, HLA-A*31:01, HLA-A*30:01, HLA-A*68:01		apical membrane antigen 1	4.28	0.8851	NEVVVKEEYKDEYAD	HLA-DRB1*08:06, HLA-DRB1*08:01, HLA-DRB1*08:17, HLA-DRB1*13:04
erythrocyte binding antigen-175	43.03	2.3424	SIKPEVYLK	HLA-A*11:01, HLA-A*30:01, HLA-A*31:01, HLA-A*03:01, HLA-A*68:01		apical membrane antigen 1	4.28	0.8777	VTSNNEVVVKEEYKD	HLA-DRB1*08:06, HLA-DRB1*08:01, HLA-DRB1*08:17, HLA-DRB1*13:04
erythrocyte binding antigen-175	42.53	0.9593	FIILVILGA	HLA-A*02:06, HLA-A*02:01, HLA-A*68:02		apical membrane antigen 1	4.28	0.7717	NNEVVVKEEYKDEYA	HLA-DRB1*08:06, HLA-DRB1*08:01, HLA-DRB1*08:17, HLA-DRB1*13:04
erythrocyte binding antigen-175	40.6	0.9706	MLSEHKNNI	HLA-A*02:01, HLA-A*02:06		apical membrane antigen 1	4.28	0.7085	EVVVKEEYKDEYADI	HLA-DRB1*08:06, HLA-DRB1*08:01, HLA-DRB1*08:17, HLA-DRB1*13:04
erythrocyte binding antigen-175	40.6	1.1463	LMIKEHILA	HLA-A*02:06, HLA-A*02:01		apical membrane antigen 1	4.28	0.6485	GKCPVFGKGIIIENS	HLA-DRB1*08:17, HLA-DRB1*08:06, HLA-DRB1*08:01, HLA-DRB1*13:04
erythrocyte binding antigen-175	40.03	1.0645	IVLKSHMNR	HLA-A*31:01, HLA-A*11:01, HLA-A*03:01, HLA-A*68:01		apical membrane antigen 1	3.96	0.873	FVCKCVERRAEVTSN	HLA-DRB1*03:09, HLA-DRB1*08:13, HLA-DRB1*08:17, HLA-DRB1*08:01, HLA-DRB1*11:20, HLA-DRB1*11:14, HLA-DRB1*13:23
erythrocyte binding antigen-175	39.9	1.4758	FNNNYQSFL	HLA-C*03:03, HLA-C*07:01, HLA-C*06:02		apical membrane antigen 1	3.96	1.0009	FKNKNASMIKSAFLP	HLA-DRB1*08:13, HLA-DRB1*08:01
erythrocyte binding antigen-175	39.08	2.4279	VLFIILVIL	HLA-A*02:01		apical membrane antigen 1	3.49	0.6517	KKCHILYIAAQENNG	HLA-DRB1*04:10, HLA-DRB1*01:02, HLA-DRB4*01:01, HLA-DRB5*01:05
erythrocyte binding antigen-175	39.08	1.3282	SLIKQNKYV	HLA-A*02:01		apical membrane antigen 1	3.49	0.5172	KDKKCHILYIAAQEN	HLA-DRB1*04:10, HLA-DRB1*01:02, HLA-DRB4*01:01, HLA-DRB5*01:05
erythrocyte binding antigen-175	39.08	0.6714	ILSFLDSRI	HLA-A*02:01		apical membrane antigen 1	3.23	0.7448	NKYVKNLDELTLCSR	HLA-DRB1*01:02, HLA-DRB1*15:06
erythrocyte binding antigen-175	38.86	1.193	NSYKEWISK	HLA-A*11:01, HLA-A*30:01, HLA-A*03:01, HLA-A*68:01		apical membrane antigen 1	3.23	0.7237	YKDNKYVKNLDELTL	HLA-DRB1*01:02, HLA-DRB1*15:06
erythrocyte binding antigen-175	38.86	1.3697	MIHEEIPLK	HLA-A*30:01, HLA-A*11:01, HLA-A*03:01, HLA-A*68:01		apical membrane antigen 1	3.23	0.6268	DNKYVKNLDELTLCS	HLA-DRB1*01:02, HLA-DRB1*15:06
erythrocyte binding antigen-175	38.48	1.5605	LSNRKLVGK	HLA-A*11:01, HLA-A*31:01, HLA-A*03:01, HLA-A*30:01		apical membrane antigen 1	3.23	0.6245	KYVKNLDELTLCSRH	HLA-DRB1*01:02, HLA-DRB1*15:06
erythrocyte binding antigen-175	38.33	2.652	IYFFASFFV	HLA-A*23:01, HLA-A*24:02, HLA-A*30:01, HLA-A*02:06, HLA-A*29:02, HLA-A*30:02, HLA-A*68:02		apical membrane antigen 1	3.23	0.5211	KDNKYVKNLDELTLC	HLA-DRB1*01:02, HLA-DRB1*15:06
erythrocyte binding antigen-175	36.9	1.1699	KKNDRSNYV	HLA-C*06:02, HLA-C*07:01, HLA-C*15:02		apical membrane antigen 1	3.19	1.0319	VENNFPCSLYKDEIM	HLA-DRB1*01:02
erythrocyte binding antigen-175	35.75	0.7108	YLIKISENK	HLA-A*11:01, HLA-A*03:01, HLA-A*68:01		apical membrane antigen 1	3.19	0.8781	EVENNFPCSLYKDEI	HLA-DRB1*01:02
erythrocyte binding antigen-175	35.36	3.7428	KLFRDEWWK	HLA-A*03:01, HLA-A*11:01, HLA-A*31:01		apical membrane antigen 1	3.19	0.7679	PIEVENNFPCSLYKD	HLA-DRB1*01:02
erythrocyte binding antigen-175	35.36	0.8951	ILNNSKFNK	HLA-A*03:01, HLA-A*11:01, HLA-A*31:01		apical membrane antigen 1	3.19	0.7495	IEVENNFPCSLYKDE	HLA-DRB1*01:02
erythrocyte binding antigen-175	33.43	2.4093	SIYFFASFF	HLA-A*29:02, HLA-A*32:01, HLA-A*30:02, HLA-A*68:01, HLA-B*15:01, HLA-C*14:02, HLA-C*12:03		apical membrane antigen 1	3.19	0.6101	SHPIEVENNFPCSLY	HLA-DRB1*01:02
erythrocyte binding antigen-175	31.67	0.7843	NENNFLFEV	HLA-A*02:06, HLA-B*40:02, HLA-B*18:01, HLA-B*40:01, HLA-B*44:02, HLA-B*44:03		apical membrane antigen 1	3.19	0.5551	LSHPIEVENNFPCSL	HLA-DRB1*01:02
erythrocyte binding antigen-175	31.39	0.6779	FCNDLKNSF	HLA-B*35:01, HLA-C*03:03, HLA-C*05:01, HLA-C*12:03		apical membrane antigen 1	3.12	0.9933	AKDISFQNYTYLSKN	HLA-DRB1*08:13, HLA-DRB1*08:17, HLA-DRB1*15:02, HLA-DRB5*01:05, HLA-DRB1*15:06
erythrocyte binding antigen-175	30.92	0.5451	VILGASQAK	HLA-A*11:01, HLA-A*03:01		apical membrane antigen 1	3.12	0.9861	KDISFQNYTYLSKNV	HLA-DRB1*08:13, HLA-DRB1*08:17, HLA-DRB1*15:02, HLA-DRB5*01:05, HLA-DRB1*15:06
erythrocyte binding antigen-175	30.13	0.9094	VWNVISWVF	HLA-A*24:02, HLA-A*23:01, HLA-A*32:01		apical membrane antigen 1	3.12	0.972	PAKDISFQNYTYLSK	HLA-DRB1*08:13, HLA-DRB1*08:17, HLA-DRB1*15:02, HLA-DRB5*01:05, HLA-DRB1*15:06
erythrocyte binding antigen-175	28.99	0.5312	NSNYVHRNK	HLA-A*30:01, HLA-A*31:01, HLA-A*11:01, HLA-A*68:01		apical membrane antigen 1	3.1	1.2012	FRPAKDISFQNYTYL	HLA-DRB1*07:03, HLA-DRB1*15:02, HLA-DRB5*01:05
erythrocyte binding antigen-175	28.99	1.9174	SFFVLYFAK	HLA-A*31:01, HLA-A*11:01, HLA-A*30:01, HLA-A*68:01		apical membrane antigen 1	3.1	1.1146	CFRPAKDISFQNYTY	HLA-DRB1*07:03, HLA-DRB1*15:02, HLA-DRB5*01:05
erythrocyte binding antigen-175	28.37	0.8659	SEKCSNLNF	HLA-B*44:02, HLA-B*40:01, HLA-B*15:01, HLA-B*44:03		apical membrane antigen 1	2.33	1.0576	NASMIKSAFLPTGAF	HLA-DRB1*08:02
erythrocyte binding antigen-175	28.23	0.7891	LAMGNDMDF	HLA-B*35:01, HLA-B*15:01, HLA-C*03:03, HLA-B*53:01, HLA-B*58:01		apical membrane antigen 1	2.33	0.9113	HKPTYDKMKIIIASS	HLA-DRB1*08:02
erythrocyte binding antigen-175	27.45	1.0292	KEHILAIAI	HLA-A*32:01, HLA-B*40:02, HLA-B*40:01, HLA-B*44:02, HLA-B*44:03		apical membrane antigen 1	2.33	0.7327	KNASMIKSAFLPTGA	HLA-DRB1*08:02
erythrocyte binding antigen-175	26.18	1.2092	IYDKNLLMI	HLA-A*23:01, HLA-A*24:02		apical membrane antigen 1	2.33	0.7273	ASMIKSAFLPTGAFK	HLA-DRB1*08:02
erythrocyte binding antigen-175	25.21	1.3481	ASFFVLYFA	HLA-A*30:01, HLA-A*02:06, HLA-A*11:01, HLA-A*30:02, HLA-A*68:02		apical membrane antigen 1	1.82	0.914	EIVERSNYMGNPWTE	HLA-DRB1*04:02
erythrocyte binding antigen-175	25.13	1.1617	ILKRKYKNK	HLA-A*03:01, HLA-A*30:01, HLA-A*31:01		apical membrane antigen 1	1.82	0.9112	IVERSNYMGNPWTEY	HLA-DRB1*04:02
erythrocyte binding antigen-175	25.13	1.5747	KLRESKESK	HLA-A*30:01, HLA-A*03:01, HLA-A*31:01		apical membrane antigen 1	1.82	0.8059	SIEIVERSNYMGNPW	HLA-DRB1*04:02
erythrocyte binding antigen-175	23.91	0.6261	RNSNTLHLK	HLA-A*11:01, HLA-A*30:01, HLA-A*31:01		apical membrane antigen 1	1.82	0.6838	IEIVERSNYMGNPWT	HLA-DRB1*04:02
erythrocyte binding antigen-175	21.47	0.66	FREKLWEAM	HLA-C*07:02		apical membrane antigen 1	1.82	0.6712	SSIEIVERSNYMGNP	HLA-DRB1*04:02
erythrocyte binding antigen-175	21.08	1.4926	KVWECKKPY	HLA-A*29:02, HLA-B*15:01, HLA-C*12:03		apical membrane antigen 1	1.82	0.5527	FSSIEIVERSNYMGN	HLA-DRB1*04:02
erythrocyte binding antigen-175	20.96	0.5421	MSHNSSQHI	HLA-A*30:01, HLA-A*68:02, HLA-B*15:01, HLA-B*58:01, HLA-C*15:02		apical membrane antigen 1	1.82	1.1202	VCPRKNLQNAKFGLW	HLA-DRB1*04:02, HLA-DRB1*08:17
erythrocyte binding antigen-175	20.88	0.6184	TSSLIKQNK	HLA-A*11:01, HLA-A*68:01		apical membrane antigen 1	1.82	1.0326	EKVCPRKNLQNAKFG	HLA-DRB1*04:02, HLA-DRB1*08:17
erythrocyte binding antigen-175	20.42	1.1352	NEEMFNNNY	HLA-B*18:01, HLA-B*44:02, HLA-B*44:03		apical membrane antigen 1	1.82	0.787	KVCPRKNLQNAKFGL	HLA-DRB1*04:02, HLA-DRB1*08:17
erythrocyte binding antigen-175	20.42	0.9454	TERISNNEY	HLA-B*44:02, HLA-B*18:01, HLA-B*44:03		apical membrane antigen 1	1.82	0.808	WEKVCPRKNLQNAKF	HLA-DRB1*04:02, HLA-DRB1*08:17, HLA-DRB5*01:05
erythrocyte binding antigen-175	19.48	1.6508	ISVPVTGEI	HLA-A*68:02, HLA-B*58:01, HLA-C*15:02, HLA-C*12:03		apical membrane antigen 1	0.38	0.6056	FAFPPTEPLMSPMTL	HLA-DRB1*04:26, HLA-DRB1*11:28, HLA-DRB1*13:05
erythrocyte binding antigen-175	18.71	2.5923	KSIKPEVYL	HLA-B*58:01, HLA-C*03:03, HLA-B*57:01, HLA-C*15:02		apical membrane antigen 1	0.38	0.5323	GFAFPPTEPLMSPMT	HLA-DRB1*04:26, HLA-DRB1*11:28, HLA-DRB1*13:05
erythrocyte binding antigen-175	18.29	0.7803	NENNENNFL	HLA-B*40:01, HLA-B*44:02, HLA-B*40:02		apical membrane antigen 1	0.3	1.2124	ERESKRIKLNDNDDE	HLA-DRB1*04:10, HLA-DRB1*04:21
erythrocyte binding antigen-175	17.99	1.5111	YTCFRKEAF	HLA-C*03:03, HLA-C*12:03		apical membrane antigen 1	0.3	1.1719	ESKRIKLNDNDDEGN	HLA-DRB1*04:10, HLA-DRB1*04:21
erythrocyte binding antigen-175	17.32	1.8226	FEDEFKEEL	HLA-B*40:01, HLA-C*12:03		apical membrane antigen 1	0.3	1.109	RESKRIKLNDNDDEG	HLA-DRB1*04:10, HLA-DRB1*04:21
erythrocyte binding antigen-175	16.81	0.9588	LLLKKNDNK	HLA-A*03:01		apical membrane antigen 1	0.3	0.8874	SKRIKLNDNDDEGNK	HLA-DRB1*04:10, HLA-DRB1*04:21
erythrocyte binding antigen-175	15.63	1.1035	FDDPSYTCF	HLA-C*05:01, HLA-C*03:03		apical membrane antigen 1	0.3	0.841	KRIKLNDNDDEGNKK	HLA-DRB1*04:10, HLA-DRB1*04:21
erythrocyte binding antigen-175	15.53	1.8396	LSDDVRPDK	HLA-A*11:01		apical membrane antigen 1	0.3	0.5434	RIKLNDNDDEGNKKI	HLA-DRB1*04:10, HLA-DRB1*04:21
erythrocyte binding antigen-175	15.53	0.8937	ISQERDLQK	HLA-A*11:01		apical membrane antigen 1	0.3	0.9084	TTFLTPVATGNQYLK	HLA-DRB1*04:10, HLA-DRB1*04:23
erythrocyte binding antigen-175	15.53	0.6205	GDVDISMPK	HLA-A*11:01		apical membrane antigen 1	0.3	0.8969	TFLTPVATGNQYLKD	HLA-DRB1*04:10, HLA-DRB1*04:23
erythrocyte binding antigen-175	14.65	0.8092	YFTYDSEEY	HLA-A*29:02, HLA-B*35:01, HLA-C*14:02		apical membrane antigen 1	0.3	0.7969	LTPVATGNQYLKDGG	HLA-DRB1*04:10, HLA-DRB1*04:23
erythrocyte binding antigen-175	13.63	2.0848	EELQITQWI	HLA-B*44:02, HLA-B*44:03		apical membrane antigen 1	0.3	0.7662	FLTPVATGNQYLKDG	HLA-DRB1*04:10, HLA-DRB1*04:23
erythrocyte binding antigen-175	13.63	1.5414	QEELQITQW	HLA-B*44:02, HLA-B*44:03		apical membrane antigen 1	0.3	0.6316	NTTFLTPVATGNQYL	HLA-DRB1*04:10, HLA-DRB1*04:23
erythrocyte binding antigen-175	13.63	0.7798	SEMSHNSSQ	HLA-B*44:02, HLA-B*44:03		apical membrane antigen 1	0.3	0.8251	LHQEHTYQQEDSGED	HLA-DRB1*04:10, HLA-DRB1*04:26, HLA-DRB1*04:23
erythrocyte binding antigen-175	13.63	0.6957	RESDDGELY	HLA-B*44:02, HLA-B*44:03		apical membrane antigen 1	0.3	0.5055	EYEYPLHQEHTYQQE	HLA-DRB1*04:10, HLA-DRB1*04:26, HLA-DRB1*04:23
erythrocyte binding antigen-175	12.97	1.1483	LLKKNDNKY	HLA-A*30:02, HLA-B*15:02, HLA-B*15:01		apical membrane antigen 1	0.27	0.9855	EEVHGSGIRVDLGED	HLA-DRB1*13:04
erythrocyte binding antigen-175	12.78	0.8283	RPDKNHEEV	HLA-B*07:02		apical membrane antigen 1	0.27	0.6861	IEEVHGSGIRVDLGE	HLA-DRB1*13:04
erythrocyte binding antigen-175	12.73	1.8377	KEWHGEFLL	HLA-B*40:01, HLA-B*40:02, HLA-B*48:01		apical membrane antigen 1	0.05	0.9873	LCSRHAGNMIPDNDK	HLA-DRB1*08:06
erythrocyte binding antigen-175	12.56	0.9423	EVKDVPISI	HLA-A*68:02, HLA-C*12:03		apical membrane antigen 1	0.05	0.6383	TLCSRHAGNMIPDND	HLA-DRB1*08:06
erythrocyte binding antigen-175	12.35	1.4748	IAIYESRIL	HLA-C*03:03, HLA-C*15:02		apical membrane antigen 1	0.04	0.552	YLKDGGFAFPPTEPL	HLA-DRB1*03:09, HLA-DRB1*03:05, HLA-DRB3*01:01
erythrocyte binding antigen-175	11.97	1.3673	WFSEWGDDY	HLA-A*29:02, HLA-B*35:01		apical membrane antigen 1	0.02	1.0537	IENSNTTFLTPVATG	HLA-DRB1*07:03
erythrocyte binding antigen-175	11.13	1.2775	REKLWEAML	HLA-B*40:01, HLA-B*40:02		apical membrane antigen 1	0.02	1.2774	FLPTGAFKADRYKSH	HLA-DRB1*07:03, HLA-DRB5*01:05
erythrocyte binding antigen-175	11.13	1.0285	VEKELKDTL	HLA-B*40:01, HLA-B*40:02		apical membrane antigen 1	0.02	1.2682	AFLPTGAFKADRYKS	HLA-DRB1*07:03, HLA-DRB5*01:05
erythrocyte binding antigen-175	11.03	1.2726	SEHKIKNFR	HLA-A*31:01, HLA-A*68:01		apical membrane antigen 1	0.02	1.208	SAFLPTGAFKADRYK	HLA-DRB1*07:03, HLA-DRB5*01:05
erythrocyte binding antigen-175	11.03	0.835	NSGNVLNMR	HLA-A*31:01, HLA-A*68:01		apical membrane antigen 1	0.02	1.1825	KSAFLPTGAFKADRY	HLA-DRB1*07:03, HLA-DRB5*01:05
erythrocyte binding antigen-175	11.03	0.7619	ISVSPENSR	HLA-A*31:01, HLA-A*68:01		apical membrane antigen 1	0.02	1.001	MIKSAFLPTGAFKAD	HLA-DRB1*07:03, HLA-DRB5*01:05
erythrocyte binding antigen-175	11.03	0.6837	LAIAIYESR	HLA-A*31:01, HLA-A*68:01		apical membrane antigen 1	0.02	0.742	IKSAFLPTGAFKADR	HLA-DRB1*07:03, HLA-DRB5*01:05
erythrocyte binding antigen-175	11.03	0.5369	NTNSNYVHR	HLA-A*31:01, HLA-A*68:01		apical membrane antigen 1	0	0.7075	DQPKQYEQHLTDYEK	HLA-DRB1*04:21
erythrocyte binding antigen-175	10.92	0.8864	DYCMSYFTY	HLA-A*29:02, HLA-B*18:01		apical membrane antigen 1	0	0.5305	SDQPKQYEQHLTDYE	HLA-DRB1*04:21
erythrocyte binding antigen-175	10.8	0.6451	NLCCAVSDY	HLA-B*15:02, HLA-B*15:01		apical membrane antigen 1	0	1.1927	LDPEASFWGEEKRAS	HLA-DRB1*11:14, HLA-DRB1*13:23, HLA-DRB1*11:20
erythrocyte binding antigen-175	10.8	0.6119	NMRSNNNNF	HLA-B*15:02, HLA-B*15:01		apical membrane antigen 1	0	1.162	PEASFWGEEKRASHT	HLA-DRB1*11:14, HLA-DRB1*13:23, HLA-DRB1*11:20
erythrocyte binding antigen-175	10.67	0.7857	KQAKQYQEY	HLA-A*30:02, HLA-B*15:01		apical membrane antigen 1	0	1.1231	DPEASFWGEEKRASH	HLA-DRB1*11:14, HLA-DRB1*13:23, HLA-DRB1*11:20
erythrocyte binding antigen-175	10.55	2.1577	CMKYRDWII	HLA-B*08:01		apical membrane antigen 1	0	1.0832	EASFWGEEKRASHTT	HLA-DRB1*11:14, HLA-DRB1*13:23, HLA-DRB1*11:20
erythrocyte binding antigen-175	10.31	0.8893	NAENYLIKI	HLA-C*12:03		apical membrane antigen 1	0	1.0782	ASFWGEEKRASHTTP	HLA-DRB1*11:14, HLA-DRB1*13:23, HLA-DRB1*11:20
erythrocyte binding antigen-175	10.23	0.5263	QQSGGIVNM	HLA-A*02:06, HLA-B*15:01		apical membrane antigen 1	0	1.0192	SFWGEEKRASHTTPV	HLA-DRB1*11:14, HLA-DRB1*13:23, HLA-DRB1*11:20
erythrocyte binding antigen-175	9.6	1.2583	NSKFCNDLK	HLA-A*30:01, HLA-A*68:01		apical membrane antigen 1	0	0.8862	FWGEEKRASHTTPVL	HLA-DRB1*11:14, HLA-DRB1*13:23, HLA-DRB1*11:20
erythrocyte binding antigen-175	9.6	1.2342	NTKVWECKK	HLA-A*30:01, HLA-A*68:01		apical membrane antigen 1	0	0.5982	YRPINEHREHPKEYE	HLA-DRB1*13:21
erythrocyte binding antigen-175	9.14	1.2948	SYKEWISKK	HLA-A*31:01, HLA-A*30:01		apical membrane antigen 1	0	1.8531	TGAFKADRYKSHGKG	HLA-DRB3*01:01
erythrocyte binding antigen-175	9.14	0.8828	KWWNEFREK	HLA-A*31:01, HLA-A*30:01		apical membrane antigen 1	0	1.7156	PTGAFKADRYKSHGK	HLA-DRB3*01:01
erythrocyte binding antigen-175	8.44	1.1256	SQINHSHHG	HLA-B*15:01		apical membrane antigen 1	0	1.4455	LPTGAFKADRYKSHG	HLA-DRB3*01:01
erythrocyte binding antigen-175	8.42	0.6949	LPLESSTIT	HLA-B*35:01		erythrocyte binding antigen-175	82.93	0.9893	LFIILVILGASQAKY	HLA-DRB1*01:02, HLA-DRB1*01:01, HLA-DRB1*03:05, HLA-DRB1*03:08, HLA-DRB1*03:06, HLA-DRB1*03:07, HLA-DRB1*04:02, HLA-DRB1*03:09, HLA-DRB1*03:01, HLA-DRB1*04:01, HLA-DRB1*04:23, HLA-DRB1*04:08, HLA-DRB1*04:10, HLA-DRB1*08:02, HLA-DRB1*04:26, HLA-DRB1*08:01, HLA-DRB1*04:21, HLA-DRB1*04:04, HLA-DRB1*08:04, HLA-DRB1*04:05, HLA-DRB1*07:03, HLA-DRB1*11:01, HLA-DRB1*11:14, HLA-DRB1*11:04, HLA-DRB1*11:06,…
erythrocyte binding antigen-175	8.13	0.9687	ASKKESQLL	HLA-A*30:01, HLA-C*15:02		erythrocyte binding antigen-175	82.92	0.739	FIILVILGASQAKYQ	HLA-DRB1*01:02, HLA-DRB1*01:01, HLA-DRB1*03:05, HLA-DRB1*03:08, HLA-DRB1*03:06, HLA-DRB1*03:07, HLA-DRB1*04:02, HLA-DRB1*03:09, HLA-DRB1*03:01, HLA-DRB1*04:01, HLA-DRB1*04:23, HLA-DRB1*04:08, HLA-DRB1*04:10, HLA-DRB1*08:02, HLA-DRB1*04:26, HLA-DRB1*08:01, HLA-DRB1*04:21, HLA-DRB1*04:04, HLA-DRB1*08:04, HLA-DRB1*04:05, HLA-DRB1*11:01, HLA-DRB1*11:14, HLA-DRB1*11:04, HLA-DRB1*11:06, HLA-DRB1*08:17,…
erythrocyte binding antigen-175	8.12	0.883	EASKKESQL	HLA-C*03:03		erythrocyte binding antigen-175	74.32	1.0749	VLFIILVILGASQAK	HLA-DRB1*01:02, HLA-DRB1*03:05, HLA-DRB1*01:01, HLA-DRB1*03:08, HLA-DRB1*03:06, HLA-DRB1*03:07, HLA-DRB1*04:02, HLA-DRB1*03:09, HLA-DRB1*04:01, HLA-DRB1*04:23, HLA-DRB1*04:08, HLA-DRB1*04:10, HLA-DRB1*08:02, HLA-DRB1*04:26, HLA-DRB1*04:04, HLA-DRB1*08:01, HLA-DRB1*04:21, HLA-DRB1*07:03, HLA-DRB1*08:04, HLA-DRB1*04:05, HLA-DRB1*11:01, HLA-DRB1*11:14, HLA-DRB1*11:04, HLA-DRB1*11:06, HLA-DRB1*08:17,…
erythrocyte binding antigen-175	8.12	0.6078	NAVRVSRIL	HLA-C*03:03		erythrocyte binding antigen-175	74.32	0.9703	GVLFIILVILGASQA	HLA-DRB1*01:02, HLA-DRB1*03:05, HLA-DRB1*03:08, HLA-DRB1*03:06, HLA-DRB1*03:07, HLA-DRB1*03:09, HLA-DRB1*01:01, HLA-DRB1*04:02, HLA-DRB1*04:01, HLA-DRB1*04:23, HLA-DRB1*04:08, HLA-DRB1*04:10, HLA-DRB1*08:02, HLA-DRB1*04:26, HLA-DRB1*04:04, HLA-DRB1*08:01, HLA-DRB1*04:21, HLA-DRB1*07:03, HLA-DRB1*08:04, HLA-DRB1*04:05, HLA-DRB1*11:01, HLA-DRB1*11:14, HLA-DRB1*11:04, HLA-DRB1*11:06, HLA-DRB1*08:17,…
erythrocyte binding antigen-175	7.85	1.1618	ESDDGELYD	HLA-C*05:01		erythrocyte binding antigen-175	69.71	0.6848	AVRVSRILSFLDSRI	HLA-DRB1*03:01, HLA-DRB1*03:08, HLA-DRB1*03:06, HLA-DRB1*03:07, HLA-DRB1*03:09, HLA-DRB1*03:05, HLA-DRB1*04:01, HLA-DRB1*07:03, HLA-DRB1*04:21, HLA-DRB1*04:05, HLA-DRB1*04:10, HLA-DRB1*04:04, HLA-DRB1*08:02, HLA-DRB1*04:26, HLA-DRB1*11:07, HLA-DRB1*11:04, HLA-DRB1*11:06, HLA-DRB1*11:20, HLA-DRB1*11:01, HLA-DRB1*11:21, HLA-DRB1*11:02, HLA-DRB1*11:28, HLA-DRB1*13:05, HLA-DRB1*13:01, HLA-DRB1*13:27,…
erythrocyte binding antigen-175	7.85	1.0996	CNDLKNSFL	HLA-C*05:01		erythrocyte binding antigen-175	68.41	0.5661	VRVSRILSFLDSRIN	HLA-DRB1*03:01, HLA-DRB1*03:08, HLA-DRB1*03:06, HLA-DRB1*03:07, HLA-DRB1*03:09, HLA-DRB1*03:05, HLA-DRB1*04:01, HLA-DRB1*07:03, HLA-DRB1*04:21, HLA-DRB1*04:05, HLA-DRB1*04:04, HLA-DRB1*04:10, HLA-DRB1*04:26, HLA-DRB1*11:07, HLA-DRB1*11:04, HLA-DRB1*11:06, HLA-DRB1*11:20, HLA-DRB1*11:01, HLA-DRB1*11:21, HLA-DRB1*11:02, HLA-DRB1*11:28, HLA-DRB1*13:05, HLA-DRB1*13:01, HLA-DRB1*13:27, HLA-DRB1*13:11,…
erythrocyte binding antigen-175	7.85	0.8816	SVDTNTKVW	HLA-C*05:01		erythrocyte binding antigen-175	67.94	0.7306	GAGVLFIILVILGAS	HLA-DRB1*03:05, HLA-DRB1*03:09, HLA-DRB1*01:02, HLA-DRB1*03:08, HLA-DRB1*03:06, HLA-DRB1*03:07, HLA-DRB1*04:02, HLA-DRB1*04:01, HLA-DRB1*04:08, HLA-DRB1*04:26, HLA-DRB1*04:10, HLA-DRB1*04:23, HLA-DRB1*08:01, HLA-DRB1*04:21, HLA-DRB1*07:03, HLA-DRB1*04:04, HLA-DRB1*08:04, HLA-DRB1*04:05, HLA-DRB1*08:02, HLA-DRB1*11:01, HLA-DRB1*11:14, HLA-DRB1*11:04, HLA-DRB1*11:06, HLA-DRB1*08:17, HLA-DRB1*11:20,…
erythrocyte binding antigen-175	7.81	0.7461	EEGHNKQAL	HLA-B*40:01		erythrocyte binding antigen-175	67.94	0.6398	AGVLFIILVILGASQ	HLA-DRB1*03:05, HLA-DRB1*03:09, HLA-DRB1*01:02, HLA-DRB1*03:08, HLA-DRB1*03:06, HLA-DRB1*03:07, HLA-DRB1*04:02, HLA-DRB1*04:01, HLA-DRB1*08:02, HLA-DRB1*04:08, HLA-DRB1*04:26, HLA-DRB1*04:10, HLA-DRB1*04:23, HLA-DRB1*08:01, HLA-DRB1*04:21, HLA-DRB1*07:03, HLA-DRB1*04:04, HLA-DRB1*08:04, HLA-DRB1*04:05, HLA-DRB1*11:01, HLA-DRB1*11:14, HLA-DRB1*11:04, HLA-DRB1*11:06, HLA-DRB1*08:17, HLA-DRB1*11:20,…
erythrocyte binding antigen-175	7.71	0.87	KENEKFLDV	HLA-B*40:02, HLA-C*15:02		erythrocyte binding antigen-175	61.85	1.1703	EHILAIAIYESRILK	HLA-DRB1*04:02, HLA-DRB1*03:01, HLA-DRB1*03:05, HLA-DRB1*04:23, HLA-DRB1*08:04, HLA-DRB1*04:08, HLA-DRB1*04:04, HLA-DRB1*07:03, HLA-DRB1*11:04, HLA-DRB1*11:06, HLA-DRB1*11:07, HLA-DRB1*08:06, HLA-DRB1*11:01, HLA-DRB1*11:21, HLA-DRB1*11:02, HLA-DRB1*13:11, HLA-DRB1*13:07, HLA-DRB1*13:01, HLA-DRB1*13:27, HLA-DRB1*13:04, HLA-DRB1*11:28, HLA-DRB1*13:05, HLA-DRB1*13:22, HLA-DRB1*15:01, HLA-DRB1*15:06,…
erythrocyte binding antigen-175	7.69	1.2127	ISVKYCDHM	HLA-B*58:01, HLA-C*15:02		erythrocyte binding antigen-175	60.86	0.7067	IILVILGASQAKYQS	HLA-DRB1*01:02, HLA-DRB1*01:01, HLA-DRB1*03:08, HLA-DRB1*03:06, HLA-DRB1*03:07, HLA-DRB1*04:02, HLA-DRB1*03:05, HLA-DRB1*03:01, HLA-DRB1*03:09, HLA-DRB1*04:23, HLA-DRB1*04:08, HLA-DRB1*04:10, HLA-DRB1*04:26, HLA-DRB1*08:04, HLA-DRB1*04:04, HLA-DRB1*04:21, HLA-DRB1*08:02, HLA-DRB1*08:13, HLA-DRB1*11:07, HLA-DRB1*11:04, HLA-DRB1*11:06, HLA-DRB1*11:21, HLA-DRB1*11:02, HLA-DRB1*11:01, HLA-DRB1*11:14,…
erythrocyte binding antigen-175	7.32	1.7023	DEGKAHEEL	HLA-B*18:01		erythrocyte binding antigen-175	60.3	1.09	ILAIAIYESRILKRK	HLA-DRB1*04:02, HLA-DRB1*03:01, HLA-DRB1*03:05, HLA-DRB1*04:23, HLA-DRB1*08:02, HLA-DRB1*08:04, HLA-DRB1*04:08, HLA-DRB1*07:03, HLA-DRB1*11:04, HLA-DRB1*11:06, HLA-DRB1*11:07, HLA-DRB1*08:06, HLA-DRB1*11:01, HLA-DRB1*11:21, HLA-DRB1*11:02, HLA-DRB1*13:11, HLA-DRB1*13:07, HLA-DRB1*13:01, HLA-DRB1*13:27, HLA-DRB1*13:04, HLA-DRB1*11:28, HLA-DRB1*13:05, HLA-DRB1*13:22, HLA-DRB1*15:01, HLA-DRB1*15:06,…
erythrocyte binding antigen-175	6.81	1.8427	NSVDTNTKV	HLA-A*68:02, HLA-C*15:02		erythrocyte binding antigen-175	58.81	1.0384	HILAIAIYESRILKR	HLA-DRB1*04:02, HLA-DRB1*03:01, HLA-DRB1*03:05, HLA-DRB1*04:23, HLA-DRB1*08:04, HLA-DRB1*04:08, HLA-DRB1*07:03, HLA-DRB1*11:04, HLA-DRB1*11:06, HLA-DRB1*11:07, HLA-DRB1*08:06, HLA-DRB1*11:01, HLA-DRB1*11:21, HLA-DRB1*11:02, HLA-DRB1*13:11, HLA-DRB1*13:07, HLA-DRB1*13:01, HLA-DRB1*13:27, HLA-DRB1*13:04, HLA-DRB1*11:28, HLA-DRB1*13:05, HLA-DRB1*13:22, HLA-DRB1*15:01, HLA-DRB1*15:06, HLA-DRB1*15:02,…
erythrocyte binding antigen-175	6.27	1.1118	KFNKRWKSY	HLA-A*30:01, HLA-A*30:02		erythrocyte binding antigen-175	57.79	0.8616	ILVILGASQAKYQSS	HLA-DRB1*01:02, HLA-DRB1*03:08, HLA-DRB1*03:06, HLA-DRB1*03:07, HLA-DRB1*04:02, HLA-DRB1*01:01, HLA-DRB1*03:05, HLA-DRB1*03:01, HLA-DRB1*03:09, HLA-DRB1*04:23, HLA-DRB1*04:08, HLA-DRB1*04:10, HLA-DRB1*04:26, HLA-DRB1*08:04, HLA-DRB1*08:02, HLA-DRB1*04:21, HLA-DRB1*08:13, HLA-DRB1*11:07, HLA-DRB1*11:04, HLA-DRB1*11:06, HLA-DRB1*11:21, HLA-DRB1*11:02, HLA-DRB1*11:01, HLA-DRB1*11:14, HLA-DRB1*08:06,…
erythrocyte binding antigen-175	6.27	0.9932	AENYLIKIS	HLA-B*44:03		erythrocyte binding antigen-175	57.79	0.8428	LVILGASQAKYQSSE	HLA-DRB1*01:02, HLA-DRB1*03:08, HLA-DRB1*03:06, HLA-DRB1*03:07, HLA-DRB1*04:02, HLA-DRB1*03:05, HLA-DRB1*03:01, HLA-DRB1*03:09, HLA-DRB1*01:01, HLA-DRB1*04:23, HLA-DRB1*04:08, HLA-DRB1*04:10, HLA-DRB1*04:26, HLA-DRB1*08:04, HLA-DRB1*04:21, HLA-DRB1*08:02, HLA-DRB1*08:13, HLA-DRB1*11:07, HLA-DRB1*11:04, HLA-DRB1*11:06, HLA-DRB1*11:21, HLA-DRB1*11:02, HLA-DRB1*11:14, HLA-DRB1*08:06, HLA-DRB1*11:01,…
erythrocyte binding antigen-175	5.83	2.3826	LDSRINNGR	HLA-A*68:01		erythrocyte binding antigen-175	52.81	0.7871	FFASFFVLYFAKARN	HLA-DRB1*08:01, HLA-DRB1*08:04, HLA-DRB1*07:03, HLA-DRB1*04:05, HLA-DRB1*04:08, HLA-DRB1*11:20, HLA-DRB1*08:06, HLA-DRB1*08:17, HLA-DRB1*11:14, HLA-DRB1*08:13, HLA-DRB1*11:01, HLA-DRB1*11:21, HLA-DRB1*11:02, HLA-DRB1*11:04, HLA-DRB1*11:06, HLA-DRB1*11:28, HLA-DRB1*13:05, HLA-DRB1*13:04, HLA-DRB1*13:23, HLA-DRB1*13:01, HLA-DRB1*13:27, HLA-DRB1*13:21, HLA-DRB1*13:22, HLA-DRB1*13:07, HLA-DRB1*13:11,…
erythrocyte binding antigen-175	5.83	2.2014	ELQITQWIK	HLA-A*68:01		erythrocyte binding antigen-175	52.68	1.3888	IYFFASFFVLYFAKA	HLA-DRB1*01:02, HLA-DRB1*04:02, HLA-DRB1*07:03, HLA-DRB1*04:23, HLA-DRB1*04:10, HLA-DRB1*04:08, HLA-DRB1*04:05, HLA-DRB1*04:04, HLA-DRB1*11:20, HLA-DRB1*11:01, HLA-DRB1*11:21, HLA-DRB1*11:02, HLA-DRB1*08:17, HLA-DRB1*11:14, HLA-DRB1*11:28, HLA-DRB1*13:05, HLA-DRB1*13:21, HLA-DRB1*13:01, HLA-DRB1*13:27, HLA-DRB1*12:01, HLA-DRB1*13:22, HLA-DRB1*13:07, HLA-DRB1*13:23, HLA-DRB1*15:06, HLA-DRB1*15:01,…
erythrocyte binding antigen-175	5.83	1.4664	EVLSNCREK	HLA-A*68:01		erythrocyte binding antigen-175	52.66	1.74	NISIYFFASFFVLYF	HLA-DRB1*01:02, HLA-DRB1*04:02, HLA-DRB1*07:03, HLA-DRB1*04:23, HLA-DRB1*04:04, HLA-DRB1*04:10, HLA-DRB1*04:08, HLA-DRB1*04:05, HLA-DRB1*11:20, HLA-DRB1*11:01, HLA-DRB1*11:21, HLA-DRB1*11:02, HLA-DRB1*08:17, HLA-DRB1*11:14, HLA-DRB1*11:28, HLA-DRB1*13:05, HLA-DRB1*12:01, HLA-DRB1*13:21, HLA-DRB1*13:01, HLA-DRB1*13:27, HLA-DRB1*13:22, HLA-DRB1*13:23, HLA-DRB1*15:01, HLA-DRB1*15:06, HLA-DRB1*15:02,…
erythrocyte binding antigen-175	5.83	1.368	ERISNNEYK	HLA-A*68:01		erythrocyte binding antigen-175	52.66	1.3502	ISIYFFASFFVLYFA	HLA-DRB1*01:02, HLA-DRB1*04:02, HLA-DRB1*07:03, HLA-DRB1*04:23, HLA-DRB1*04:04, HLA-DRB1*04:10, HLA-DRB1*04:08, HLA-DRB1*04:05, HLA-DRB1*11:20, HLA-DRB1*11:01, HLA-DRB1*11:21, HLA-DRB1*11:02, HLA-DRB1*08:17, HLA-DRB1*11:14, HLA-DRB1*11:28, HLA-DRB1*13:05, HLA-DRB1*12:01, HLA-DRB1*13:21, HLA-DRB1*13:01, HLA-DRB1*13:27, HLA-DRB1*13:22, HLA-DRB1*13:23, HLA-DRB1*15:01, HLA-DRB1*15:06, HLA-DRB1*15:02,…
erythrocyte binding antigen-175	5.83	1.0819	GISTTEESR	HLA-A*68:01		erythrocyte binding antigen-175	52.66	1.4748	SIYFFASFFVLYFAK	HLA-DRB1*01:02, HLA-DRB1*04:02, HLA-DRB1*07:03, HLA-DRB1*04:23, HLA-DRB1*04:10, HLA-DRB1*04:08, HLA-DRB1*04:05, HLA-DRB1*04:04, HLA-DRB1*11:20, HLA-DRB1*11:01, HLA-DRB1*11:21, HLA-DRB1*11:02, HLA-DRB1*08:17, HLA-DRB1*11:14, HLA-DRB1*11:28, HLA-DRB1*13:05, HLA-DRB1*13:21, HLA-DRB1*13:01, HLA-DRB1*13:27, HLA-DRB1*12:01, HLA-DRB1*13:22, HLA-DRB1*13:23, HLA-DRB1*15:06, HLA-DRB1*15:01, HLA-DRB1*15:02,…
erythrocyte binding antigen-175	5.83	1.0619	EIPLKTCTK	HLA-A*68:01		erythrocyte binding antigen-175	51.29	0.798	FASFFVLYFAKARNE	HLA-DRB1*08:01, HLA-DRB1*08:04, HLA-DRB1*07:03, HLA-DRB1*08:02, HLA-DRB1*04:05, HLA-DRB1*04:08, HLA-DRB1*11:20, HLA-DRB1*08:06, HLA-DRB1*08:17, HLA-DRB1*11:14, HLA-DRB1*08:13, HLA-DRB1*11:01, HLA-DRB1*11:21, HLA-DRB1*11:02, HLA-DRB1*11:04, HLA-DRB1*11:06, HLA-DRB1*11:28, HLA-DRB1*13:05, HLA-DRB1*13:04, HLA-DRB1*13:23, HLA-DRB1*13:01, HLA-DRB1*13:27, HLA-DRB1*13:21, HLA-DRB1*13:22, HLA-DRB1*13:07,…
erythrocyte binding antigen-175	5.83	0.9003	NDNTIKEKR	HLA-A*68:01		erythrocyte binding antigen-175	49.42	1.2024	KEHILAIAIYESRIL	HLA-DRB1*04:02, HLA-DRB1*03:05, HLA-DRB1*04:23, HLA-DRB1*08:04, HLA-DRB1*04:04, HLA-DRB1*04:08, HLA-DRB1*07:03, HLA-DRB1*11:04, HLA-DRB1*11:06, HLA-DRB1*11:07, HLA-DRB1*08:06, HLA-DRB1*11:01, HLA-DRB1*11:21, HLA-DRB1*11:02, HLA-DRB1*13:11, HLA-DRB1*13:07, HLA-DRB1*13:01, HLA-DRB1*13:27, HLA-DRB1*13:04, HLA-DRB1*11:28, HLA-DRB1*13:05, HLA-DRB1*13:22, HLA-DRB1*15:01, HLA-DRB1*15:06, HLA-DRB1*15:02,…
erythrocyte binding antigen-175	5.83	0.8183	DDPSYTCFR	HLA-A*68:01		erythrocyte binding antigen-175	46.82	0.8766	LAIAIYESRILKRKY	HLA-DRB1*04:02, HLA-DRB1*03:01, HLA-DRB1*08:04, HLA-DRB1*07:03, HLA-DRB1*08:06, HLA-DRB1*11:21, HLA-DRB1*11:02, HLA-DRB1*13:01, HLA-DRB1*13:27, HLA-DRB1*13:04, HLA-DRB1*13:22, HLA-DRB1*15:01, HLA-DRB1*15:06, HLA-DRB1*15:02, HLA-DRB1*13:28
erythrocyte binding antigen-175	5.83	0.5915	EESTEIAHR	HLA-A*68:01		erythrocyte binding antigen-175	45.25	1.2866	EYEDIVLKSHMNRES	HLA-DRB1*04:02, HLA-DRB1*03:01, HLA-DRB1*03:09, HLA-DRB1*08:04, HLA-DRB1*08:01, HLA-DRB1*04:26, HLA-DRB1*04:21, HLA-DRB1*11:21, HLA-DRB1*11:02, HLA-DRB1*08:13, HLA-DRB1*11:14, HLA-DRB1*08:17, HLA-DRB1*11:20, HLA-DRB1*08:06, HLA-DRB1*11:04, HLA-DRB1*11:06, HLA-DRB1*11:01, HLA-DRB1*13:22, HLA-DRB1*13:01, HLA-DRB1*13:27, HLA-DRB1*13:23, HLA-DRB1*13:04, HLA-DRB1*11:28, HLA-DRB1*13:05, HLA-DRB1*13:11,…
erythrocyte binding antigen-175	5.83	0.5507	MDFGGYSTK	HLA-A*68:01		erythrocyte binding antigen-175	45.25	1.273	DIVLKSHMNRESDDG	HLA-DRB1*04:02, HLA-DRB1*03:01, HLA-DRB1*03:09, HLA-DRB1*08:04, HLA-DRB1*08:01, HLA-DRB1*04:26, HLA-DRB1*04:21, HLA-DRB1*11:21, HLA-DRB1*11:02, HLA-DRB1*08:13, HLA-DRB1*11:14, HLA-DRB1*08:17, HLA-DRB1*11:20, HLA-DRB1*08:06, HLA-DRB1*11:04, HLA-DRB1*11:06, HLA-DRB1*11:01, HLA-DRB1*13:22, HLA-DRB1*13:01, HLA-DRB1*13:27, HLA-DRB1*13:23, HLA-DRB1*13:04, HLA-DRB1*11:28, HLA-DRB1*13:05, HLA-DRB1*13:11,…
erythrocyte binding antigen-175	5.8	1.4024	TMKDHFIEA	HLA-A*02:06, HLA-A*30:01		erythrocyte binding antigen-175	45.25	1.2704	YEDIVLKSHMNRESD	HLA-DRB1*04:02, HLA-DRB1*03:01, HLA-DRB1*03:09, HLA-DRB1*08:04, HLA-DRB1*08:01, HLA-DRB1*04:26, HLA-DRB1*04:21, HLA-DRB1*11:21, HLA-DRB1*11:02, HLA-DRB1*08:13, HLA-DRB1*11:14, HLA-DRB1*08:17, HLA-DRB1*11:20, HLA-DRB1*08:06, HLA-DRB1*11:04, HLA-DRB1*11:06, HLA-DRB1*11:01, HLA-DRB1*13:22, HLA-DRB1*13:01, HLA-DRB1*13:27, HLA-DRB1*13:23, HLA-DRB1*13:04, HLA-DRB1*11:28, HLA-DRB1*13:05, HLA-DRB1*13:11,…
erythrocyte binding antigen-175	5.43	0.9798	TFIENKLDI	HLA-A*23:01		erythrocyte binding antigen-175	45.25	1.0713	EDIVLKSHMNRESDD	HLA-DRB1*04:02, HLA-DRB1*03:01, HLA-DRB1*03:09, HLA-DRB1*08:04, HLA-DRB1*08:01, HLA-DRB1*04:26, HLA-DRB1*04:21, HLA-DRB1*11:21, HLA-DRB1*11:02, HLA-DRB1*08:13, HLA-DRB1*11:14, HLA-DRB1*08:17, HLA-DRB1*11:20, HLA-DRB1*08:06, HLA-DRB1*11:04, HLA-DRB1*11:06, HLA-DRB1*11:01, HLA-DRB1*13:22, HLA-DRB1*13:01, HLA-DRB1*13:27, HLA-DRB1*13:23, HLA-DRB1*13:04, HLA-DRB1*11:28, HLA-DRB1*13:05, HLA-DRB1*13:11,…
erythrocyte binding antigen-175	5.36	2.1696	MKYRDWIIR	HLA-A*31:01		erythrocyte binding antigen-175	45.02	1.3072	YFFASFFVLYFAKAR	HLA-DRB1*07:03, HLA-DRB1*08:01, HLA-DRB1*08:04, HLA-DRB1*04:05, HLA-DRB1*04:08, HLA-DRB1*11:20, HLA-DRB1*08:17, HLA-DRB1*11:14, HLA-DRB1*08:13, HLA-DRB1*11:01, HLA-DRB1*08:06, HLA-DRB1*11:28, HLA-DRB1*13:05, HLA-DRB1*13:23, HLA-DRB1*13:21, HLA-DRB1*13:07, HLA-DRB1*13:01, HLA-DRB1*13:27, HLA-DRB5*01:05, HLA-DRB5*01:01, HLA-DRB1*15:02, HLA-DRB1*13:28, HLA-DRB1*15:01, HLA-DRB1*15:06
erythrocyte binding antigen-175	5.36	1.9879	RTETRTDER	HLA-A*31:01		erythrocyte binding antigen-175	43.9	1.1464	KEYEDIVLKSHMNRE	HLA-DRB1*03:01, HLA-DRB1*03:09, HLA-DRB1*08:04, HLA-DRB1*08:01, HLA-DRB1*08:13, HLA-DRB1*08:17, HLA-DRB1*08:06, HLA-DRB1*11:20, HLA-DRB1*11:21, HLA-DRB1*11:02, HLA-DRB1*11:04, HLA-DRB1*11:06, HLA-DRB1*11:14, HLA-DRB1*11:01, HLA-DRB1*13:01, HLA-DRB1*13:27, HLA-DRB1*13:22, HLA-DRB1*11:28, HLA-DRB1*13:05, HLA-DRB1*13:11, HLA-DRB1*13:23, HLA-DRB1*13:04, HLA-DRB1*13:28
erythrocyte binding antigen-175	5.36	1.7521	INHSHHGNR	HLA-A*31:01		erythrocyte binding antigen-175	43.9	1.0232	TKEYEDIVLKSHMNR	HLA-DRB1*03:01, HLA-DRB1*03:09, HLA-DRB1*08:04, HLA-DRB1*08:01, HLA-DRB1*08:13, HLA-DRB1*08:17, HLA-DRB1*08:06, HLA-DRB1*11:20, HLA-DRB1*11:21, HLA-DRB1*11:02, HLA-DRB1*11:04, HLA-DRB1*11:06, HLA-DRB1*11:14, HLA-DRB1*11:01, HLA-DRB1*13:01, HLA-DRB1*13:27, HLA-DRB1*13:22, HLA-DRB1*11:28, HLA-DRB1*13:05, HLA-DRB1*13:11, HLA-DRB1*13:23, HLA-DRB1*13:04, HLA-DRB1*13:28
erythrocyte binding antigen-175	5.36	1.5251	KGMKWDCKK	HLA-A*31:01		erythrocyte binding antigen-175	42.35	1.1852	CNISIYFFASFFVLY	HLA-DRB1*01:02, HLA-DRB1*04:02, HLA-DRB1*07:03, HLA-DRB1*04:23, HLA-DRB1*04:04, HLA-DRB1*04:10, HLA-DRB1*04:08, HLA-DRB1*11:21, HLA-DRB1*11:02, HLA-DRB1*11:20, HLA-DRB1*12:01, HLA-DRB1*13:01, HLA-DRB1*13:27, HLA-DRB1*13:22, HLA-DRB1*15:01, HLA-DRB1*15:06, HLA-DRB1*15:02, HLA-DRB1*13:28, HLA-DRB5*01:05, HLA-DRB5*01:01
erythrocyte binding antigen-175	5.36	1.3926	IYESRILKR	HLA-A*31:01		erythrocyte binding antigen-175	40.91	1.1577	IAIYESRILKRKYKN	HLA-DRB1*04:02, HLA-DRB1*08:04, HLA-DRB1*07:03, HLA-DRB1*08:06, HLA-DRB1*11:21, HLA-DRB1*11:02, HLA-DRB1*11:01, HLA-DRB1*13:01, HLA-DRB1*13:27, HLA-DRB1*13:04, HLA-DRB1*13:22, HLA-DRB1*15:01, HLA-DRB1*15:06, HLA-DRB1*15:02, HLA-DRB5*01:01, HLA-DRB1*13:28
erythrocyte binding antigen-175	5.36	1.3572	LNNSKFNKR	HLA-A*31:01		erythrocyte binding antigen-175	40.33	0.7274	ASFFVLYFAKARNEY	HLA-DRB1*08:01, HLA-DRB1*08:02, HLA-DRB1*08:04, HLA-DRB1*11:20, HLA-DRB1*08:13, HLA-DRB1*08:06, HLA-DRB1*08:17, HLA-DRB1*11:14, HLA-DRB1*11:21, HLA-DRB1*11:02, HLA-DRB1*11:04, HLA-DRB1*11:06, HLA-DRB1*13:04, HLA-DRB1*13:23, HLA-DRB1*13:01, HLA-DRB1*13:27, HLA-DRB1*13:22, HLA-DRB1*13:21, HLA-DRB1*11:28, HLA-DRB1*13:05, HLA-DRB1*13:07, HLA-DRB1*13:11, HLA-DRB5*01:05, HLA-DRB5*01:01, HLA-DRB1*15:02,…
erythrocyte binding antigen-175	5.36	1.3347	KTCTKEKTR	HLA-A*31:01		erythrocyte binding antigen-175	40.33	0.6745	SFFVLYFAKARNEYD	HLA-DRB1*08:01, HLA-DRB1*08:02, HLA-DRB1*08:04, HLA-DRB1*11:20, HLA-DRB1*08:13, HLA-DRB1*08:06, HLA-DRB1*08:17, HLA-DRB1*11:14, HLA-DRB1*11:21, HLA-DRB1*11:02, HLA-DRB1*11:04, HLA-DRB1*11:06, HLA-DRB1*13:04, HLA-DRB1*13:23, HLA-DRB1*13:01, HLA-DRB1*13:27, HLA-DRB1*13:22, HLA-DRB1*13:21, HLA-DRB1*11:28, HLA-DRB1*13:05, HLA-DRB1*13:07, HLA-DRB1*13:11, HLA-DRB5*01:05, HLA-DRB5*01:01, HLA-DRB1*15:02,…
erythrocyte binding antigen-175	5.36	1.1344	VYLKKYSEK	HLA-A*31:01		erythrocyte binding antigen-175	39.82	0.6906	FNNNYQSFLSTSSLI	HLA-DRB1*04:01, HLA-DRB1*04:02, HLA-DRB1*04:08, HLA-DRB1*04:05, HLA-DRB1*04:04, HLA-DRB1*04:23, HLA-DRB1*04:10, HLA-DRB1*07:01, HLA-DRB1*04:26, HLA-DRB1*04:21, HLA-DRB1*08:13, HLA-DRB1*11:14, HLA-DRB1*11:20, HLA-DRB1*13:23, HLA-DRB1*15:02, HLA-DRB1*15:06
erythrocyte binding antigen-175	5.36	1.0173	VLSNCREKR	HLA-A*31:01		erythrocyte binding antigen-175	38.86	1.4391	MKCNISIYFFASFFV	HLA-DRB1*01:02, HLA-DRB1*04:02, HLA-DRB1*04:23, HLA-DRB1*07:03, HLA-DRB1*04:10, HLA-DRB1*04:08, HLA-DRB1*04:04, HLA-DRB1*04:21, HLA-DRB1*11:21, HLA-DRB1*11:02, HLA-DRB1*11:20, HLA-DRB1*13:01, HLA-DRB1*13:27, HLA-DRB1*13:22, HLA-DRB1*15:01, HLA-DRB1*15:06, HLA-DRB1*15:02, HLA-DRB1*13:28
erythrocyte binding antigen-175	5.36	0.7473	RSQINHSHH	HLA-A*31:01		erythrocyte binding antigen-175	38.86	1.031	KCNISIYFFASFFVL	HLA-DRB1*01:02, HLA-DRB1*04:02, HLA-DRB1*07:03, HLA-DRB1*04:23, HLA-DRB1*04:04, HLA-DRB1*04:10, HLA-DRB1*04:08, HLA-DRB1*11:21, HLA-DRB1*11:02, HLA-DRB1*11:20, HLA-DRB1*13:01, HLA-DRB1*13:27, HLA-DRB1*13:22, HLA-DRB1*15:01, HLA-DRB1*15:06, HLA-DRB1*15:02, HLA-DRB1*13:28, HLA-DRB5*01:05, HLA-DRB5*01:01
erythrocyte binding antigen-175	4.78	1.301	YRDWIIRSK	HLA-B*27:05		erythrocyte binding antigen-175	37.75	0.8604	VSRILSFLDSRINNG	HLA-DRB1*04:01, HLA-DRB1*04:04, HLA-DRB1*04:05, HLA-DRB1*04:10, HLA-DRB1*15:01, HLA-DRB1*15:06, HLA-DRB1*15:02
erythrocyte binding antigen-175	4.78	1.2997	SRILKRKYK	HLA-B*27:05		erythrocyte binding antigen-175	35.09	1.2278	SRILSFLDSRINNGR	HLA-DRB1*04:01, HLA-DRB1*04:04, HLA-DRB1*15:01, HLA-DRB1*15:06, HLA-DRB1*15:02
erythrocyte binding antigen-175	4.61	2.0644	GVLFIILVI	HLA-A*32:01		erythrocyte binding antigen-175	33.32	1.2436	NLLMIKEHILAIAIY	HLA-DRB1*01:02, HLA-DRB1*08:04, HLA-DRB1*08:02, HLA-DRB1*08:01, HLA-DRB1*04:21, HLA-DRB1*04:26, HLA-DRB1*07:03, HLA-DRB1*08:13, HLA-DRB1*08:06, HLA-DRB1*08:17, HLA-DRB1*11:21, HLA-DRB1*11:02, HLA-DRB1*11:04, HLA-DRB1*11:06, HLA-DRB1*11:14, HLA-DRB1*11:01, HLA-DRB1*13:22, HLA-DRB1*13:11, HLA-DRB1*13:23, HLA-DRB1*13:01, HLA-DRB1*13:27, HLA-DRB1*13:04, HLA-DRB5*01:05, HLA-DRB1*13:28
erythrocyte binding antigen-175	4.41	1.5671	RISNNEYKV	HLA-C*15:02		erythrocyte binding antigen-175	33.32	0.8966	KNLLMIKEHILAIAI	HLA-DRB1*01:02, HLA-DRB1*08:04, HLA-DRB1*08:02, HLA-DRB1*08:01, HLA-DRB1*04:21, HLA-DRB1*04:26, HLA-DRB1*07:03, HLA-DRB1*08:13, HLA-DRB1*08:06, HLA-DRB1*08:17, HLA-DRB1*11:21, HLA-DRB1*11:02, HLA-DRB1*11:04, HLA-DRB1*11:06, HLA-DRB1*11:14, HLA-DRB1*11:01, HLA-DRB1*13:22, HLA-DRB1*13:11, HLA-DRB1*13:23, HLA-DRB1*13:01, HLA-DRB1*13:27, HLA-DRB1*13:04, HLA-DRB5*01:05, HLA-DRB4*01:01, HLA-DRB1*13:28
erythrocyte binding antigen-175	4.41	1.3039	YSTKAENKI	HLA-C*15:02		erythrocyte binding antigen-175	33.32	0.7581	DKNLLMIKEHILAIA	HLA-DRB1*01:02, HLA-DRB1*08:04, HLA-DRB1*08:02, HLA-DRB1*08:01, HLA-DRB1*04:21, HLA-DRB1*04:26, HLA-DRB1*07:03, HLA-DRB1*08:13, HLA-DRB1*08:06, HLA-DRB1*08:17, HLA-DRB1*11:21, HLA-DRB1*11:02, HLA-DRB1*11:04, HLA-DRB1*11:06, HLA-DRB1*11:14, HLA-DRB1*11:01, HLA-DRB1*13:22, HLA-DRB1*13:11, HLA-DRB1*13:23, HLA-DRB1*13:01, HLA-DRB1*13:27, HLA-DRB1*13:04, HLA-DRB5*01:05, HLA-DRB1*13:28
erythrocyte binding antigen-175	4.41	1.0398	LSNMFNQQV	HLA-C*15:02		erythrocyte binding antigen-175	32.29	1.1064	AIAIYESRILKRKYK	HLA-DRB1*04:02, HLA-DRB1*08:04, HLA-DRB1*07:03, HLA-DRB1*08:06, HLA-DRB1*11:21, HLA-DRB1*11:02, HLA-DRB1*13:01, HLA-DRB1*13:27, HLA-DRB1*13:04, HLA-DRB1*13:22, HLA-DRB1*15:01, HLA-DRB1*15:06, HLA-DRB1*15:02, HLA-DRB5*01:01, HLA-DRB1*13:28
erythrocyte binding antigen-175	3.9	0.7	KIKNFRKKW	HLA-B*57:01		erythrocyte binding antigen-175	32.17	0.977	LMIKEHILAIAIYES	HLA-DRB1*04:02, HLA-DRB1*03:05, HLA-DRB1*08:04, HLA-DRB1*08:02, HLA-DRB1*08:01, HLA-DRB1*04:23, HLA-DRB1*04:21, HLA-DRB1*04:26, HLA-DRB1*04:08, HLA-DRB1*04:04, HLA-DRB1*08:13, HLA-DRB1*08:06, HLA-DRB1*08:17, HLA-DRB1*11:21, HLA-DRB1*11:02, HLA-DRB1*11:04, HLA-DRB1*11:06, HLA-DRB1*11:07, HLA-DRB1*11:14, HLA-DRB1*13:22, HLA-DRB1*13:11, HLA-DRB1*13:07, HLA-DRB1*13:23, HLA-DRB1*13:01, HLA-DRB1*13:27,…
erythrocyte binding antigen-175	3.89	0.6456	SFLDYGHLA	HLA-A*29:02		erythrocyte binding antigen-175	31.39	0.722	YDKNLLMIKEHILAI	HLA-DRB1*01:02, HLA-DRB1*08:04, HLA-DRB1*08:01, HLA-DRB1*04:21, HLA-DRB1*04:26, HLA-DRB1*07:03, HLA-DRB1*08:13, HLA-DRB1*08:06, HLA-DRB1*08:17, HLA-DRB1*11:21, HLA-DRB1*11:02, HLA-DRB1*11:04, HLA-DRB1*11:06, HLA-DRB1*11:14, HLA-DRB1*11:01, HLA-DRB1*13:22, HLA-DRB1*13:11, HLA-DRB1*13:23, HLA-DRB1*13:01, HLA-DRB1*13:27, HLA-DRB1*13:04, HLA-DRB5*01:05, HLA-DRB1*13:28
erythrocyte binding antigen-175	3.89	2.3631	KYRDWIIRS	HLA-A*30:01		erythrocyte binding antigen-175	31.39	0.986	IYDKNLLMIKEHILA	HLA-DRB1*01:02, HLA-DRB1*08:04, HLA-DRB1*08:01, HLA-DRB1*07:03, HLA-DRB1*08:13, HLA-DRB1*08:06, HLA-DRB1*08:17, HLA-DRB1*11:21, HLA-DRB1*11:02, HLA-DRB1*11:04, HLA-DRB1*11:06, HLA-DRB1*11:14, HLA-DRB1*11:01, HLA-DRB1*13:22, HLA-DRB1*13:11, HLA-DRB1*13:23, HLA-DRB1*13:01, HLA-DRB1*13:27, HLA-DRB1*13:04, HLA-DRB5*01:05, HLA-DRB1*13:28
erythrocyte binding antigen-175	3.89	1.498	KSKCKNNTL	HLA-A*30:01		erythrocyte binding antigen-175	31.36	0.7842	QSGGIVNMNVEKELK	HLA-DRB1*03:01, HLA-DRB1*03:08, HLA-DRB1*03:06, HLA-DRB1*03:07, HLA-DRB1*04:10, HLA-DRB1*04:23, HLA-DRB1*08:01, HLA-DRB1*04:21, HLA-DRB1*04:08, HLA-DRB1*04:26, HLA-DRB1*08:06, HLA-DRB1*08:17, HLA-DRB1*11:20, HLA-DRB1*11:21, HLA-DRB1*11:02, HLA-DRB1*13:04, HLA-DRB1*13:21, HLA-DRB1*13:01, HLA-DRB1*13:27, HLA-DRB1*13:22, HLA-DRB1*13:28
erythrocyte binding antigen-175	3.89	1.0565	NSRPETDAK	HLA-A*30:01		erythrocyte binding antigen-175	31.36	0.7601	SGGIVNMNVEKELKD	HLA-DRB1*03:01, HLA-DRB1*03:08, HLA-DRB1*03:06, HLA-DRB1*03:07, HLA-DRB1*04:10, HLA-DRB1*04:23, HLA-DRB1*08:01, HLA-DRB1*04:21, HLA-DRB1*04:08, HLA-DRB1*04:26, HLA-DRB1*08:06, HLA-DRB1*08:17, HLA-DRB1*11:20, HLA-DRB1*11:21, HLA-DRB1*11:02, HLA-DRB1*13:04, HLA-DRB1*13:21, HLA-DRB1*13:01, HLA-DRB1*13:27, HLA-DRB1*13:22, HLA-DRB1*13:28
erythrocyte binding antigen-175	3.89	0.7463	RDNRSKLPK	HLA-A*30:01		erythrocyte binding antigen-175	31.36	0.7186	IVNMNVEKELKDTLE	HLA-DRB1*03:01, HLA-DRB1*03:08, HLA-DRB1*03:06, HLA-DRB1*03:07, HLA-DRB1*04:10, HLA-DRB1*04:23, HLA-DRB1*08:01, HLA-DRB1*04:21, HLA-DRB1*04:08, HLA-DRB1*04:26, HLA-DRB1*08:06, HLA-DRB1*08:17, HLA-DRB1*11:20, HLA-DRB1*11:21, HLA-DRB1*11:02, HLA-DRB1*13:04, HLA-DRB1*13:21, HLA-DRB1*13:01, HLA-DRB1*13:27, HLA-DRB1*13:22, HLA-DRB1*13:28
erythrocyte binding antigen-175	3.89	0.7255	KARNEYDIK	HLA-A*30:01		erythrocyte binding antigen-175	31.36	0.6045	GIVNMNVEKELKDTL	HLA-DRB1*03:01, HLA-DRB1*03:08, HLA-DRB1*03:06, HLA-DRB1*03:07, HLA-DRB1*04:10, HLA-DRB1*04:23, HLA-DRB1*08:01, HLA-DRB1*04:21, HLA-DRB1*04:08, HLA-DRB1*04:26, HLA-DRB1*08:06, HLA-DRB1*08:17, HLA-DRB1*11:20, HLA-DRB1*11:21, HLA-DRB1*11:02, HLA-DRB1*13:04, HLA-DRB1*13:21, HLA-DRB1*13:01, HLA-DRB1*13:27, HLA-DRB1*13:22, HLA-DRB1*13:28
erythrocyte binding antigen-175	3.89	0.5293	CKRKCNSYK	HLA-A*30:01		erythrocyte binding antigen-175	31.36	0.5051	QQSGGIVNMNVEKEL	HLA-DRB1*03:01, HLA-DRB1*03:08, HLA-DRB1*03:06, HLA-DRB1*03:07, HLA-DRB1*04:10, HLA-DRB1*04:23, HLA-DRB1*08:01, HLA-DRB1*04:21, HLA-DRB1*04:08, HLA-DRB1*04:26, HLA-DRB1*08:06, HLA-DRB1*08:17, HLA-DRB1*11:20, HLA-DRB1*11:21, HLA-DRB1*11:02, HLA-DRB1*13:04, HLA-DRB1*13:21, HLA-DRB1*13:01, HLA-DRB1*13:27, HLA-DRB1*13:22, HLA-DRB1*13:28
erythrocyte binding antigen-175	3.89	0.5134	KKKYGNVQK	HLA-A*30:01		erythrocyte binding antigen-175	31.26	0.998	LDILNNSKFNKRWKS	HLA-DRB1*03:05, HLA-DRB1*03:01, HLA-DRB1*04:10, HLA-DRB1*04:23, HLA-DRB1*11:21, HLA-DRB1*11:02, HLA-DRB1*11:07, HLA-DRB1*11:14, HLA-DRB1*11:04, HLA-DRB1*11:06, HLA-DRB1*11:20, HLA-DRB1*13:22, HLA-DRB1*13:01, HLA-DRB1*13:27, HLA-DRB1*13:23, HLA-DRB1*13:11, HLA-DRB1*13:28
erythrocyte binding antigen-175	3.45	2.0671	YENRNDSTT	HLA-B*40:02		erythrocyte binding antigen-175	31.26	0.6814	KLDILNNSKFNKRWK	HLA-DRB1*03:05, HLA-DRB1*03:01, HLA-DRB1*04:10, HLA-DRB1*04:23, HLA-DRB1*11:21, HLA-DRB1*11:02, HLA-DRB1*11:07, HLA-DRB1*11:14, HLA-DRB1*11:04, HLA-DRB1*11:06, HLA-DRB1*11:20, HLA-DRB1*13:22, HLA-DRB1*13:01, HLA-DRB1*13:27, HLA-DRB1*13:23, HLA-DRB1*13:11, HLA-DRB1*13:28
erythrocyte binding antigen-175	3.45	1.4587	SEFKSIKPE	HLA-B*40:02		erythrocyte binding antigen-175	31.26	0.5575	NKLDILNNSKFNKRW	HLA-DRB1*03:05, HLA-DRB1*03:01, HLA-DRB1*04:10, HLA-DRB1*04:23, HLA-DRB1*11:21, HLA-DRB1*11:02, HLA-DRB1*11:07, HLA-DRB1*11:14, HLA-DRB1*11:04, HLA-DRB1*11:06, HLA-DRB1*11:20, HLA-DRB1*13:22, HLA-DRB1*13:01, HLA-DRB1*13:27, HLA-DRB1*13:23, HLA-DRB1*13:11, HLA-DRB1*13:28
erythrocyte binding antigen-175	3.45	0.9223	REFDDPSYT	HLA-B*40:02		erythrocyte binding antigen-175	30.53	1.3121	IVLKSHMNRESDDGE	HLA-DRB1*04:02, HLA-DRB1*03:09, HLA-DRB1*08:04, HLA-DRB1*08:01, HLA-DRB1*04:26, HLA-DRB1*04:21, HLA-DRB1*11:21, HLA-DRB1*11:02, HLA-DRB1*08:13, HLA-DRB1*11:14, HLA-DRB1*08:17, HLA-DRB1*11:20, HLA-DRB1*08:06, HLA-DRB1*11:04, HLA-DRB1*11:06, HLA-DRB1*11:01, HLA-DRB1*13:22, HLA-DRB1*13:01, HLA-DRB1*13:27, HLA-DRB1*13:23, HLA-DRB1*13:04, HLA-DRB1*11:28, HLA-DRB1*13:05, HLA-DRB1*13:11, HLA-DRB1*13:28
erythrocyte binding antigen-175	3.45	0.6601	KETMKDHFI	HLA-B*40:02		erythrocyte binding antigen-175	29.59	1.3016	WHGEFLLERDNRSKL	HLA-DRB1*04:01, HLA-DRB1*04:02, HLA-DRB1*03:01, HLA-DRB1*03:08, HLA-DRB1*03:06, HLA-DRB1*03:07, HLA-DRB1*03:09, HLA-DRB1*03:05, HLA-DRB1*04:26, HLA-DRB1*04:21, HLA-DRB1*11:07
erythrocyte binding antigen-175	3.42	1.0581	QITQWIKEW	HLA-B*58:01		erythrocyte binding antigen-175	29.59	0.9378	HGEFLLERDNRSKLP	HLA-DRB1*04:01, HLA-DRB1*04:02, HLA-DRB1*03:01, HLA-DRB1*03:08, HLA-DRB1*03:06, HLA-DRB1*03:07, HLA-DRB1*03:09, HLA-DRB1*03:05, HLA-DRB1*04:26, HLA-DRB1*04:21, HLA-DRB1*11:07
erythrocyte binding antigen-175	3.42	0.5181	KCNISIYFF	HLA-B*58:01		erythrocyte binding antigen-175	29.59	0.8494	GEFLLERDNRSKLPK	HLA-DRB1*04:01, HLA-DRB1*04:02, HLA-DRB1*03:01, HLA-DRB1*03:08, HLA-DRB1*03:06, HLA-DRB1*03:07, HLA-DRB1*03:09, HLA-DRB1*03:05, HLA-DRB1*04:26, HLA-DRB1*04:21, HLA-DRB1*11:07
erythrocyte binding antigen-175	3.23	0.7466	DRIYDKNLL	HLA-B*38:01		erythrocyte binding antigen-175	29.59	0.9152	EFLLERDNRSKLPKS	HLA-DRB1*04:02, HLA-DRB1*03:01, HLA-DRB1*04:01, HLA-DRB1*03:08, HLA-DRB1*03:06, HLA-DRB1*03:07, HLA-DRB1*03:09, HLA-DRB1*03:05, HLA-DRB1*04:26, HLA-DRB1*04:21, HLA-DRB1*11:07
erythrocyte binding antigen-175	3.04	1.1696	MKGNDTSEM	HLA-C*14:02		erythrocyte binding antigen-175	28.61	0.6262	SFLSTSSLIKQNKYV	HLA-DRB1*04:26, HLA-DRB1*04:21, HLA-DRB1*07:01, HLA-DRB1*07:03, HLA-DRB1*04:08, HLA-DRB1*11:01, HLA-DRB5*01:05, HLA-DRB5*01:01
erythrocyte binding antigen-175	3.04	0.8443	KYSEKCSNL	HLA-C*14:02		erythrocyte binding antigen-175	25.9	1.0302	KYRDWIIRSKFEWHT	HLA-DRB1*04:02, HLA-DRB1*03:05, HLA-DRB1*08:01, HLA-DRB1*08:04, HLA-DRB1*08:13, HLA-DRB1*08:17, HLA-DRB1*11:14, HLA-DRB1*11:20, HLA-DRB1*08:06, HLA-DRB1*11:21, HLA-DRB1*11:02, HLA-DRB1*11:01, HLA-DRB1*13:23, HLA-DRB1*13:04, HLA-DRB1*13:22, HLA-DRB1*13:07, HLA-DRB1*13:21, HLA-DRB1*13:01, HLA-DRB1*13:27, HLA-DRB1*13:28
erythrocyte binding antigen-175	2.75	1.8659	NKNDAKVSL	HLA-B*39:01		erythrocyte binding antigen-175	25.9	0.9031	CMKYRDWIIRSKFEW	HLA-DRB1*04:02, HLA-DRB1*03:05, HLA-DRB1*08:01, HLA-DRB1*08:04, HLA-DRB1*08:13, HLA-DRB1*08:17, HLA-DRB1*11:14, HLA-DRB1*11:20, HLA-DRB1*08:06, HLA-DRB1*11:21, HLA-DRB1*11:02, HLA-DRB1*11:01, HLA-DRB1*13:23, HLA-DRB1*13:04, HLA-DRB1*13:22, HLA-DRB1*13:07, HLA-DRB1*13:21, HLA-DRB1*13:01, HLA-DRB1*13:27, HLA-DRB3*01:01, HLA-DRB1*13:28
erythrocyte binding antigen-175	2.75	1.3217	NKQALSTSV	HLA-B*39:01		erythrocyte binding antigen-175	25.9	0.7952	MKYRDWIIRSKFEWH	HLA-DRB1*04:02, HLA-DRB1*03:05, HLA-DRB1*08:01, HLA-DRB1*08:04, HLA-DRB1*08:13, HLA-DRB1*08:17, HLA-DRB1*11:14, HLA-DRB1*11:20, HLA-DRB1*08:06, HLA-DRB1*11:21, HLA-DRB1*11:02, HLA-DRB1*11:01, HLA-DRB1*13:23, HLA-DRB1*13:04, HLA-DRB1*13:22, HLA-DRB1*13:07, HLA-DRB1*13:21, HLA-DRB1*13:01, HLA-DRB1*13:27, HLA-DRB1*13:28
erythrocyte binding antigen-175	2.75	0.9425	TKEYEDIVL	HLA-B*39:01		erythrocyte binding antigen-175	25.39	0.6955	TDKKIFTFIENKLDI	HLA-DRB1*04:05, HLA-DRB1*04:04, HLA-DRB1*15:06, HLA-DRB1*15:01
erythrocyte binding antigen-175	2.75	0.66	FREKLWEAM	HLA-B*39:01		erythrocyte binding antigen-175	25.31	1.1999	YKMYSEFKSIKPEVY	HLA-DRB1*08:01, HLA-DRB1*08:04, HLA-DRB1*07:01, HLA-DRB1*04:21, HLA-DRB1*08:13, HLA-DRB1*11:14, HLA-DRB1*11:20, HLA-DRB1*08:17, HLA-DRB1*13:23, HLA-DRB1*15:02, HLA-DRB1*15:06, HLA-DRB5*01:05, HLA-DRB5*01:01
erythrocyte binding antigen-175	2.5	1.5205	ESSTITSPT	HLA-A*68:02		erythrocyte binding antigen-175	25.13	0.5789	EELHSDYKNKCTMCP	HLA-DRB1*03:08, HLA-DRB1*03:06, HLA-DRB1*03:07, HLA-DRB1*03:05, HLA-DRB1*03:09, HLA-DRB1*03:01, HLA-DRB1*04:02, HLA-DRB1*08:01, HLA-DRB1*08:04, HLA-DRB1*04:08, HLA-DRB1*11:07, HLA-DRB1*08:13, HLA-DRB1*08:17, HLA-DRB1*11:20, HLA-DRB1*11:14, HLA-DRB1*08:06, HLA-DRB1*11:28, HLA-DRB1*13:05, HLA-DRB1*13:23, HLA-DRB1*13:21
erythrocyte binding antigen-175	2.5	1.1943	GTTHVQNEI	HLA-A*68:02		erythrocyte binding antigen-175	24.52	1.1763	HKIKNFRKKWWNEFR	HLA-DRB1*11:01, HLA-DRB1*11:21, HLA-DRB1*11:02, HLA-DRB1*08:13, HLA-DRB1*11:20, HLA-DRB1*11:14, HLA-DRB1*11:04, HLA-DRB1*11:06, HLA-DRB1*08:06, HLA-DRB1*13:04, HLA-DRB1*13:22, HLA-DRB1*13:23, HLA-DRB1*13:11, HLA-DRB1*13:01, HLA-DRB1*13:27, HLA-DRB1*13:28
erythrocyte binding antigen-175	2.5	1.1278	CNISIYFFA	HLA-A*68:02		erythrocyte binding antigen-175	24.52	0.9803	EHKIKNFRKKWWNEF	HLA-DRB1*11:01, HLA-DRB1*11:21, HLA-DRB1*11:02, HLA-DRB1*08:13, HLA-DRB1*11:20, HLA-DRB1*11:14, HLA-DRB1*11:04, HLA-DRB1*11:06, HLA-DRB1*08:06, HLA-DRB1*13:04, HLA-DRB1*13:22, HLA-DRB1*13:23, HLA-DRB1*13:11, HLA-DRB1*13:01, HLA-DRB1*13:27, HLA-DRB1*13:28
erythrocyte binding antigen-175	2.5	1.0509	SVKYCDHMI	HLA-A*68:02		erythrocyte binding antigen-175	24.52	0.9167	KIKNFRKKWWNEFRE	HLA-DRB1*11:01, HLA-DRB1*11:21, HLA-DRB1*11:02, HLA-DRB1*08:13, HLA-DRB1*11:20, HLA-DRB1*11:14, HLA-DRB1*11:04, HLA-DRB1*11:06, HLA-DRB1*08:06, HLA-DRB1*13:04, HLA-DRB1*13:22, HLA-DRB1*13:23, HLA-DRB1*13:11, HLA-DRB1*13:01, HLA-DRB1*13:27, HLA-DRB1*13:28
erythrocyte binding antigen-175	2.5	1.0347	TTTLVKSVL	HLA-A*68:02		erythrocyte binding antigen-175	24.52	1.2908	SEHKIKNFRKKWWNE	HLA-DRB1*11:01, HLA-DRB1*11:21, HLA-DRB1*11:02, HLA-DRB1*11:14, HLA-DRB1*11:04, HLA-DRB1*11:06, HLA-DRB1*08:06, HLA-DRB1*13:04, HLA-DRB1*13:22, HLA-DRB1*13:23, HLA-DRB1*13:11, HLA-DRB1*13:01, HLA-DRB1*13:27, HLA-DRB1*13:28
erythrocyte binding antigen-175	2.5	1.0243	ESTEIAHRT	HLA-A*68:02		erythrocyte binding antigen-175	24.52	0.9709	ISEHKIKNFRKKWWN	HLA-DRB1*11:01, HLA-DRB1*11:21, HLA-DRB1*11:02, HLA-DRB1*11:14, HLA-DRB1*11:04, HLA-DRB1*11:06, HLA-DRB1*08:06, HLA-DRB1*13:04, HLA-DRB1*13:22, HLA-DRB1*13:23, HLA-DRB1*13:11, HLA-DRB1*13:01, HLA-DRB1*13:27, HLA-DRB1*13:28
erythrocyte binding antigen-175	2.5	0.9408	HTTTLVKSV	HLA-A*68:02		erythrocyte binding antigen-175	24.52	1.0187	EISEHKIKNFRKKWW	HLA-DRB1*11:21, HLA-DRB1*11:02, HLA-DRB1*11:01, HLA-DRB1*11:14, HLA-DRB1*11:04, HLA-DRB1*11:06, HLA-DRB1*08:06, HLA-DRB1*13:04, HLA-DRB1*13:22, HLA-DRB1*13:23, HLA-DRB1*13:11, HLA-DRB1*13:01, HLA-DRB1*13:27, HLA-DRB1*13:28
erythrocyte binding antigen-175	2.5	0.623	NTSSNNEVL	HLA-A*68:02		erythrocyte binding antigen-175	24.26	1.0506	YESRILKRKYKNKDD	HLA-DRB1*08:01, HLA-DRB1*08:04, HLA-DRB1*08:06, HLA-DRB1*08:17, HLA-DRB1*08:13, HLA-DRB1*11:01, HLA-DRB1*11:21, HLA-DRB1*11:02, HLA-DRB1*11:20, HLA-DRB1*13:04, HLA-DRB1*13:01, HLA-DRB1*13:27, HLA-DRB1*13:22, HLA-DRB1*13:28
erythrocyte binding antigen-175	2.5	0.5463	NSFLDYGHL	HLA-A*68:02		erythrocyte binding antigen-175	24.26	1.3871	IYESRILKRKYKNKD	HLA-DRB1*08:01, HLA-DRB1*08:04, HLA-DRB1*08:06, HLA-DRB1*08:17, HLA-DRB1*08:13, HLA-DRB1*11:01, HLA-DRB1*11:21, HLA-DRB1*11:02, HLA-DRB1*11:20, HLA-DRB1*13:04, HLA-DRB1*13:01, HLA-DRB1*13:27, HLA-DRB1*13:22, HLA-DRB1*13:28, HLA-DRB5*01:01
erythrocyte binding antigen-175	2.43	2.1244	GNDMDFGGY	HLA-A*30:02		erythrocyte binding antigen-175	24.26	1.2133	ESRILKRKYKNKDDK	HLA-DRB1*08:01, HLA-DRB1*08:04, HLA-DRB1*08:06, HLA-DRB1*08:17, HLA-DRB1*08:13, HLA-DRB1*11:21, HLA-DRB1*11:02, HLA-DRB1*11:01, HLA-DRB1*11:20, HLA-DRB1*13:04, HLA-DRB1*13:01, HLA-DRB1*13:27, HLA-DRB1*13:22, HLA-DRB1*13:28
erythrocyte binding antigen-175	2.43	1.2866	GKINTNSNY	HLA-A*30:02		erythrocyte binding antigen-175	24.18	1.1273	LLMIKEHILAIAIYE	HLA-DRB1*01:02, HLA-DRB1*08:04, HLA-DRB1*08:02, HLA-DRB1*08:01, HLA-DRB1*04:21, HLA-DRB1*04:26, HLA-DRB1*07:03, HLA-DRB1*08:13, HLA-DRB1*08:06, HLA-DRB1*08:17, HLA-DRB1*11:21, HLA-DRB1*11:02, HLA-DRB1*11:04, HLA-DRB1*11:06, HLA-DRB1*11:14, HLA-DRB1*13:22, HLA-DRB1*13:11, HLA-DRB1*13:23, HLA-DRB1*13:01, HLA-DRB1*13:27, HLA-DRB1*13:04, HLA-DRB5*01:05, HLA-DRB1*13:28
erythrocyte binding antigen-175	2.43	0.9267	KKKNDRSNY	HLA-A*30:02		erythrocyte binding antigen-175	24.05	0.7917	EMFNNNYQSFLSTSS	HLA-DRB1*04:01, HLA-DRB1*04:02, HLA-DRB1*04:08, HLA-DRB1*04:05, HLA-DRB1*04:04, HLA-DRB1*04:23, HLA-DRB1*04:10, HLA-DRB1*04:26, HLA-DRB1*04:21, HLA-DRB1*08:13, HLA-DRB1*11:14, HLA-DRB1*11:20, HLA-DRB1*13:23, HLA-DRB1*15:02, HLA-DRB1*15:06
erythrocyte binding antigen-175	2.43	0.8221	SSLIKQNKY	HLA-A*30:02		erythrocyte binding antigen-175	24.05	0.5406	MFNNNYQSFLSTSSL	HLA-DRB1*04:01, HLA-DRB1*04:02, HLA-DRB1*04:08, HLA-DRB1*04:05, HLA-DRB1*04:04, HLA-DRB1*04:23, HLA-DRB1*04:10, HLA-DRB1*04:26, HLA-DRB1*04:21, HLA-DRB1*08:13, HLA-DRB1*11:14, HLA-DRB1*11:20, HLA-DRB1*13:23, HLA-DRB1*15:02, HLA-DRB1*15:06
erythrocyte binding antigen-175	1.95	1.1376	EQGDNISGV	HLA-A*02:06		erythrocyte binding antigen-175	22.43	0.6975	SGNVLNMRSNNNNFN	HLA-DRB1*04:02, HLA-DRB1*04:01, HLA-DRB1*04:10, HLA-DRB1*04:04, HLA-DRB1*04:23, HLA-DRB1*04:08, HLA-DRB1*04:26, HLA-DRB1*04:21, HLA-DRB1*08:01, HLA-DRB1*08:06, HLA-DRB1*08:13, HLA-DRB1*13:04
erythrocyte binding antigen-175	1.95	1.1034	KLWEAMLSE	HLA-A*02:06		erythrocyte binding antigen-175	21.75	0.7704	KLVGKINTNSNYVHR	HLA-DRB1*04:02, HLA-DRB1*04:10, HLA-DRB1*04:23, HLA-DRB1*08:02, HLA-DRB1*04:08, HLA-DRB1*08:04, HLA-DRB1*08:13, HLA-DRB1*11:21, HLA-DRB1*11:02, HLA-DRB1*13:22, HLA-DRB1*13:01, HLA-DRB1*13:27, HLA-DRB1*13:02, HLA-DRB1*13:28
erythrocyte binding antigen-175	1.95	0.8144	KIQEVFKGA	HLA-A*02:06		erythrocyte binding antigen-175	21.22	1.2084	RILSFLDSRINNGRN	HLA-DRB1*15:01, HLA-DRB1*15:06, HLA-DRB1*15:02
erythrocyte binding antigen-175	1.95	0.6536	VIKKDVWNV	HLA-A*02:06		erythrocyte binding antigen-175	21.22	1.1818	ILSFLDSRINNGRNT	HLA-DRB1*15:06, HLA-DRB1*15:01, HLA-DRB1*15:02
erythrocyte binding antigen-175	1.95	0.5443	YQSFLSTSS	HLA-A*02:06		erythrocyte binding antigen-175	20.13	1.0671	LHLKDIRNEENERHL	HLA-DRB1*04:26, HLA-DRB1*08:01, HLA-DRB1*04:21, HLA-DRB1*04:10, HLA-DRB1*08:04, HLA-DRB1*04:04, HLA-DRB1*04:23, HLA-DRB1*04:08, HLA-DRB1*08:06, HLA-DRB1*08:17, HLA-DRB1*11:20, HLA-DRB1*11:21, HLA-DRB1*11:02, HLA-DRB1*11:14, HLA-DRB1*13:04, HLA-DRB1*13:01, HLA-DRB1*13:27, HLA-DRB1*13:22, HLA-DRB1*13:23, HLA-DRB1*13:28
knob-associated histidine-rich protein	57.05	0.5978	YAFSEECPY	HLA-A*01:01, HLA-A*29:02, HLA-B*15:01, HLA-A*68:01, HLA-B*15:02, HLA-B*35:01, HLA-B*53:01, HLA-B*58:01, HLA-B*46:01, HLA-C*03:03, HLA-C*12:03, HLA-C*14:02		erythrocyte binding antigen-175	20.13	1.0235	TLHLKDIRNEENERH	HLA-DRB1*04:26, HLA-DRB1*08:01, HLA-DRB1*04:21, HLA-DRB1*04:10, HLA-DRB1*08:04, HLA-DRB1*04:04, HLA-DRB1*04:23, HLA-DRB1*04:08, HLA-DRB1*08:06, HLA-DRB1*08:17, HLA-DRB1*11:20, HLA-DRB1*11:21, HLA-DRB1*11:02, HLA-DRB1*11:14, HLA-DRB1*13:04, HLA-DRB1*13:01, HLA-DRB1*13:27, HLA-DRB1*13:22, HLA-DRB1*13:23, HLA-DRB1*13:28
knob-associated histidine-rich protein	46.01	2.6711	LVSFLVWVL	HLA-A*02:06, HLA-A*02:01, HLA-A*68:02, HLA-A*32:01		erythrocyte binding antigen-175	19.57	0.995	FLLERDNRSKLPKSK	HLA-DRB1*04:02, HLA-DRB1*03:01, HLA-DRB1*03:08, HLA-DRB1*03:06, HLA-DRB1*03:07, HLA-DRB1*03:09, HLA-DRB1*03:05, HLA-DRB1*04:26, HLA-DRB1*04:21, HLA-DRB1*11:07
knob-associated histidine-rich protein	44.14	2.2428	KILLVSFLV	HLA-A*02:06, HLA-A*02:01, HLA-A*32:01		erythrocyte binding antigen-175	19.57	1.043	LLERDNRSKLPKSKC	HLA-DRB1*04:02, HLA-DRB1*03:01, HLA-DRB1*03:08, HLA-DRB1*03:06, HLA-DRB1*03:07, HLA-DRB1*03:09, HLA-DRB1*03:05, HLA-DRB1*11:07
knob-associated histidine-rich protein	44.02	1.0457	KYESKHYKL	HLA-A*23:01, HLA-A*24:02, HLA-C*14:02, HLA-C*07:02		erythrocyte binding antigen-175	18.25	1.2995	ILNNSKFNKRWKSYG	HLA-DRB1*03:05, HLA-DRB1*08:01, HLA-DRB1*08:13, HLA-DRB1*11:21, HLA-DRB1*11:02, HLA-DRB1*11:07, HLA-DRB1*11:14, HLA-DRB1*08:17, HLA-DRB1*11:04, HLA-DRB1*11:06, HLA-DRB1*11:20, HLA-DRB1*13:22, HLA-DRB1*13:01, HLA-DRB1*13:27, HLA-DRB1*13:23, HLA-DRB1*13:11, HLA-DRB1*13:28
knob-associated histidine-rich protein	43.03	2.1249	VSFLVWVLK	HLA-A*11:01, HLA-A*03:01, HLA-A*31:01, HLA-A*30:01, HLA-A*68:01		erythrocyte binding antigen-175	18.23	1.5019	MYSEFKSIKPEVYLK	HLA-DRB1*04:21, HLA-DRB1*07:01, HLA-DRB5*01:01, HLA-DRB5*01:05
knob-associated histidine-rich protein	40.6	2.4908	LLVSFLVWV	HLA-A*02:01, HLA-A*02:06		erythrocyte binding antigen-175	18.23	1.6258	KMYSEFKSIKPEVYL	HLA-DRB1*07:01, HLA-DRB1*04:21, HLA-DRB5*01:05, HLA-DRB5*01:01
knob-associated histidine-rich protein	39.08	0.8085	GLDEYQNQL	HLA-A*02:01		erythrocyte binding antigen-175	18.13	1.5742	KPLSDDVRPDKNHEE	HLA-DRB1*03:08, HLA-DRB1*03:06, HLA-DRB1*03:07, HLA-DRB1*03:01, HLA-DRB1*04:21, HLA-DRB1*04:10, HLA-DRB1*04:26
knob-associated histidine-rich protein	38.48	1.0441	SVKSKKSVK	HLA-A*03:01, HLA-A*11:01, HLA-A*30:01, HLA-A*31:01		erythrocyte binding antigen-175	18.13	1.5215	PLSDDVRPDKNHEEV	HLA-DRB1*03:08, HLA-DRB1*03:06, HLA-DRB1*03:07, HLA-DRB1*03:01, HLA-DRB1*04:21, HLA-DRB1*04:10, HLA-DRB1*04:26
knob-associated histidine-rich protein	34.14	0.9711	ATKEASTSK	HLA-A*11:01, HLA-A*03:01, HLA-A*30:01		erythrocyte binding antigen-175	18.13	1.5159	LSDDVRPDKNHEEVK	HLA-DRB1*03:08, HLA-DRB1*03:06, HLA-DRB1*03:07, HLA-DRB1*03:01, HLA-DRB1*04:21, HLA-DRB1*04:10, HLA-DRB1*04:26
knob-associated histidine-rich protein	33.31	1.2356	FRNKRTLAQ	HLA-C*07:01, HLA-C*06:02		erythrocyte binding antigen-175	17.92	1.2421	LERDNRSKLPKSKCK	HLA-DRB1*03:01, HLA-DRB1*03:08, HLA-DRB1*03:06, HLA-DRB1*03:07, HLA-DRB1*03:09, HLA-DRB1*03:05, HLA-DRB1*11:07
knob-associated histidine-rich protein	28.19	0.915	FPVFTKILL	HLA-B*07:02, HLA-B*35:01, HLA-B*39:01, HLA-B*35:03, HLA-B*53:01		erythrocyte binding antigen-175	17.92	1.3111	DEFKEELHSDYKNKC	HLA-DRB1*03:08, HLA-DRB1*03:06, HLA-DRB1*03:07, HLA-DRB1*03:05, HLA-DRB1*03:09, HLA-DRB1*03:01, HLA-DRB1*11:07
knob-associated histidine-rich protein	25.64	1.1314	KTQVFREAR	HLA-A*11:01, HLA-A*31:01, HLA-A*68:01		erythrocyte binding antigen-175	17.92	1.2634	EFKEELHSDYKNKCT	HLA-DRB1*03:08, HLA-DRB1*03:06, HLA-DRB1*03:07, HLA-DRB1*03:05, HLA-DRB1*03:09, HLA-DRB1*03:01, HLA-DRB1*11:07
knob-associated histidine-rich protein	23.18	1.832	FTKILLVSF	HLA-A*25:01, HLA-B*15:01, HLA-B*46:01, HLA-C*12:03		erythrocyte binding antigen-175	17.92	0.8373	FKEELHSDYKNKCTM	HLA-DRB1*03:08, HLA-DRB1*03:06, HLA-DRB1*03:07, HLA-DRB1*03:05, HLA-DRB1*03:09, HLA-DRB1*03:01, HLA-DRB1*11:07
knob-associated histidine-rich protein	19.09	1.9765	KTQGGKTDK	HLA-A*11:01, HLA-A*30:01		erythrocyte binding antigen-175	17.92	0.6074	KEELHSDYKNKCTMC	HLA-DRB1*03:08, HLA-DRB1*03:06, HLA-DRB1*03:07, HLA-DRB1*03:05, HLA-DRB1*03:09, HLA-DRB1*03:01, HLA-DRB1*11:07
knob-associated histidine-rich protein	19.09	1.866	KTNEENKNK	HLA-A*11:01, HLA-A*30:01		erythrocyte binding antigen-175	17.92	0.9573	NNLHGDGVSERSQIN	HLA-DRB1*03:09, HLA-DRB1*03:08, HLA-DRB1*03:06, HLA-DRB1*03:07, HLA-DRB1*03:05, HLA-DRB1*03:01, HLA-DRB1*04:21, HLA-DRB1*11:07
knob-associated histidine-rich protein	19.09	0.6453	ASTNAATNK	HLA-A*11:01, HLA-A*30:01		erythrocyte binding antigen-175	17.92	0.9358	MNNLHGDGVSERSQI	HLA-DRB1*03:09, HLA-DRB1*03:08, HLA-DRB1*03:06, HLA-DRB1*03:07, HLA-DRB1*03:05, HLA-DRB1*03:01, HLA-DRB1*04:21, HLA-DRB1*11:07
knob-associated histidine-rich protein	17.99	2.3423	YAYGGSAHD	HLA-C*03:03, HLA-C*12:03		erythrocyte binding antigen-175	17.92	0.6717	TMNNLHGDGVSERSQ	HLA-DRB1*03:09, HLA-DRB1*03:08, HLA-DRB1*03:06, HLA-DRB1*03:07, HLA-DRB1*03:05, HLA-DRB1*03:01, HLA-DRB1*04:21, HLA-DRB1*11:07
knob-associated histidine-rich protein	15.85	0.72	AANNGEQVM	HLA-B*35:01, HLA-C*03:03		erythrocyte binding antigen-175	17.91	1.2797	KYNSKFCNDLKNSFL	HLA-DRB1*03:09, HLA-DRB1*03:01, HLA-DRB1*03:05, HLA-DRB1*03:08, HLA-DRB1*03:06, HLA-DRB1*03:07, HLA-DRB1*07:03, HLA-DRB1*08:13, HLA-DRB3*01:01
knob-associated histidine-rich protein	15.53	0.9034	ASTSKEATK	HLA-A*11:01		erythrocyte binding antigen-175	17.91	1.0157	YNSKFCNDLKNSFLD	HLA-DRB1*03:09, HLA-DRB1*03:01, HLA-DRB1*03:05, HLA-DRB1*03:08, HLA-DRB1*03:06, HLA-DRB1*03:07, HLA-DRB1*07:03, HLA-DRB1*08:13, HLA-DRB3*01:01
knob-associated histidine-rich protein	15.53	0.8638	ASTTEGATK	HLA-A*11:01		erythrocyte binding antigen-175	17.91	0.9822	NKYNSKFCNDLKNSF	HLA-DRB1*03:09, HLA-DRB1*03:05, HLA-DRB1*03:01, HLA-DRB1*03:08, HLA-DRB1*03:06, HLA-DRB1*03:07, HLA-DRB1*07:03, HLA-DRB1*08:13, HLA-DRB3*01:01
knob-associated histidine-rich protein	12.94	0.7175	HGAAHGSRY	HLA-A*30:02, HLA-B*15:02, HLA-B*35:01		erythrocyte binding antigen-175	17.89	1.2157	KGMKWDCKKKNDRSN	HLA-DRB1*03:08, HLA-DRB1*03:06, HLA-DRB1*03:07, HLA-DRB1*03:01, HLA-DRB1*11:07
knob-associated histidine-rich protein	12.78	0.9778	QPQQPQGTV	HLA-B*07:02		erythrocyte binding antigen-175	17.89	1.1623	RKGMKWDCKKKNDRS	HLA-DRB1*03:08, HLA-DRB1*03:06, HLA-DRB1*03:07, HLA-DRB1*03:01, HLA-DRB1*11:07
knob-associated histidine-rich protein	12.56	1.0263	NAANNGEQV	HLA-A*68:02, HLA-C*12:03		erythrocyte binding antigen-175	17.89	0.8287	KRKGMKWDCKKKNDR	HLA-DRB1*03:08, HLA-DRB1*03:06, HLA-DRB1*03:07, HLA-DRB1*03:01, HLA-DRB1*11:07
knob-associated histidine-rich protein	10.84	0.596	FPLGMNDED	HLA-B*35:01, HLA-B*53:01		erythrocyte binding antigen-175	17.89	0.6388	EKRKGMKWDCKKKND	HLA-DRB1*03:08, HLA-DRB1*03:06, HLA-DRB1*03:07, HLA-DRB1*03:01, HLA-DRB1*11:07
knob-associated histidine-rich protein	9.14	1.0074	KSKKSVKEK	HLA-A*30:01, HLA-A*31:01		erythrocyte binding antigen-175	17.89	0.621	REKRKGMKWDCKKKN	HLA-DRB1*03:08, HLA-DRB1*03:06, HLA-DRB1*03:07, HLA-DRB1*03:01, HLA-DRB1*11:07
knob-associated histidine-rich protein	9.14	0.8956	RNKRTLAQK	HLA-A*30:01, HLA-A*31:01		erythrocyte binding antigen-175	17.89	0.6566	NSKFCNDLKNSFLDY	HLA-DRB1*03:09, HLA-DRB1*03:01, HLA-DRB1*03:05, HLA-DRB1*03:08, HLA-DRB1*03:06, HLA-DRB1*03:07, HLA-DRB3*01:01
knob-associated histidine-rich protein	8.79	0.8948	HHHHHHHQL	HLA-B*39:01, HLA-B*38:01, HLA-C*14:02		erythrocyte binding antigen-175	17.89	0.639	KFCNDLKNSFLDYGH	HLA-DRB1*03:09, HLA-DRB1*03:05, HLA-DRB1*03:01, HLA-DRB1*03:08, HLA-DRB1*03:06, HLA-DRB1*03:07, HLA-DRB3*01:01
knob-associated histidine-rich protein	8.67	2.2078	ILLVSFLVW	HLA-A*23:01, HLA-B*58:01		erythrocyte binding antigen-175	17.89	0.6227	FCNDLKNSFLDYGH	HLA-DRB1*03:09, HLA-DRB1*03:05, HLA-DRB1*03:01, HLA-DRB1*03:08, HLA-DRB1*03:06, HLA-DRB1*03:07, HLA-DRB3*01:01
knob-associated histidine-rich protein	8.42	0.5334	EGYGYEAPY	HLA-B*35:01		erythrocyte binding antigen-175	17.84	0.9416	NNEVLSNCREKRKGM	HLA-DRB1*03:01
knob-associated histidine-rich protein	8.12	1.2349	VANPPSNEP	HLA-C*03:03		erythrocyte binding antigen-175	17.84	0.8604	HIDLDDFSKFGCDKN	HLA-DRB1*03:01
knob-associated histidine-rich protein	7.81	0.9904	REARPGGGF	HLA-B*40:01		erythrocyte binding antigen-175	17.84	0.832	DKKLDLDLYENRNDS	HLA-DRB1*03:01
knob-associated histidine-rich protein	7.61	0.8605	EEKYESKHY	HLA-B*44:02		erythrocyte binding antigen-175	17.84	0.7753	MSYFTYDSEEYYNCT	HLA-DRB1*03:01, HLA-DRB3*01:01
knob-associated histidine-rich protein	6.34	1.5456	STNAATPGA	HLA-A*30:01, HLA-A*68:02		erythrocyte binding antigen-175	17.84	0.7241	SYFTYDSEEYYNCTK	HLA-DRB1*03:01, HLA-DRB3*01:01
knob-associated histidine-rich protein	5.83	1.0302	DAESVKSKK	HLA-A*68:01		erythrocyte binding antigen-175	17.84	0.6767	CMSYFTYDSEEYYNC	HLA-DRB1*03:01, HLA-DRB3*01:01
knob-associated histidine-rich protein	5.36	0.9163	KQHEHHHHH	HLA-A*31:01		erythrocyte binding antigen-175	17.84	0.6302	EHIDLDDFSKFGCDK	HLA-DRB1*03:01, HLA-DRB3*01:01
knob-associated histidine-rich protein	3.89	0.9783	GFKAYEEKY	HLA-A*29:02		erythrocyte binding antigen-175	17.84	0.5161	REHIDLDDFSKFGCD	HLA-DRB1*03:01, HLA-DRB3*01:01
knob-associated histidine-rich protein	3.89	2.7271	VFREARPGG	HLA-A*30:01		erythrocyte binding antigen-175	17.37	0.7099	LSIIKTYTKETMKDH	HLA-DRB1*04:02, HLA-DRB1*04:23, HLA-DRB1*04:08, HLA-DRB1*04:10, HLA-DRB1*08:04, HLA-DRB1*08:13, HLA-DRB1*08:06, HLA-DRB1*11:04, HLA-DRB1*11:06, HLA-DRB1*08:17, HLA-DRB1*13:11, HLA-DRB1*13:01, HLA-DRB1*13:27, HLA-DRB5*01:05, HLA-DRB5*01:01, HLA-DRB1*13:28
knob-associated histidine-rich protein	3.89	2.0336	KKKKSKKHK	HLA-A*30:01		erythrocyte binding antigen-175	15.61	1.3866	LSNRKLVGKINTNSN	HLA-DRB1*04:02, HLA-DRB1*04:10, HLA-DRB1*04:23, HLA-DRB1*04:08, HLA-DRB1*08:02, HLA-DRB1*08:04, HLA-DRB1*08:13, HLA-DRB1*11:21, HLA-DRB1*11:02, HLA-DRB1*13:22, HLA-DRB1*13:01, HLA-DRB1*13:27, HLA-DRB1*13:28
knob-associated histidine-rich protein	3.89	1.5008	KTGASTNAA	HLA-A*30:01		erythrocyte binding antigen-175	15.61	1.367	SNRKLVGKINTNSNY	HLA-DRB1*04:02, HLA-DRB1*04:10, HLA-DRB1*04:23, HLA-DRB1*08:02, HLA-DRB1*04:08, HLA-DRB1*08:04, HLA-DRB1*08:13, HLA-DRB1*11:21, HLA-DRB1*11:02, HLA-DRB1*13:22, HLA-DRB1*13:01, HLA-DRB1*13:27, HLA-DRB1*13:28
knob-associated histidine-rich protein	3.89	1.3608	ATKGASTTA	HLA-A*30:01		erythrocyte binding antigen-175	15.61	1.0314	RKLVGKINTNSNYVH	HLA-DRB1*04:02, HLA-DRB1*04:10, HLA-DRB1*08:02, HLA-DRB1*04:23, HLA-DRB1*04:08, HLA-DRB1*08:04, HLA-DRB1*08:13, HLA-DRB1*11:21, HLA-DRB1*11:02, HLA-DRB1*13:22, HLA-DRB1*13:01, HLA-DRB1*13:27, HLA-DRB1*13:28
knob-associated histidine-rich protein	3.89	1.2866	AAHGSRYSS	HLA-A*30:01		erythrocyte binding antigen-175	15.61	1.0028	NRKLVGKINTNSNYV	HLA-DRB1*04:02, HLA-DRB1*04:10, HLA-DRB1*08:02, HLA-DRB1*04:23, HLA-DRB1*04:08, HLA-DRB1*08:04, HLA-DRB1*08:13, HLA-DRB1*11:21, HLA-DRB1*11:02, HLA-DRB1*13:22, HLA-DRB1*13:01, HLA-DRB1*13:27, HLA-DRB1*13:28
knob-associated histidine-rich protein	3.89	1.2685	ATKGATKEA	HLA-A*30:01		erythrocyte binding antigen-175	15.61	1.0351	DLSNRKLVGKINTNS	HLA-DRB1*04:02, HLA-DRB1*04:23, HLA-DRB1*04:08, HLA-DRB1*04:10, HLA-DRB1*08:04, HLA-DRB1*08:02, HLA-DRB1*08:13, HLA-DRB1*11:21, HLA-DRB1*11:02, HLA-DRB1*13:22, HLA-DRB1*13:01, HLA-DRB1*13:27, HLA-DRB1*13:28
knob-associated histidine-rich protein	3.89	1.0034	ATNKGQCAA	HLA-A*30:01		erythrocyte binding antigen-175	15.05	1.255	MIKEHILAIAIYESR	HLA-DRB1*04:02, HLA-DRB1*03:05, HLA-DRB1*04:23, HLA-DRB1*04:21, HLA-DRB1*04:26, HLA-DRB1*04:08, HLA-DRB1*08:02, HLA-DRB1*04:04, HLA-DRB1*11:04, HLA-DRB1*11:06, HLA-DRB1*11:07, HLA-DRB1*13:11, HLA-DRB1*13:07, HLA-DRB1*11:28, HLA-DRB1*13:05
knob-associated histidine-rich protein	3.89	0.9978	KHKSHDCEK	HLA-A*30:01		erythrocyte binding antigen-175	15	0.5575	WVFKDKTVCKEDDIE	HLA-DRB1*03:08, HLA-DRB1*03:06, HLA-DRB1*03:07, HLA-DRB1*03:05, HLA-DRB1*03:09, HLA-DRB1*08:01, HLA-DRB1*08:04, HLA-DRB1*04:26, HLA-DRB1*04:21, HLA-DRB1*08:13, HLA-DRB1*11:14, HLA-DRB1*11:20, HLA-DRB1*08:17, HLA-DRB1*11:07, HLA-DRB1*11:21, HLA-DRB1*11:02, HLA-DRB1*08:06, HLA-DRB1*13:23, HLA-DRB1*13:22, HLA-DRB1*13:07, HLA-DRB1*13:01, HLA-DRB1*13:27, HLA-DRB1*13:04, HLA-DRB1*11:28, HLA-DRB1*13:05,…
knob-associated histidine-rich protein	3.89	0.9561	HQHQHQHQA	HLA-A*30:01		erythrocyte binding antigen-175	14.98	0.5218	VQQSGGIVNMNVEKE	HLA-DRB1*03:08, HLA-DRB1*03:06, HLA-DRB1*03:07, HLA-DRB1*04:10, HLA-DRB1*04:23, HLA-DRB1*08:01, HLA-DRB1*04:21, HLA-DRB1*04:08, HLA-DRB1*04:26, HLA-DRB1*08:06, HLA-DRB1*08:17, HLA-DRB1*11:20, HLA-DRB1*11:21, HLA-DRB1*11:02, HLA-DRB1*13:04, HLA-DRB1*13:21, HLA-DRB1*13:01, HLA-DRB1*13:27, HLA-DRB1*13:22, HLA-DRB1*13:28
knob-associated histidine-rich protein	3.89	0.8544	TSKGATKEA	HLA-A*30:01		erythrocyte binding antigen-175	14.82	1.1649	IKNFRKKWWNEFREK	HLA-DRB1*11:21, HLA-DRB1*11:02, HLA-DRB1*08:13, HLA-DRB1*11:20, HLA-DRB1*11:14, HLA-DRB1*11:04, HLA-DRB1*11:06, HLA-DRB1*08:06, HLA-DRB1*13:04, HLA-DRB1*13:22, HLA-DRB1*13:23, HLA-DRB1*13:11, HLA-DRB1*13:01, HLA-DRB1*13:27, HLA-DRB1*13:28
knob-associated histidine-rich protein	3.89	0.674	KSHDCEKKK	HLA-A*30:01		erythrocyte binding antigen-175	14.58	1.075	DILNNSKFNKRWKSY	HLA-DRB1*03:05, HLA-DRB1*11:21, HLA-DRB1*11:02, HLA-DRB1*11:07, HLA-DRB1*11:14, HLA-DRB1*11:04, HLA-DRB1*11:06, HLA-DRB1*11:20, HLA-DRB1*13:22, HLA-DRB1*13:01, HLA-DRB1*13:27, HLA-DRB1*13:23, HLA-DRB1*13:11, HLA-DRB1*13:28
knob-associated histidine-rich protein	3.89	0.5328	GSRYSSFSS	HLA-A*30:01		erythrocyte binding antigen-175	14.54	1.1823	SRILKRKYKNKDDKE	HLA-DRB1*08:01, HLA-DRB1*08:04, HLA-DRB1*08:06, HLA-DRB1*08:17, HLA-DRB1*08:13, HLA-DRB1*11:21, HLA-DRB1*11:02, HLA-DRB1*11:20, HLA-DRB1*13:04, HLA-DRB1*13:01, HLA-DRB1*13:27, HLA-DRB1*13:22, HLA-DRB1*13:28
knob-associated histidine-rich protein	3.45	1.4446	KENETKNTA	HLA-B*40:02		erythrocyte binding antigen-175	14.54	0.8838	RILKRKYKNKDDKEV	HLA-DRB1*08:01, HLA-DRB1*08:04, HLA-DRB1*08:06, HLA-DRB1*08:17, HLA-DRB1*08:13, HLA-DRB1*11:21, HLA-DRB1*11:02, HLA-DRB1*11:20, HLA-DRB1*13:04, HLA-DRB1*13:01, HLA-DRB1*13:27, HLA-DRB1*13:22, HLA-DRB1*13:28
knob-associated histidine-rich protein	3.45	1.347	GENKKVDST	HLA-B*40:02		erythrocyte binding antigen-175	14.54	0.8555	LKRKYKNKDDKEVCK	HLA-DRB1*08:01, HLA-DRB1*08:04, HLA-DRB1*08:06, HLA-DRB1*08:17, HLA-DRB1*08:13, HLA-DRB1*11:21, HLA-DRB1*11:02, HLA-DRB1*11:20, HLA-DRB1*13:04, HLA-DRB1*13:01, HLA-DRB1*13:27, HLA-DRB1*13:22, HLA-DRB1*13:28
knob-associated histidine-rich protein	3.45	0.8082	KEASTSKEA	HLA-B*40:02, HLA-B*40:02		erythrocyte binding antigen-175	14.54	0.7944	ILKRKYKNKDDKEVC	HLA-DRB1*08:01, HLA-DRB1*08:04, HLA-DRB1*08:06, HLA-DRB1*08:17, HLA-DRB1*08:13, HLA-DRB1*11:21, HLA-DRB1*11:02, HLA-DRB1*11:20, HLA-DRB1*13:04, HLA-DRB1*13:01, HLA-DRB1*13:27, HLA-DRB1*13:22, HLA-DRB1*13:28
knob-associated histidine-rich protein	2.75	2.3391	TKILLVSFL	HLA-B*39:01		erythrocyte binding antigen-175	14.54	0.9473	NTLHLKDIRNEENER	HLA-DRB1*08:01, HLA-DRB1*08:04, HLA-DRB1*08:06, HLA-DRB1*08:17, HLA-DRB1*11:20, HLA-DRB1*11:21, HLA-DRB1*11:02, HLA-DRB1*11:14, HLA-DRB1*13:04, HLA-DRB1*13:01, HLA-DRB1*13:27, HLA-DRB1*13:22, HLA-DRB1*13:23, HLA-DRB1*13:28
knob-associated histidine-rich protein	2.75	1.7787	HHHHHHGEV	HLA-B*39:01		erythrocyte binding antigen-175	14.54	0.6763	NSNTLHLKDIRNEEN	HLA-DRB1*08:01, HLA-DRB1*08:04, HLA-DRB1*08:06, HLA-DRB1*08:17, HLA-DRB1*11:20, HLA-DRB1*11:21, HLA-DRB1*11:02, HLA-DRB1*11:14, HLA-DRB1*13:04, HLA-DRB1*13:01, HLA-DRB1*13:27, HLA-DRB1*13:22, HLA-DRB1*13:23, HLA-DRB1*13:28
knob-associated histidine-rich protein	2.5	1.892	ETCTTCGPA	HLA-A*68:02		erythrocyte binding antigen-175	14.54	0.6688	RNSNTLHLKDIRNEE	HLA-DRB1*08:01, HLA-DRB1*08:04, HLA-DRB1*08:06, HLA-DRB1*08:17, HLA-DRB1*11:20, HLA-DRB1*11:21, HLA-DRB1*11:02, HLA-DRB1*11:14, HLA-DRB1*13:04, HLA-DRB1*13:01, HLA-DRB1*13:27, HLA-DRB1*13:22, HLA-DRB1*13:23, HLA-DRB1*13:28
knob-associated histidine-rich protein	2.5	1.3914	STTGATTGA	HLA-A*68:02		erythrocyte binding antigen-175	14.54	0.6148	SNTLHLKDIRNEENE	HLA-DRB1*08:01, HLA-DRB1*08:04, HLA-DRB1*08:06, HLA-DRB1*08:17, HLA-DRB1*11:20, HLA-DRB1*11:21, HLA-DRB1*11:02, HLA-DRB1*11:14, HLA-DRB1*13:04, HLA-DRB1*13:01, HLA-DRB1*13:27, HLA-DRB1*13:22, HLA-DRB1*13:23, HLA-DRB1*13:28
knob-associated histidine-rich protein	2.5	1.2144	TTAGSTTGA	HLA-A*68:02		erythrocyte binding antigen-175	14.54	0.6093	DRNSNTLHLKDIRNE	HLA-DRB1*08:01, HLA-DRB1*08:04, HLA-DRB1*08:06, HLA-DRB1*08:17, HLA-DRB1*11:20, HLA-DRB1*11:21, HLA-DRB1*11:02, HLA-DRB1*11:14, HLA-DRB1*13:04, HLA-DRB1*13:01, HLA-DRB1*13:27, HLA-DRB1*13:22, HLA-DRB1*13:23, HLA-DRB1*13:28
knob-associated histidine-rich protein	2.5	0.6339	NTAGENKKV	HLA-A*68:02		erythrocyte binding antigen-175	12.92	1.6707	EWHGEFLLERDNRSK	HLA-DRB1*04:01, HLA-DRB1*04:02, HLA-DRB1*04:26, HLA-DRB1*04:21
knob-associated histidine-rich protein	2.5	0.5172	EVNHQAPQV	HLA-A*68:02		erythrocyte binding antigen-175	12.87	1.2648	IKEHILAIAIYESRI	HLA-DRB1*04:02, HLA-DRB1*03:05, HLA-DRB1*04:23, HLA-DRB1*04:08, HLA-DRB1*04:04, HLA-DRB1*11:04, HLA-DRB1*11:06, HLA-DRB1*11:07, HLA-DRB1*13:11, HLA-DRB1*13:07, HLA-DRB1*11:28, HLA-DRB1*13:05
erythrocyte membrane protein 1, PfEMP1	68.81	0.5753	FMPPRRQHF	HLA-A*02:06, HLA-A*24:02, HLA-B*08:01, HLA-B*15:01, HLA-B*15:02, HLA-C*12:03, HLA-C*07:02, HLA-C*07:01, HLA-C*14:02		erythrocyte binding antigen-175	12.87	1.0199	KLKGDVDISMPKAVI	HLA-DRB1*09:01, HLA-DRB1*13:02
erythrocyte membrane protein 1, PfEMP1	66.4	0.9148	FLRQMFYTL	HLA-A*02:01, HLA-A*02:06, HLA-B*08:01, HLA-B*15:01, HLA-C*12:03, HLA-C*07:02		erythrocyte binding antigen-175	12.87	0.7746	GDVDISMPKAVIGSS	HLA-DRB1*09:01, HLA-DRB1*13:02
erythrocyte membrane protein 1, PfEMP1	61.57	1.3224	KLYFPTPAL	HLA-A*02:01, HLA-A*02:06, HLA-A*30:01, HLA-A*32:01, HLA-B*15:01, HLA-C*03:03, HLA-C*03:03, HLA-C*12:03, HLA-C*14:02		erythrocyte binding antigen-175	12.87	0.7186	KGDVDISMPKAVIGS	HLA-DRB1*09:01, HLA-DRB1*13:02
erythrocyte membrane protein 1, PfEMP1	61.3	1.5066	FFFLWLTQM	HLA-A*29:02, HLA-C*06:02, HLA-C*07:01, HLA-C*12:03, HLA-C*07:02, HLA-C*14:02		erythrocyte binding antigen-175	12.87	0.5234	LKGDVDISMPKAVIG	HLA-DRB1*09:01, HLA-DRB1*13:02
erythrocyte membrane protein 1, PfEMP1	55.82	1.3972	YKSPKYKTL	HLA-B*39:01, HLA-C*03:03, HLA-C*12:03, HLA-C*07:01, HLA-C*07:02, HLA-C*14:02		erythrocyte binding antigen-175	12.81	0.5599	LYFAKARNEYDIKEN	HLA-DRB1*08:01, HLA-DRB1*08:13, HLA-DRB1*11:20, HLA-DRB1*11:14, HLA-DRB1*08:17, HLA-DRB1*13:04, HLA-DRB1*13:23, HLA-DRB1*13:01, HLA-DRB1*13:27, HLA-DRB1*13:28
erythrocyte membrane protein 1, PfEMP1	55.81	0.8145	NTDNLLLEV	HLA-A*01:01, HLA-A*02:01, HLA-A*02:06, HLA-C*15:02		erythrocyte binding antigen-175	11.92	0.7595	NSGNVLNMRSNNNNF	HLA-DRB1*04:02, HLA-DRB1*04:10, HLA-DRB1*04:23, HLA-DRB1*04:04, HLA-DRB1*04:08, HLA-DRB1*08:01, HLA-DRB1*08:06, HLA-DRB1*08:13, HLA-DRB1*13:04
erythrocyte membrane protein 1, PfEMP1	54.99	1.8539	RRPAYFRWL	HLA-B*27:05, HLA-C*06:02, HLA-C*07:01, HLA-C*06:02, HLA-C*07:02, HLA-C*14:02		erythrocyte binding antigen-175	11.92	0.7592	GNSGNVLNMRSNNNN	HLA-DRB1*04:02, HLA-DRB1*04:10, HLA-DRB1*04:23, HLA-DRB1*04:04, HLA-DRB1*04:08, HLA-DRB1*08:01, HLA-DRB1*08:06, HLA-DRB1*08:13, HLA-DRB1*13:04
erythrocyte membrane protein 1, PfEMP1	51.84	0.8586	YSGDSSDFY	HLA-A*01:01, HLA-A*29:02, HLA-A*30:02, HLA-B*35:01, HLA-B*15:01, HLA-C*05:01, HLA-C*03:03, HLA-C*12:03, HLA-C*05:01		erythrocyte binding antigen-175	11.65	1.4547	VLKSHMNRESDDGEL	HLA-DRB1*04:02, HLA-DRB1*04:26, HLA-DRB1*04:21, HLA-DRB1*11:21, HLA-DRB1*11:02, HLA-DRB1*11:14, HLA-DRB1*11:20, HLA-DRB1*13:22, HLA-DRB1*13:01, HLA-DRB1*13:27, HLA-DRB1*13:23, HLA-DRB1*13:04, HLA-DRB1*13:28
erythrocyte membrane protein 1, PfEMP1	50.6	1.0012	KRQPKKLYF	HLA-C*06:02, HLA-C*07:02, HLA-C*07:01, HLA-C*06:02		erythrocyte binding antigen-175	11.65	1.0362	LKSHMNRESDDGELY	HLA-DRB1*04:02, HLA-DRB1*04:26, HLA-DRB1*04:21, HLA-DRB1*11:21, HLA-DRB1*11:02, HLA-DRB1*11:14, HLA-DRB1*11:20, HLA-DRB1*13:22, HLA-DRB1*13:01, HLA-DRB1*13:27, HLA-DRB1*13:23, HLA-DRB1*13:04, HLA-DRB1*13:28
erythrocyte membrane protein 1, PfEMP1	49.07	1.3218	YVPQHLRWF	HLA-A*25:01, HLA-A*26:01, HLA-C*06:02, HLA-C*07:01, HLA-C*12:03, HLA-C*14:02		erythrocyte binding antigen-175	11.52	0.5137	FLSTSSLIKQNKYVP	HLA-DRB1*04:26, HLA-DRB1*04:21, HLA-DRB1*07:03, HLA-DRB1*04:08, HLA-DRB1*11:01, HLA-DRB5*01:05, HLA-DRB5*01:01
erythrocyte membrane protein 1, PfEMP1	47.83	1.3452	FCRERKKRL	HLA-B*08:01, HLA-C*06:02, HLA-C*07:01, HLA-C*12:03		erythrocyte binding antigen-175	11.25	0.9255	EWGDDYCQDKTKMIE	HLA-DRB1*03:09, HLA-DRB1*03:05, HLA-DRB1*04:01, HLA-DRB1*04:21, HLA-DRB1*04:26, HLA-DRB3*01:01
erythrocyte membrane protein 1, PfEMP1	47.03	1.313	KLREDWWAL	HLA-A*02:01, HLA-A*02:06, HLA-A*30:01, HLA-A*32:01		erythrocyte binding antigen-175	11.25	0.6233	SEWGDDYCQDKTKMI	HLA-DRB1*03:09, HLA-DRB1*03:05, HLA-DRB1*04:01, HLA-DRB1*04:21, HLA-DRB1*04:26, HLA-DRB3*01:01
erythrocyte membrane protein 1, PfEMP1	45.62	0.9456	IQMDTHPHV	HLA-A*02:01, HLA-A*02:06, HLA-B*15:01		erythrocyte binding antigen-175	11.25	0.7996	WGDDYCQDKTKMIET	HLA-DRB1*03:09, HLA-DRB1*04:01, HLA-DRB1*03:05, HLA-DRB1*04:21, HLA-DRB1*04:26, HLA-DRB3*01:01
erythrocyte membrane protein 1, PfEMP1	44.75	1.0045	ATKPIQLEY	HLA-A*01:01, HLA-A*11:01, HLA-A*29:02, HLA-A*30:01, HLA-A*30:02, HLA-B*15:01		erythrocyte binding antigen-175	11.21	1.338	KEWHGEFLLERDNRS	HLA-DRB1*04:01, HLA-DRB1*04:26, HLA-DRB1*04:21
erythrocyte membrane protein 1, PfEMP1	44.75	2.0353	MPFDAFFFL	HLA-A*02:06, HLA-A*68:02, HLA-B*07:02, HLA-B*35:01, HLA-B*39:01, HLA-B*38:01, HLA-B*35:03, HLA-B*51:01, HLA-B*53:01, HLA-C*03:03		erythrocyte binding antigen-175	10.62	0.9527	TMKDHFIEASKKESQ	HLA-DRB1*03:08, HLA-DRB1*03:06, HLA-DRB1*03:07, HLA-DRB1*11:14, HLA-DRB1*11:07, HLA-DRB1*11:01, HLA-DRB1*11:20, HLA-DRB1*13:23, HLA-DRB1*13:07
erythrocyte membrane protein 1, PfEMP1	43.59	1.8648	KLREDWWEA	HLA-A*02:01, HLA-A*02:06, HLA-A*30:01		erythrocyte binding antigen-175	10.62	0.8813	MKDHFIEASKKESQL	HLA-DRB1*03:08, HLA-DRB1*03:06, HLA-DRB1*03:07, HLA-DRB1*11:14, HLA-DRB1*11:07, HLA-DRB1*11:01, HLA-DRB1*11:20, HLA-DRB1*13:23, HLA-DRB1*13:07
erythrocyte membrane protein 1, PfEMP1	43.59	0.7247	KILLIRALV	HLA-A*02:01, HLA-A*02:06, HLA-A*30:01		erythrocyte binding antigen-175	10.62	0.8148	KDHFIEASKKESQLL	HLA-DRB1*03:08, HLA-DRB1*03:06, HLA-DRB1*03:07, HLA-DRB1*11:14, HLA-DRB1*11:07, HLA-DRB1*11:01, HLA-DRB1*11:20, HLA-DRB1*13:23, HLA-DRB1*13:07
erythrocyte membrane protein 1, PfEMP1	43.03	1.5081	MTCATTSGK	HLA-A*03:01, HLA-A*11:01, HLA-A*30:01, HLA-A*31:01, HLA-A*68:01		erythrocyte binding antigen-175	10.62	0.6899	HFIEASKKESQLLLK	HLA-DRB1*03:08, HLA-DRB1*03:06, HLA-DRB1*03:07, HLA-DRB1*11:14, HLA-DRB1*11:07, HLA-DRB1*11:01, HLA-DRB1*11:20, HLA-DRB1*13:23, HLA-DRB1*13:07
erythrocyte membrane protein 1, PfEMP1	42.9	1.1315	YQYTSVTLK	HLA-A*03:01, HLA-A*11:01, HLA-A*31:01, HLA-A*68:01, HLA-B*27:05		erythrocyte binding antigen-175	10.62	0.637	DHFIEASKKESQLLL	HLA-DRB1*03:08, HLA-DRB1*03:06, HLA-DRB1*03:07, HLA-DRB1*11:14, HLA-DRB1*11:07, HLA-DRB1*11:01, HLA-DRB1*11:20, HLA-DRB1*13:23, HLA-DRB1*13:07
erythrocyte membrane protein 1, PfEMP1	41.42	1.0581	ETFFLWHRY	HLA-A*01:01, HLA-A*25:01, HLA-A*26:01, HLA-A*29:02, HLA-A*30:02, HLA-A*68:01, HLA-A*32:01, HLA-A*68:02		erythrocyte binding antigen-175	10.62	0.5395	FIEASKKESQLLLKK	HLA-DRB1*03:08, HLA-DRB1*03:06, HLA-DRB1*03:07, HLA-DRB1*11:14, HLA-DRB1*11:07, HLA-DRB1*11:01, HLA-DRB1*11:20, HLA-DRB1*13:23, HLA-DRB1*13:07
erythrocyte membrane protein 1, PfEMP1	40.6	1.5154	CLVACDPFV	HLA-A*02:01, HLA-A*02:06		erythrocyte binding antigen-175	10.57	0.6378	ETMKDHFIEASKKES	HLA-DRB1*11:14, HLA-DRB1*11:01, HLA-DRB1*11:20, HLA-DRB1*13:23, HLA-DRB1*13:07
erythrocyte membrane protein 1, PfEMP1	40.6	1.3821	VLLAAKFEA	HLA-A*02:01, HLA-A*02:06		erythrocyte binding antigen-175	10.54	1.4612	AIYESRILKRKYKNK	HLA-DRB1*11:01, HLA-DRB5*01:01
erythrocyte membrane protein 1, PfEMP1	40.6	1.1737	FLGDVLLAA	HLA-A*02:01, HLA-A*02:06		erythrocyte binding antigen-175	9.71	0.7594	LTNQNINISQERDLQ	HLA-DRB1*03:08, HLA-DRB1*03:06, HLA-DRB1*03:07, HLA-DRB1*07:03, HLA-DRB1*04:23, HLA-DRB1*11:21, HLA-DRB1*11:02, HLA-DRB1*11:14, HLA-DRB1*13:22, HLA-DRB1*13:01, HLA-DRB1*13:27, HLA-DRB1*13:23, HLA-DRB1*13:28
erythrocyte membrane protein 1, PfEMP1	40.6	0.9628	RLFLCDQHL	HLA-A*02:01, HLA-A*02:06		erythrocyte binding antigen-175	9.71	0.8213	VGKINTNSNYVHRNK	HLA-DRB1*04:02, HLA-DRB1*04:10, HLA-DRB1*04:23, HLA-DRB1*04:08, HLA-DRB1*13:02
erythrocyte membrane protein 1, PfEMP1	40.6	0.9062	IQLEYEYHT	HLA-A*02:01, HLA-A*02:06		erythrocyte binding antigen-175	9.69	0.8472	EENERHLTNQNINIS	HLA-DRB1*03:08, HLA-DRB1*03:06, HLA-DRB1*03:07, HLA-DRB1*04:23, HLA-DRB1*11:21, HLA-DRB1*11:02, HLA-DRB1*11:14, HLA-DRB1*13:22, HLA-DRB1*13:01, HLA-DRB1*13:27, HLA-DRB1*13:23, HLA-DRB1*13:28
erythrocyte membrane protein 1, PfEMP1	40.6	0.7834	LLLEVSLAA	HLA-A*02:01, HLA-A*02:06		erythrocyte binding antigen-175	9.69	0.6227	ENERHLTNQNINISQ	HLA-DRB1*03:08, HLA-DRB1*03:06, HLA-DRB1*03:07, HLA-DRB1*04:23, HLA-DRB1*11:21, HLA-DRB1*11:02, HLA-DRB1*11:14, HLA-DRB1*13:22, HLA-DRB1*13:01, HLA-DRB1*13:27, HLA-DRB1*13:23, HLA-DRB1*13:28
erythrocyte membrane protein 1, PfEMP1	40.6	0.7168	LLEDIGESV	HLA-A*02:01, HLA-A*02:06		erythrocyte binding antigen-175	9.68	0.5515	NIPQFFRWFSEWGDD	HLA-DRB1*11:21, HLA-DRB1*11:02, HLA-DRB1*13:22, HLA-DRB1*13:01, HLA-DRB1*13:27, HLA-DRB1*13:28
erythrocyte membrane protein 1, PfEMP1	40.6	0.5911	VIDCLLQEL	HLA-A*02:01, HLA-A*02:06		erythrocyte binding antigen-175	9.64	1.2411	IIKTYTKETMKDHFI	HLA-DRB1*08:04, HLA-DRB1*08:13, HLA-DRB1*08:06, HLA-DRB1*08:17, HLA-DRB1*13:01, HLA-DRB1*13:27, HLA-DRB1*13:28
erythrocyte membrane protein 1, PfEMP1	40.03	1.1186	SSYRKWIER	HLA-A*03:01, HLA-A*11:01, HLA-A*31:01, HLA-A*68:01		erythrocyte binding antigen-175	9.64	1.1459	IKTYTKETMKDHFIE	HLA-DRB1*08:04, HLA-DRB1*08:13, HLA-DRB1*08:06, HLA-DRB1*08:17, HLA-DRB1*13:01, HLA-DRB1*13:27, HLA-DRB1*13:28
erythrocyte membrane protein 1, PfEMP1	40.03	0.5242	GTYKHTNKR	HLA-A*03:01, HLA-A*11:01, HLA-A*31:01, HLA-A*68:01		erythrocyte binding antigen-175	9.64	0.7559	SIIKTYTKETMKDHF	HLA-DRB1*08:04, HLA-DRB1*08:13, HLA-DRB1*08:06, HLA-DRB1*08:17, HLA-DRB1*13:01, HLA-DRB1*13:27, HLA-DRB1*13:28
erythrocyte membrane protein 1, PfEMP1	39.71	1.3765	KIMPFDAFF	HLA-A*02:06, HLA-A*24:02, HLA-A*31:01, HLA-A*32:01, HLA-B*15:01, HLA-B*58:01		erythrocyte binding antigen-175	9.06	0.8502	DVPISIIRNNEQTSQ	HLA-DRB1*04:02, HLA-DRB1*03:08, HLA-DRB1*03:06, HLA-DRB1*03:07, HLA-DRB1*03:05, HLA-DRB1*04:10, HLA-DRB1*04:23, HLA-DRB1*04:08, HLA-DRB1*04:26, HLA-DRB1*04:04, HLA-DRB1*04:21, HLA-DRB1*11:07, HLA-DRB1*08:13, HLA-DRB1*11:21, HLA-DRB1*11:02, HLA-DRB1*13:22, HLA-DRB1*13:04
erythrocyte membrane protein 1, PfEMP1	39.08	1.4449	VLHGLLSNA	HLA-A*02:01		erythrocyte binding antigen-175	9.06	0.8133	VPISIIRNNEQTSQE	HLA-DRB1*04:02, HLA-DRB1*03:08, HLA-DRB1*03:06, HLA-DRB1*03:07, HLA-DRB1*03:05, HLA-DRB1*04:10, HLA-DRB1*04:23, HLA-DRB1*04:08, HLA-DRB1*04:26, HLA-DRB1*04:04, HLA-DRB1*04:21, HLA-DRB1*11:07, HLA-DRB1*08:13, HLA-DRB1*11:21, HLA-DRB1*11:02, HLA-DRB1*13:22, HLA-DRB1*13:04
erythrocyte membrane protein 1, PfEMP1	38.86	0.8905	ATTTYSSAK	HLA-A*03:01, HLA-A*11:01, HLA-A*30:01, HLA-A*68:01		erythrocyte binding antigen-175	8.77	0.7543	ISQERDLQKHGFHTM	HLA-DRB1*13:01, HLA-DRB1*13:27, HLA-DRB1*13:28
erythrocyte membrane protein 1, PfEMP1	35.78	1.1332	YIPQRLRWM	HLA-C*06:02, HLA-C*07:01, HLA-C*06:02, HLA-C*14:02		erythrocyte binding antigen-175	8.09	0.8882	KDVPISIIRNNEQTS	HLA-DRB1*04:02, HLA-DRB1*03:08, HLA-DRB1*03:06, HLA-DRB1*03:07, HLA-DRB1*04:10, HLA-DRB1*04:23, HLA-DRB1*04:08, HLA-DRB1*04:26, HLA-DRB1*04:04, HLA-DRB1*04:21, HLA-DRB1*13:04
erythrocyte membrane protein 1, PfEMP1	34.14	0.7105	ATIKGVKNK	HLA-A*03:01, HLA-A*11:01, HLA-A*30:01		erythrocyte binding antigen-175	8.09	0.8468	VKDVPISIIRNNEQT	HLA-DRB1*04:02, HLA-DRB1*03:08, HLA-DRB1*03:06, HLA-DRB1*03:07, HLA-DRB1*04:10, HLA-DRB1*04:23, HLA-DRB1*04:08, HLA-DRB1*04:26, HLA-DRB1*04:04, HLA-DRB1*04:21, HLA-DRB1*13:04
erythrocyte membrane protein 1, PfEMP1	31.15	2.6656	IMPFDAFFF	HLA-A*02:06, HLA-A*23:01, HLA-A*24:02, HLA-A*29:02		erythrocyte binding antigen-175	8.09	0.6309	EVKDVPISIIRNNEQ	HLA-DRB1*04:02, HLA-DRB1*03:08, HLA-DRB1*03:06, HLA-DRB1*03:07, HLA-DRB1*04:10, HLA-DRB1*04:23, HLA-DRB1*04:08, HLA-DRB1*04:26, HLA-DRB1*04:04, HLA-DRB1*04:21, HLA-DRB1*13:04, HLA-DRB3*01:01
erythrocyte membrane protein 1, PfEMP1	30.92	1.0272	KTLKYSGDK	HLA-A*03:01, HLA-A*11:01		erythrocyte binding antigen-175	8.07	1.1911	GGNSGNVLNMRSNNN	HLA-DRB1*04:02, HLA-DRB1*04:10, HLA-DRB1*04:23, HLA-DRB1*04:04, HLA-DRB1*04:08, HLA-DRB1*13:04
erythrocyte membrane protein 1, PfEMP1	30.92	0.7461	ILNEFFMDK	HLA-A*03:01, HLA-A*11:01		erythrocyte binding antigen-175	8.05	0.7087	ELHSDYKNKCTMCPE	HLA-DRB1*03:08, HLA-DRB1*03:06, HLA-DRB1*03:07, HLA-DRB1*03:05, HLA-DRB1*03:09, HLA-DRB1*04:02, HLA-DRB1*08:01, HLA-DRB1*08:04, HLA-DRB1*04:08, HLA-DRB1*11:07, HLA-DRB1*08:13, HLA-DRB1*08:17, HLA-DRB1*11:20, HLA-DRB1*11:14, HLA-DRB1*08:06, HLA-DRB1*11:28, HLA-DRB1*13:05, HLA-DRB1*13:23, HLA-DRB1*13:21
erythrocyte membrane protein 1, PfEMP1	30.92	0.5298	ILSTDRAKK	HLA-A*03:01, HLA-A*11:01		erythrocyte binding antigen-175	8.05	0.6436	LHSDYKNKCTMCPEV	HLA-DRB1*03:08, HLA-DRB1*03:06, HLA-DRB1*03:07, HLA-DRB1*03:05, HLA-DRB1*03:09, HLA-DRB1*04:02, HLA-DRB1*08:01, HLA-DRB1*08:04, HLA-DRB1*04:08, HLA-DRB1*11:07, HLA-DRB1*08:13, HLA-DRB1*08:17, HLA-DRB1*11:20, HLA-DRB1*11:14, HLA-DRB1*08:06, HLA-DRB1*11:28, HLA-DRB1*13:05, HLA-DRB1*13:23, HLA-DRB1*13:21
erythrocyte membrane protein 1, PfEMP1	30.88	0.6728	RWMTEWSEW	HLA-A*23:01, HLA-A*24:02, HLA-B*58:01, HLA-C*14:02		erythrocyte binding antigen-175	8.02	0.6005	VSLLLNNCDAEYSKY	HLA-DRB1*03:08, HLA-DRB1*03:06, HLA-DRB1*03:07, HLA-DRB1*04:10, HLA-DRB1*04:04, HLA-DRB1*04:23, HLA-DRB1*04:05
erythrocyte membrane protein 1, PfEMP1	30.77	0.7808	YLEQYKNGY	HLA-A*01:01, HLA-A*29:02, HLA-B*15:02, HLA-C*12:03		erythrocyte binding antigen-175	8.02	0.5849	KVSLLLNNCDAEYSK	HLA-DRB1*03:08, HLA-DRB1*03:06, HLA-DRB1*03:07, HLA-DRB1*04:10, HLA-DRB1*04:05, HLA-DRB1*04:04, HLA-DRB1*04:23
erythrocyte membrane protein 1, PfEMP1	30.49	0.6777	YAKEFYETL	HLA-A*02:06, HLA-B*08:01, HLA-C*03:03, HLA-C*12:03, HLA-C*14:02		erythrocyte binding antigen-175	8.02	0.5447	AKVSLLLNNCDAEYS	HLA-DRB1*03:08, HLA-DRB1*03:06, HLA-DRB1*03:07, HLA-DRB1*04:10, HLA-DRB1*04:05, HLA-DRB1*04:04, HLA-DRB1*04:23
erythrocyte membrane protein 1, PfEMP1	30.31	1.6585	LEYILNEFF	HLA-B*18:01, HLA-B*40:02, HLA-B*40:01, HLA-B*44:03, HLA-B*44:02		erythrocyte binding antigen-175	8	1.2668	NKNDAKVSLLLNNCD	HLA-DRB1*04:10, HLA-DRB1*04:05, HLA-DRB1*04:04, HLA-DRB1*04:23
erythrocyte membrane protein 1, PfEMP1	29.8	0.7924	KAHAHLGTY	HLA-A*30:01, HLA-A*30:02, HLA-B*35:01, HLA-B*15:01, HLA-C*12:03		erythrocyte binding antigen-175	8	0.9423	NDAKVSLLLNNCDAE	HLA-DRB1*04:10, HLA-DRB1*04:05, HLA-DRB1*04:04, HLA-DRB1*04:23
erythrocyte membrane protein 1, PfEMP1	28.99	1.2169	HTNKRDDFK	HLA-A*11:01, HLA-A*30:01, HLA-A*31:01, HLA-A*68:01		erythrocyte binding antigen-175	8	0.927	KNDAKVSLLLNNCDA	HLA-DRB1*04:10, HLA-DRB1*04:05, HLA-DRB1*04:04, HLA-DRB1*04:23
erythrocyte membrane protein 1, PfEMP1	28.99	1.1504	TFFLWHRYK	HLA-A*11:01, HLA-A*30:01, HLA-A*31:01, HLA-A*68:01		erythrocyte binding antigen-175	8	0.518	DAKVSLLLNNCDAEY	HLA-DRB1*04:10, HLA-DRB1*04:05, HLA-DRB1*04:04, HLA-DRB1*04:23
erythrocyte membrane protein 1, PfEMP1	28.79	0.7365	FDNPNDQYV	HLA-C*06:02, HLA-C*12:03, HLA-C*06:02, HLA-C*15:02		erythrocyte binding antigen-175	7.97	0.6636	HSDYKNKCTMCPEVK	HLA-DRB1*04:02, HLA-DRB1*08:01, HLA-DRB1*08:04, HLA-DRB1*04:08, HLA-DRB1*08:13, HLA-DRB1*08:17, HLA-DRB1*11:20, HLA-DRB1*11:14, HLA-DRB1*08:06, HLA-DRB1*11:28, HLA-DRB1*13:05, HLA-DRB1*13:23, HLA-DRB1*13:21
erythrocyte membrane protein 1, PfEMP1	27.91	2.2103	LEYEYHTNV	HLA-A*02:06, HLA-B*18:01, HLA-B*40:01, HLA-B*40:02, HLA-C*12:03		erythrocyte binding antigen-175	7.85	1.0075	NNYKMYSEFKSIKPE	HLA-DRB1*08:01, HLA-DRB1*08:04, HLA-DRB1*08:13, HLA-DRB1*11:14, HLA-DRB1*11:20, HLA-DRB1*08:17, HLA-DRB1*13:23, HLA-DRB1*15:02, HLA-DRB1*15:06
erythrocyte membrane protein 1, PfEMP1	27.37	0.6801	TMKSKNRYV	HLA-A*30:01, HLA-B*08:01, HLA-C*06:02		erythrocyte binding antigen-175	7.85	0.8187	NYKMYSEFKSIKPEV	HLA-DRB1*08:01, HLA-DRB1*08:04, HLA-DRB1*08:13, HLA-DRB1*11:14, HLA-DRB1*11:20, HLA-DRB1*08:17, HLA-DRB1*13:23, HLA-DRB1*15:02, HLA-DRB1*15:06
erythrocyte membrane protein 1, PfEMP1	26.18	1.7422	PFDAFFFLW	HLA-A*23:01, HLA-A*24:02		erythrocyte binding antigen-175	7.85	0.7945	GNNYKMYSEFKSIKP	HLA-DRB1*08:01, HLA-DRB1*08:04, HLA-DRB1*08:13, HLA-DRB1*11:14, HLA-DRB1*11:20, HLA-DRB1*08:17, HLA-DRB1*13:23, HLA-DRB1*15:02, HLA-DRB1*15:06
erythrocyte membrane protein 1, PfEMP1	25.62	0.5182	IARQMHQAA	HLA-A*30:01, HLA-B*07:02, HLA-B*08:01		erythrocyte binding antigen-175	7.85	0.5925	YQKGNNYKMYSEFKS	HLA-DRB1*08:01, HLA-DRB1*08:04, HLA-DRB1*08:13, HLA-DRB1*11:14, HLA-DRB1*11:20, HLA-DRB1*08:17, HLA-DRB1*13:23, HLA-DRB1*15:02, HLA-DRB1*15:06
erythrocyte membrane protein 1, PfEMP1	25.13	1.5881	KGNTCTTGK	HLA-A*03:01, HLA-A*30:01, HLA-A*31:01		erythrocyte binding antigen-175	7.04	0.8063	SKFNKRWKSYGTPDN	HLA-DRB1*08:01, HLA-DRB1*08:13, HLA-DRB1*08:17, HLA-DRB1*08:06, HLA-DRB1*15:02
erythrocyte membrane protein 1, PfEMP1	23.95	1.21	GENYNVKTI	HLA-B*40:02, HLA-B*40:01, HLA-B*44:03, HLA-B*44:02		erythrocyte binding antigen-175	7.01	0.9385	TLVKSVLNGNDNTIK	HLA-DRB1*03:08, HLA-DRB1*03:06, HLA-DRB1*03:07, HLA-DRB1*04:10, HLA-DRB1*04:26, HLA-DRB1*13:02
erythrocyte membrane protein 1, PfEMP1	23.77	0.7115	DYQYTSVTL	HLA-A*24:02, HLA-C*14:02		erythrocyte binding antigen-175	7.01	0.8731	LVKSVLNGNDNTIKE	HLA-DRB1*03:08, HLA-DRB1*03:06, HLA-DRB1*03:07, HLA-DRB1*04:10, HLA-DRB1*04:26, HLA-DRB1*13:02
erythrocyte membrane protein 1, PfEMP1	23.07	0.955	IPCSIVTPL	HLA-B*07:02, HLA-B*35:01, HLA-B*39:01		erythrocyte binding antigen-175	7.01	0.8816	TTLVKSVLNGNDNTI	HLA-DRB1*03:08, HLA-DRB1*03:06, HLA-DRB1*03:07, HLA-DRB1*04:10, HLA-DRB1*13:02
erythrocyte membrane protein 1, PfEMP1	22.88	1.0836	FPTSGGTSH	HLA-B*07:02, HLA-B*35:01, HLA-B*53:01		erythrocyte binding antigen-175	6.99	0.7964	VKSVLNGNDNTIKEK	HLA-DRB1*04:10, HLA-DRB1*04:26, HLA-DRB1*13:02
erythrocyte membrane protein 1, PfEMP1	22.61	1.2403	PPRRRRLYI	HLA-B*07:02, HLA-B*08:01		erythrocyte binding antigen-175	6.99	0.8675	SFLDYGHLAMGNDMD	HLA-DRB1*08:01, HLA-DRB1*08:17, HLA-DRB1*15:02
erythrocyte membrane protein 1, PfEMP1	21.38	1.6641	DYVPQHLRW	HLA-A*24:02		erythrocyte binding antigen-175	6.99	0.7459	KNSFLDYGHLAMGND	HLA-DRB1*08:01, HLA-DRB1*08:17, HLA-DRB1*15:02
erythrocyte membrane protein 1, PfEMP1	21.38	0.8252	EYGKKIRTW	HLA-A*24:02		erythrocyte binding antigen-175	6.99	0.7111	NSFLDYGHLAMGNDM	HLA-DRB1*08:01, HLA-DRB1*08:17, HLA-DRB1*15:02
erythrocyte membrane protein 1, PfEMP1	20.88	1.9428	NVCGYIVCK	HLA-A*11:01, HLA-A*68:01		erythrocyte binding antigen-175	6.99	0.6125	DLKNSFLDYGHLAMG	HLA-DRB1*08:01, HLA-DRB1*08:17, HLA-DRB1*15:02
erythrocyte membrane protein 1, PfEMP1	20.88	1.0366	TALRDWFVK	HLA-A*11:01, HLA-A*68:01		erythrocyte binding antigen-175	6.88	0.5452	INTNSNYVHRNKQND	HLA-DRB1*04:02, HLA-DRB1*08:01, HLA-DRB1*08:04, HLA-DRB1*08:17, HLA-DRB1*08:06, HLA-DRB1*08:13, HLA-DRB1*11:20, HLA-DRB1*11:14, HLA-DRB1*13:04, HLA-DRB1*13:21, HLA-DRB1*13:23
erythrocyte membrane protein 1, PfEMP1	20.88	0.8633	NIETFSHTK	HLA-A*11:01, HLA-A*68:01		erythrocyte binding antigen-175	6.69	0.7068	KSVLNGNDNTIKEKR	HLA-DRB1*04:26, HLA-DRB1*13:02
erythrocyte membrane protein 1, PfEMP1	20.88	0.8391	ITAENFENK	HLA-A*11:01, HLA-A*68:01		erythrocyte binding antigen-175	6.69	1.154	TSEMSHNSSQHIESD	HLA-DRB1*13:02
erythrocyte membrane protein 1, PfEMP1	20.42	0.6279	NEQSNYKDF	HLA-B*18:01, HLA-B*44:02, HLA-B*44:03		erythrocyte binding antigen-175	6.69	0.9326	DTSEMSHNSSQHIES	HLA-DRB1*13:02
erythrocyte membrane protein 1, PfEMP1	20.42	0.5975	EERYITLEY	HLA-B*18:01, HLA-B*44:03, HLA-B*44:02		erythrocyte binding antigen-175	6.69	0.786	NDTSEMSHNSSQHIE	HLA-DRB1*13:02
erythrocyte membrane protein 1, PfEMP1	20.42	0.5736	LEVSLAAKY	HLA-B*18:01, HLA-B*44:03, HLA-B*44:02		erythrocyte binding antigen-175	6.69	0.7692	TSSLIKQNKYVPINA	HLA-DRB1*13:02
erythrocyte membrane protein 1, PfEMP1	20.32	0.8629	WMTEWSEWF	HLA-A*02:06, HLA-B*15:02, HLA-B*35:01, HLA-B*15:01		erythrocyte binding antigen-175	6.69	0.7487	STSSLIKQNKYVPIN	HLA-DRB1*13:02
erythrocyte membrane protein 1, PfEMP1	19.44	0.5922	CVPPRRRRL	HLA-C*07:01		erythrocyte binding antigen-175	6.69	0.6857	LSTSSLIKQNKYVPI	HLA-DRB1*13:02
erythrocyte membrane protein 1, PfEMP1	19.28	0.6769	KSAAVETFF	HLA-A*32:01, HLA-B*15:01, HLA-B*58:01, HLA-B*57:01		erythrocyte binding antigen-175	6.4	1.391	YSEFKSIKPEVYLKK	HLA-DRB1*04:21, HLA-DRB1*09:01, HLA-DRB5*01:01, HLA-DRB5*01:05
erythrocyte membrane protein 1, PfEMP1	18.93	1.5465	QEKPFITSI	HLA-B*40:02, HLA-B*44:03, HLA-C*12:03		erythrocyte binding antigen-175	6.4	0.8029	SQAKYQSSEGVMNEN	HLA-DRB1*09:01
erythrocyte membrane protein 1, PfEMP1	18.8	1.4005	KSYVIDCLL	HLA-A*30:01, HLA-A*32:01, HLA-B*58:01, HLA-B*57:01, HLA-C*15:02		erythrocyte binding antigen-175	6.4	0.6951	AKYQSSEGVMNENNE	HLA-DRB1*09:01
erythrocyte membrane protein 1, PfEMP1	18.1	1.4355	RALKAHAHL	HLA-A*30:01, HLA-C*03:03, HLA-B*58:01, HLA-B*57:01		erythrocyte binding antigen-175	6.4	0.6836	QAKYQSSEGVMNENN	HLA-DRB1*09:01
erythrocyte membrane protein 1, PfEMP1	17.81	0.7836	FCRKRKDQL	HLA-B*08:01, HLA-C*03:03		erythrocyte binding antigen-175	6.4	0.5337	ASQAKYQSSEGVMNE	HLA-DRB1*09:01
erythrocyte membrane protein 1, PfEMP1	17.34	0.9861	EADFIKEKY	HLA-A*01:01		erythrocyte binding antigen-175	6.35	0.7152	LINKHNNEEMFNNNY	HLA-DRB1*04:02, HLA-DRB1*04:21, HLA-DRB1*04:10, HLA-DRB1*04:26, HLA-DRB1*08:01, HLA-DRB1*08:06, HLA-DRB1*13:04
erythrocyte membrane protein 1, PfEMP1	17.03	3.4096	AESGFKGDL	HLA-B*40:01, HLA-B*40:02, HLA-B*44:03		erythrocyte binding antigen-175	6.35	0.5535	SLINKHNNEEMFNNN	HLA-DRB1*04:02, HLA-DRB1*04:21, HLA-DRB1*04:10, HLA-DRB1*04:26, HLA-DRB1*08:01, HLA-DRB1*08:06, HLA-DRB1*13:04
erythrocyte membrane protein 1, PfEMP1	16.43	1.2091	SPYFTPAGY	HLA-A*29:02, HLA-A*30:02, HLA-B*35:01, HLA-B*53:01		erythrocyte binding antigen-175	5.5	0.9496	SVKYCDHMIHEEIPL	HLA-DRB1*03:08, HLA-DRB1*03:06, HLA-DRB1*03:07, HLA-DRB1*03:05, HLA-DRB1*11:04, HLA-DRB1*11:06, HLA-DRB1*11:07, HLA-DRB1*08:17, HLA-DRB1*08:06, HLA-DRB1*13:11, HLA-DRB1*13:21, HLA-DRB1*13:04
erythrocyte membrane protein 1, PfEMP1	16	0.7417	HTKHTTTNI	HLA-A*30:01, HLA-A*68:02, HLA-C*12:03		erythrocyte binding antigen-175	5.5	0.8903	VKYCDHMIHEEIPLK	HLA-DRB1*03:08, HLA-DRB1*03:06, HLA-DRB1*03:07, HLA-DRB1*03:05, HLA-DRB1*11:04, HLA-DRB1*11:06, HLA-DRB1*11:07, HLA-DRB1*08:17, HLA-DRB1*08:06, HLA-DRB1*13:11, HLA-DRB1*13:21, HLA-DRB1*13:04
erythrocyte membrane protein 1, PfEMP1	15.53	1.9414	SIQIDMNSK	HLA-A*11:01		erythrocyte binding antigen-175	5.5	0.8443	ISVKYCDHMIHEEIP	HLA-DRB1*03:08, HLA-DRB1*03:06, HLA-DRB1*03:07, HLA-DRB1*03:05, HLA-DRB1*11:04, HLA-DRB1*11:06, HLA-DRB1*11:07, HLA-DRB1*08:17, HLA-DRB1*08:06, HLA-DRB1*13:11, HLA-DRB1*13:21, HLA-DRB1*13:04
erythrocyte membrane protein 1, PfEMP1	15.53	1.3501	CSLNGCNCK	HLA-A*11:01		erythrocyte binding antigen-175	5.5	0.8403	EISVKYCDHMIHEEI	HLA-DRB1*03:08, HLA-DRB1*03:06, HLA-DRB1*03:07, HLA-DRB1*03:05, HLA-DRB1*11:04, HLA-DRB1*11:06, HLA-DRB1*11:07, HLA-DRB1*08:17, HLA-DRB1*08:06, HLA-DRB1*13:11, HLA-DRB1*13:21, HLA-DRB1*13:04
erythrocyte membrane protein 1, PfEMP1	15.53	1.3298	CVDKWIKLK	HLA-A*11:01		erythrocyte binding antigen-175	5.5	0.7012	NEISVKYCDHMIHEE	HLA-DRB1*03:08, HLA-DRB1*03:06, HLA-DRB1*03:07, HLA-DRB1*03:05, HLA-DRB1*11:04, HLA-DRB1*11:06, HLA-DRB1*11:07, HLA-DRB1*08:17, HLA-DRB1*08:06, HLA-DRB1*13:11, HLA-DRB1*13:21, HLA-DRB1*13:04
erythrocyte membrane protein 1, PfEMP1	15.53	1.3149	SSDATPCIK	HLA-A*11:01		erythrocyte binding antigen-175	5.5	0.687	CENEISVKYCDHMIH	HLA-DRB1*03:08, HLA-DRB1*03:06, HLA-DRB1*03:07, HLA-DRB1*03:05, HLA-DRB1*11:04, HLA-DRB1*11:06, HLA-DRB1*11:07, HLA-DRB1*08:17, HLA-DRB1*08:06, HLA-DRB1*13:11, HLA-DRB1*13:21, HLA-DRB1*13:04
erythrocyte membrane protein 1, PfEMP1	15.53	0.5139	SGDSSDFYK	HLA-A*11:01		erythrocyte binding antigen-175	5.12	0.7771	NTNSNYVHRNKQNDK	HLA-DRB1*08:01, HLA-DRB1*08:04, HLA-DRB1*08:17, HLA-DRB1*08:06, HLA-DRB1*08:13, HLA-DRB1*11:20, HLA-DRB1*11:14, HLA-DRB1*13:04, HLA-DRB1*13:21, HLA-DRB1*13:23
erythrocyte membrane protein 1, PfEMP1	15.46	0.6435	YQMLYLQAQ	HLA-A*02:06, HLA-B*15:01, HLA-B*39:01, HLA-C*14:02		erythrocyte binding antigen-175	5.12	0.6739	TNSNYVHRNKQNDKL	HLA-DRB1*08:01, HLA-DRB1*08:04, HLA-DRB1*08:17, HLA-DRB1*08:06, HLA-DRB1*08:13, HLA-DRB1*11:20, HLA-DRB1*11:14, HLA-DRB1*13:04, HLA-DRB1*13:21, HLA-DRB1*13:23
erythrocyte membrane protein 1, PfEMP1	15.35	0.7785	LAAKFEADF	HLA-B*35:01, HLA-B*58:01, HLA-B*57:01		erythrocyte binding antigen-175	5.12	0.6444	NSNYVHRNKQNDKLF	HLA-DRB1*08:01, HLA-DRB1*08:04, HLA-DRB1*08:17, HLA-DRB1*08:06, HLA-DRB1*08:13, HLA-DRB1*11:20, HLA-DRB1*11:14, HLA-DRB1*13:04, HLA-DRB1*13:21, HLA-DRB1*13:23
erythrocyte membrane protein 1, PfEMP1	15.11	0.6307	TEETFKPAI	HLA-B*40:01, HLA-B*44:02		erythrocyte binding antigen-175	5.12	0.6579	YVHRNKQNDKLFRDE	HLA-DRB1*08:01, HLA-DRB1*08:04, HLA-DRB1*08:17, HLA-DRB1*08:06, HLA-DRB1*08:13, HLA-DRB1*11:20, HLA-DRB1*11:14, HLA-DRB1*13:04, HLA-DRB1*13:21, HLA-DRB1*13:23, HLA-DRB3*01:01
erythrocyte membrane protein 1, PfEMP1	15.07	1.6065	WRKKLKTCI	HLA-B*08:01, HLA-B*27:05		erythrocyte binding antigen-175	5.12	0.5558	NYVHRNKQNDKLFRD	HLA-DRB1*08:01, HLA-DRB1*08:04, HLA-DRB1*08:17, HLA-DRB1*08:06, HLA-DRB1*08:13, HLA-DRB1*11:20, HLA-DRB1*11:14, HLA-DRB1*13:04, HLA-DRB1*13:21, HLA-DRB1*13:23, HLA-DRB3*01:01
erythrocyte membrane protein 1, PfEMP1	14.49	0.8739	KAANVPAKV	HLA-C*12:03, HLA-C*15:02		erythrocyte binding antigen-175	5.12	1.0634	YNLYDKKLDLDLYEN	HLA-DRB1*08:01, HLA-DRB1*08:04, HLA-DRB1*08:17, HLA-DRB1*08:06, HLA-DRB1*11:20, HLA-DRB1*11:14, HLA-DRB1*08:13, HLA-DRB1*13:04, HLA-DRB1*13:21, HLA-DRB1*13:23
erythrocyte membrane protein 1, PfEMP1	14.18	0.5254	RGKDLFLGY	HLA-A*30:01, HLA-A*30:02, HLA-B*15:01		erythrocyte binding antigen-175	5.12	0.7192	SRYNLYDKKLDLDLY	HLA-DRB1*08:01, HLA-DRB1*08:04, HLA-DRB1*08:17, HLA-DRB1*08:06, HLA-DRB1*11:20, HLA-DRB1*11:14, HLA-DRB1*08:13, HLA-DRB1*13:04, HLA-DRB1*13:21, HLA-DRB1*13:23
erythrocyte membrane protein 1, PfEMP1	14.07	0.6921	CANRLDVRF	HLA-B*35:01, HLA-B*58:01, HLA-B*53:01		erythrocyte binding antigen-175	5.12	0.5032	RYNLYDKKLDLDLYE	HLA-DRB1*08:01, HLA-DRB1*08:04, HLA-DRB1*08:17, HLA-DRB1*08:06, HLA-DRB1*11:20, HLA-DRB1*11:14, HLA-DRB1*08:13, HLA-DRB1*13:04, HLA-DRB1*13:21, HLA-DRB1*13:23
erythrocyte membrane protein 1, PfEMP1	13.83	1.0975	EEVTYNINL	HLA-B*40:01, HLA-B*44:03		erythrocyte binding antigen-175	4.4	0.8872	PISIIRNNEQTSQEA	HLA-DRB1*04:02, HLA-DRB1*03:08, HLA-DRB1*03:06, HLA-DRB1*03:07, HLA-DRB1*03:05, HLA-DRB1*04:10, HLA-DRB1*04:23, HLA-DRB1*04:08, HLA-DRB1*04:26, HLA-DRB1*04:21, HLA-DRB1*11:07, HLA-DRB1*08:13, HLA-DRB1*11:21, HLA-DRB1*11:02, HLA-DRB1*13:22, HLA-DRB1*13:04
erythrocyte membrane protein 1, PfEMP1	13.74	0.5329	YLQAQTTAR	HLA-A*31:01, HLA-A*68:01, HLA-C*14:02		erythrocyte binding antigen-175	4.4	0.7717	ISIIRNNEQTSQEAV	HLA-DRB1*04:02, HLA-DRB1*03:08, HLA-DRB1*03:06, HLA-DRB1*03:07, HLA-DRB1*03:05, HLA-DRB1*04:10, HLA-DRB1*04:23, HLA-DRB1*04:08, HLA-DRB1*04:26, HLA-DRB1*04:21, HLA-DRB1*11:07, HLA-DRB1*08:13, HLA-DRB1*11:21, HLA-DRB1*11:02, HLA-DRB1*13:22, HLA-DRB1*13:04
erythrocyte membrane protein 1, PfEMP1	13.63	1.748	MEGDESDDY	HLA-B*44:03, HLA-B*44:02		erythrocyte binding antigen-175	4.28	1.3695	KVECKEKPCEDDNCK	HLA-DRB1*08:01, HLA-DRB1*08:06, HLA-DRB1*08:17, HLA-DRB1*13:04
erythrocyte membrane protein 1, PfEMP1	13.41	2.3496	YEYHTNVTG	HLA-B*40:02, HLA-C*12:03		erythrocyte binding antigen-175	4.28	1.2113	TLKVECKEKPCEDDN	HLA-DRB1*08:01, HLA-DRB1*08:06, HLA-DRB1*08:17, HLA-DRB1*13:04
erythrocyte membrane protein 1, PfEMP1	11.92	1.4175	FSDIYGGQC	HLA-C*05:01, HLA-C*08:02		erythrocyte binding antigen-175	4.28	1.1713	VECKEKPCEDDNCKR	HLA-DRB1*08:01, HLA-DRB1*08:06, HLA-DRB1*08:17, HLA-DRB1*13:04
erythrocyte membrane protein 1, PfEMP1	11.13	1.4919	SESVLHGLL	HLA-B*40:01, HLA-B*40:02		erythrocyte binding antigen-175	4.28	1.1632	LKVECKEKPCEDDNC	HLA-DRB1*08:01, HLA-DRB1*08:06, HLA-DRB1*08:17, HLA-DRB1*13:04
erythrocyte membrane protein 1, PfEMP1	11.13	1.4191	SEEERYITL	HLA-B*40:01, HLA-B*40:02		erythrocyte binding antigen-175	4.28	0.9788	ETLKVECKEKPCEDD	HLA-DRB1*08:01, HLA-DRB1*08:06, HLA-DRB1*08:17, HLA-DRB1*13:04
erythrocyte membrane protein 1, PfEMP1	11.03	1.0223	FFLWHRYKK	HLA-A*31:01, HLA-A*68:01		erythrocyte binding antigen-175	4.28	0.9178	IETLKVECKEKPCED	HLA-DRB1*08:01, HLA-DRB1*08:06, HLA-DRB1*08:17, HLA-DRB1*13:04
erythrocyte membrane protein 1, PfEMP1	11.03	0.5663	IINNYPDNR	HLA-A*31:01, HLA-A*68:01		erythrocyte binding antigen-175	4.28	0.5678	MIETLKVECKEKPCE	HLA-DRB1*08:01, HLA-DRB1*08:06, HLA-DRB1*08:17, HLA-DRB1*13:04
erythrocyte membrane protein 1, PfEMP1	10.84	1.4129	FPNWKCVTP	HLA-B*35:01, HLA-B*53:01		erythrocyte binding antigen-175	4.1	0.6949	VFKDKTVCKEDDIEN	HLA-DRB1*03:08, HLA-DRB1*03:06, HLA-DRB1*03:07, HLA-DRB1*03:05, HLA-DRB1*03:09, HLA-DRB1*08:01, HLA-DRB1*04:26, HLA-DRB1*04:21, HLA-DRB1*11:07, HLA-DRB1*08:17, HLA-DRB1*08:06
erythrocyte membrane protein 1, PfEMP1	10.67	0.8798	MQDPAKSHY	HLA-A*30:02, HLA-B*15:01		erythrocyte binding antigen-175	4.03	1.2137	ISGVNSKPLSDDVRP	HLA-DRB1*07:03, HLA-DRB1*08:01, HLA-DRB1*08:06
erythrocyte membrane protein 1, PfEMP1	10.55	1.6208	FLKKKTKST	HLA-B*08:01		erythrocyte binding antigen-175	4.03	0.9329	NISGVNSKPLSDDVR	HLA-DRB1*07:03, HLA-DRB1*08:01, HLA-DRB1*08:06
erythrocyte membrane protein 1, PfEMP1	10.55	1.1021	ERKKRLAQI	HLA-B*08:01		erythrocyte binding antigen-175	4.02	1.8171	VNSKPLSDDVRPDKN	HLA-DRB1*08:01, HLA-DRB1*08:06
erythrocyte membrane protein 1, PfEMP1	10.42	0.9185	ETGGTCAPL	HLA-A*68:02, HLA-C*03:03		erythrocyte binding antigen-175	4.02	1.5796	GVNSKPLSDDVRPDK	HLA-DRB1*08:01, HLA-DRB1*08:06
erythrocyte membrane protein 1, PfEMP1	10.27	0.6562	RVLNSDVSI	HLA-A*02:06, HLA-A*30:01, HLA-A*32:01		erythrocyte binding antigen-175	4.02	1.3254	SGVNSKPLSDDVRPD	HLA-DRB1*08:01, HLA-DRB1*08:06
erythrocyte membrane protein 1, PfEMP1	9.6	1.3117	NTKAPEKKK	HLA-A*30:01, HLA-A*68:01		erythrocyte binding antigen-175	4.02	1.401	MGNDMDFGGYSTKAE	HLA-DRB1*08:01, HLA-DRB1*08:17, HLA-DRB1*08:06
erythrocyte membrane protein 1, PfEMP1	9.14	2.1369	RYKKQKEKK	HLA-A*30:01, HLA-A*31:01		erythrocyte binding antigen-175	4.02	1.2974	GNDMDFGGYSTKAEN	HLA-DRB1*08:01, HLA-DRB1*08:17, HLA-DRB1*08:06
erythrocyte membrane protein 1, PfEMP1	9.14	0.6065	KYNEQSNYK	HLA-A*30:01, HLA-A*31:01		erythrocyte binding antigen-175	4.02	1.2883	NDMDFGGYSTKAENK	HLA-DRB1*08:01, HLA-DRB1*08:17, HLA-DRB1*08:06
erythrocyte membrane protein 1, PfEMP1	9.12	0.6316	IYPYKSPKY	HLA-A*29:02, HLA-A*30:02, HLA-C*14:02		erythrocyte binding antigen-175	4.02	1.0266	FGGYSTKAENKIQEV	HLA-DRB1*08:01, HLA-DRB1*08:17, HLA-DRB1*08:06
erythrocyte membrane protein 1, PfEMP1	8.48	1.7453	KRNKRQPKK	HLA-A*30:01, HLA-B*27:05		erythrocyte binding antigen-175	4.02	1.0259	DFGGYSTKAENKIQE	HLA-DRB1*08:01, HLA-DRB1*08:17, HLA-DRB1*08:06
erythrocyte membrane protein 1, PfEMP1	8.44	0.6772	IQEKIKAVF	HLA-B*15:01		erythrocyte binding antigen-175	4.02	0.8909	MDFGGYSTKAENKIQ	HLA-DRB1*08:01, HLA-DRB1*08:17, HLA-DRB1*08:06
erythrocyte membrane protein 1, PfEMP1	8.42	1.3496	LVACDPFVH	HLA-B*35:01		erythrocyte binding antigen-175	4.02	0.8281	DMDFGGYSTKAENKI	HLA-DRB1*08:01, HLA-DRB1*08:17, HLA-DRB1*08:06
erythrocyte membrane protein 1, PfEMP1	8.42	1.2546	TPLDDYIPQ	HLA-B*35:01		erythrocyte binding antigen-175	4.02	0.5903	YQEYQKGNNYKMYSE	HLA-DRB1*08:01, HLA-DRB1*08:17, HLA-DRB1*08:06
erythrocyte membrane protein 1, PfEMP1	8.42	1.1126	LVTHWVDNF	HLA-B*35:01		erythrocyte binding antigen-175	4.02	0.5504	QAKQYQEYQKGNNYK	HLA-DRB1*08:01, HLA-DRB1*08:17, HLA-DRB1*08:06
erythrocyte membrane protein 1, PfEMP1	8.42	1.0927	HVNILDDSM	HLA-B*35:01		erythrocyte binding antigen-175	4.02	0.5034	KQYQEYQKGNNYKMY	HLA-DRB1*08:01, HLA-DRB1*08:17, HLA-DRB1*08:06
erythrocyte membrane protein 1, PfEMP1	8.42	1.0598	NAMLSNTIM	HLA-B*35:01		erythrocyte binding antigen-175	4.02	0.5006	QYQEYQKGNNYKMYS	HLA-DRB1*08:01, HLA-DRB1*08:17, HLA-DRB1*08:06
erythrocyte membrane protein 1, PfEMP1	8.42	0.6567	GPCPTLDAF	HLA-B*35:01		erythrocyte binding antigen-175	3.96	1.127	LNNSKFNKRWKSYGT	HLA-DRB1*08:01, HLA-DRB1*08:13, HLA-DRB1*08:17
erythrocyte membrane protein 1, PfEMP1	8.42	0.589	DITSSESEY	HLA-B*35:01		erythrocyte binding antigen-175	3.96	1.105	NNSKFNKRWKSYGTP	HLA-DRB1*08:01, HLA-DRB1*08:13, HLA-DRB1*08:17
erythrocyte membrane protein 1, PfEMP1	8.42	0.5637	HAHLGTYKH	HLA-B*35:01		erythrocyte binding antigen-175	3.96	0.5457	NSKFNKRWKSYGTPD	HLA-DRB1*08:01, HLA-DRB1*08:13, HLA-DRB1*08:17
erythrocyte membrane protein 1, PfEMP1	8.31	1.8901	FFLWLTQML	HLA-A*23:01, HLA-C*14:02		erythrocyte binding antigen-175	3.96	0.7066	EWISKKKEEYNKQAK	HLA-DRB1*08:01, HLA-DRB1*08:13, HLA-DRB1*08:17, HLA-DRB1*11:20, HLA-DRB1*11:14, HLA-DRB1*13:23
erythrocyte membrane protein 1, PfEMP1	8.13	1.0411	KSNKGHGII	HLA-A*30:01, HLA-C*15:02		erythrocyte binding antigen-175	3.96	0.6871	SYKEWISKKKEEYNK	HLA-DRB1*08:01, HLA-DRB1*08:13, HLA-DRB1*08:17, HLA-DRB1*11:20, HLA-DRB1*11:14, HLA-DRB1*13:23
erythrocyte membrane protein 1, PfEMP1	8.12	1.4695	GGCEPASPL	HLA-C*03:03		erythrocyte binding antigen-175	3.96	0.6521	YKEWISKKKEEYNKQ	HLA-DRB1*08:01, HLA-DRB1*08:13, HLA-DRB1*08:17, HLA-DRB1*11:20, HLA-DRB1*11:14, HLA-DRB1*13:23
erythrocyte membrane protein 1, PfEMP1	8.12	1.1031	AAKYEGDSI	HLA-C*03:03		erythrocyte binding antigen-175	3.96	0.5601	KEWISKKKEEYNKQA	HLA-DRB1*08:01, HLA-DRB1*08:13, HLA-DRB1*08:17, HLA-DRB1*11:20, HLA-DRB1*11:14, HLA-DRB1*13:23
erythrocyte membrane protein 1, PfEMP1	8.12	0.9623	PAKVEPTTL	HLA-C*03:03		erythrocyte binding antigen-175	3.96	0.5306	WISKKKEEYNKQAKQ	HLA-DRB1*08:01, HLA-DRB1*08:13, HLA-DRB1*08:17, HLA-DRB1*11:20, HLA-DRB1*11:14, HLA-DRB1*13:23
erythrocyte membrane protein 1, PfEMP1	8.12	0.8592	YSGDKDDIM	HLA-C*03:03		erythrocyte binding antigen-175	3.65	0.581	YYAGAGVLFIILVIL	HLA-DRB1*01:02, HLA-DRB1*07:03, HLA-DRB1*11:20, HLA-DRB1*11:14, HLA-DRB1*11:28, HLA-DRB1*13:05, HLA-DRB1*13:21, HLA-DRB1*13:07, HLA-DRB1*13:23, HLA-DRB1*15:06
erythrocyte membrane protein 1, PfEMP1	8.12	0.803	LGSSSSRAL	HLA-C*03:03		erythrocyte binding antigen-175	3.21	0.785	RIYDKNLLMIKEHIL	HLA-DRB1*01:02, HLA-DRB1*07:03, HLA-DRB5*01:05
erythrocyte membrane protein 1, PfEMP1	7.85	1.3758	VSDNAESGF	HLA-C*05:01		erythrocyte binding antigen-175	3.19	1.1332	VQNEISVPVTGEIDE	HLA-DRB1*01:02, HLA-DRB1*04:21, HLA-DRB1*04:26
erythrocyte membrane protein 1, PfEMP1	7.85	1.3076	ACDPFVHWI	HLA-C*05:01		erythrocyte binding antigen-175	3.19	1.0543	GTTHVQNEISVPVTG	HLA-DRB1*01:02, HLA-DRB1*04:21, HLA-DRB1*04:26
erythrocyte membrane protein 1, PfEMP1	7.85	0.9897	IGDISSSDI	HLA-C*05:01		erythrocyte binding antigen-175	3.19	1.0538	TTHVQNEISVPVTGE	HLA-DRB1*01:02, HLA-DRB1*04:21, HLA-DRB1*04:26
erythrocyte membrane protein 1, PfEMP1	7.85	0.7991	NTDNDNCIL	HLA-C*05:01		erythrocyte binding antigen-175	3.19	0.9641	THVQNEISVPVTGEI	HLA-DRB1*01:02, HLA-DRB1*04:21, HLA-DRB1*04:26
erythrocyte membrane protein 1, PfEMP1	7.85	0.5809	TADRTLNGI	HLA-C*05:01		erythrocyte binding antigen-175	3.19	0.8875	HVQNEISVPVTGEID	HLA-DRB1*01:02, HLA-DRB1*04:21, HLA-DRB1*04:26
erythrocyte membrane protein 1, PfEMP1	7.85	1.0626	LDDHKNMNF	HLA-C*05:01, HLA-C*05:01		erythrocyte binding antigen-175	3.19	0.5506	LGTTHVQNEISVPVT	HLA-DRB1*01:02, HLA-DRB1*04:21, HLA-DRB1*04:26
erythrocyte membrane protein 1, PfEMP1	7.81	2.2201	GEQKTQGKL	HLA-B*40:01		erythrocyte binding antigen-175	3.12	1.4446	AEAKMKGNDTSEMSH	HLA-DRB1*04:02, HLA-DRB1*04:21, HLA-DRB1*04:10, HLA-DRB1*04:23, HLA-DRB1*04:26, HLA-DRB1*04:08
erythrocyte membrane protein 1, PfEMP1	7.81	0.7347	IETFSHTKI	HLA-B*40:01		erythrocyte binding antigen-175	3.12	1.3384	DAEAKMKGNDTSEMS	HLA-DRB1*04:02, HLA-DRB1*04:21, HLA-DRB1*04:10, HLA-DRB1*04:23, HLA-DRB1*04:26, HLA-DRB1*04:08
erythrocyte membrane protein 1, PfEMP1	7.81	0.6023	GEKGEKTTI	HLA-B*40:01		erythrocyte binding antigen-175	3.12	1.3313	EDAEAKMKGNDTSEM	HLA-DRB1*04:02, HLA-DRB1*04:21, HLA-DRB1*04:10, HLA-DRB1*04:23, HLA-DRB1*04:26, HLA-DRB1*04:08
erythrocyte membrane protein 1, PfEMP1	7.32	0.9368	DEEDLLLEE	HLA-B*18:01		erythrocyte binding antigen-175	3.12	1.2657	AKMKGNDTSEMSHNS	HLA-DRB1*04:02, HLA-DRB1*04:21, HLA-DRB1*04:10, HLA-DRB1*04:23, HLA-DRB1*04:26, HLA-DRB1*04:08
erythrocyte membrane protein 1, PfEMP1	7.32	0.6986	NEFFMDKIE	HLA-B*18:01		erythrocyte binding antigen-175	3.12	1.179	EAKMKGNDTSEMSHN	HLA-DRB1*04:02, HLA-DRB1*04:21, HLA-DRB1*04:10, HLA-DRB1*04:23, HLA-DRB1*04:26, HLA-DRB1*04:08
erythrocyte membrane protein 1, PfEMP1	7.26	0.7309	KIRTWKDQW	HLA-B*57:01, HLA-B*58:01		erythrocyte binding antigen-175	3.12	1.1767	MKGNDTSEMSHNSSQ	HLA-DRB1*04:02, HLA-DRB1*04:21, HLA-DRB1*04:10, HLA-DRB1*04:23, HLA-DRB1*04:26, HLA-DRB1*04:08
erythrocyte membrane protein 1, PfEMP1	7.17	1.1859	KSSCENAHI	HLA-A*30:01, HLA-B*58:01		erythrocyte binding antigen-175	3.12	1.1238	KMKGNDTSEMSHNSS	HLA-DRB1*04:02, HLA-DRB1*04:21, HLA-DRB1*04:10, HLA-DRB1*04:23, HLA-DRB1*04:26, HLA-DRB1*04:08
erythrocyte membrane protein 1, PfEMP1	6.81	1.9298	VTHWVDNFL	HLA-A*68:02, HLA-C*15:02		erythrocyte binding antigen-175	3.12	0.7387	INNCKNIPQEELQIT	HLA-DRB1*04:02, HLA-DRB1*04:23, HLA-DRB1*04:10, HLA-DRB1*04:08, HLA-DRB1*04:26
erythrocyte membrane protein 1, PfEMP1	6.29	0.6902	SQDAIKILL	HLA-A*02:06, HLA-B*39:01, HLA-B*48:01		erythrocyte binding antigen-175	3.12	0.6431	NINNCKNIPQEELQI	HLA-DRB1*04:02, HLA-DRB1*04:23, HLA-DRB1*04:10, HLA-DRB1*04:08, HLA-DRB1*04:26
erythrocyte membrane protein 1, PfEMP1	6.27	2.1839	TEHINHDIW	HLA-B*44:03		erythrocyte binding antigen-175	3.12	0.6273	HKNNINNCKNIPQEE	HLA-DRB1*04:02, HLA-DRB1*04:23, HLA-DRB1*04:10, HLA-DRB1*04:08, HLA-DRB1*04:26
erythrocyte membrane protein 1, PfEMP1	6.25	0.6576	YKNGYGENY	HLA-A*29:02, HLA-B*15:02		erythrocyte binding antigen-175	3.12	0.5835	NNINNCKNIPQEELQ	HLA-DRB1*04:02, HLA-DRB1*04:23, HLA-DRB1*04:10, HLA-DRB1*04:08, HLA-DRB1*04:26
erythrocyte membrane protein 1, PfEMP1	5.93	2.6784	NHSFLGDVL	HLA-B*39:01, HLA-B*38:01		erythrocyte binding antigen-175	3.12	0.5354	EHKNNINNCKNIPQE	HLA-DRB1*04:02, HLA-DRB1*04:23, HLA-DRB1*04:10, HLA-DRB1*04:08, HLA-DRB1*04:26
erythrocyte membrane protein 1, PfEMP1	5.83	2.1138	CTETHNDEK	HLA-A*68:01		erythrocyte binding antigen-175	3.12	0.5309	KNNINNCKNIPQEEL	HLA-DRB1*04:02, HLA-DRB1*04:23, HLA-DRB1*04:10, HLA-DRB1*04:08, HLA-DRB1*04:26
erythrocyte membrane protein 1, PfEMP1	5.83	1.8881	ETHNDEKCK	HLA-A*68:01		erythrocyte binding antigen-175	3.12	0.5231	SEHKNNINNCKNIPQ	HLA-DRB1*04:02, HLA-DRB1*04:23, HLA-DRB1*04:10, HLA-DRB1*04:08, HLA-DRB1*04:26
erythrocyte membrane protein 1, PfEMP1	5.83	1.5735	EIKEREPTK	HLA-A*68:01		erythrocyte binding antigen-175	3.12	0.804	LSNMFNQQVQETNIN	HLA-DRB1*04:02, HLA-DRB1*04:23, HLA-DRB1*04:10, HLA-DRB1*04:08, HLA-DRB4*01:01
erythrocyte membrane protein 1, PfEMP1	5.83	1.5134	YNINLDDHK	HLA-A*68:01		erythrocyte binding antigen-175	3.12	0.6539	KLSNMFNQQVQETNI	HLA-DRB1*04:02, HLA-DRB1*04:23, HLA-DRB1*04:10, HLA-DRB1*04:08, HLA-DRB4*01:01
erythrocyte membrane protein 1, PfEMP1	5.83	1.3998	NNMYAKEFY	HLA-A*68:01		erythrocyte binding antigen-175	2.75	1.4465	PCMKYRDWIIRSKFE	HLA-DRB1*04:02, HLA-DRB1*11:14, HLA-DRB1*11:20, HLA-DRB1*11:21, HLA-DRB1*11:02, HLA-DRB1*13:23, HLA-DRB1*13:22, HLA-DRB3*01:01
erythrocyte membrane protein 1, PfEMP1	5.83	1.3671	CNATASSEK	HLA-A*68:01		erythrocyte binding antigen-175	2.75	1.3857	DPCMKYRDWIIRSKF	HLA-DRB1*04:02, HLA-DRB1*11:14, HLA-DRB1*11:20, HLA-DRB1*11:21, HLA-DRB1*11:02, HLA-DRB1*13:23, HLA-DRB1*13:22, HLA-DRB3*01:01
erythrocyte membrane protein 1, PfEMP1	5.83	1.2998	ATASSEKGK	HLA-A*68:01		erythrocyte binding antigen-175	2.75	1.0126	IDPCMKYRDWIIRSK	HLA-DRB1*04:02, HLA-DRB1*11:14, HLA-DRB1*11:20, HLA-DRB1*11:21, HLA-DRB1*11:02, HLA-DRB1*13:23, HLA-DRB1*13:22, HLA-DRB3*01:01
erythrocyte membrane protein 1, PfEMP1	5.83	1.083	ESVQKEAKK	HLA-A*68:01		erythrocyte binding antigen-175	2.63	1.3971	YLIKISENKNDAKVS	HLA-DRB1*04:21, HLA-DRB1*04:10, HLA-DRB1*04:26, HLA-DRB1*08:02, HLA-DRB1*08:13, HLA-DRB1*11:14, HLA-DRB1*13:23
erythrocyte membrane protein 1, PfEMP1	5.83	0.9548	DVVLEPSKR	HLA-A*68:01		erythrocyte binding antigen-175	2.63	1.4969	NYLIKISENKNDAKV	HLA-DRB1*08:02, HLA-DRB1*04:21, HLA-DRB1*04:10, HLA-DRB1*04:26, HLA-DRB1*08:13, HLA-DRB1*11:14, HLA-DRB1*13:23
erythrocyte membrane protein 1, PfEMP1	5.83	0.7031	EAKKQALGR	HLA-A*68:01		erythrocyte binding antigen-175	2.63	1.4221	ENYLIKISENKNDAK	HLA-DRB1*08:02, HLA-DRB1*04:21, HLA-DRB1*04:10, HLA-DRB1*04:26, HLA-DRB1*08:13, HLA-DRB1*11:14, HLA-DRB1*13:23
erythrocyte membrane protein 1, PfEMP1	5.83	0.6311	LDYVPQHLR	HLA-A*68:01		erythrocyte binding antigen-175	2.63	1.2145	AENYLIKISENKNDA	HLA-DRB1*08:02, HLA-DRB1*04:21, HLA-DRB1*04:10, HLA-DRB1*04:26, HLA-DRB1*08:13, HLA-DRB1*11:14, HLA-DRB1*13:23
erythrocyte membrane protein 1, PfEMP1	5.83	0.5907	EVWKAITCK	HLA-A*68:01		erythrocyte binding antigen-175	2.63	1.0261	NAENYLIKISENKND	HLA-DRB1*08:02, HLA-DRB1*04:21, HLA-DRB1*04:10, HLA-DRB1*04:26, HLA-DRB1*08:13, HLA-DRB1*11:14, HLA-DRB1*13:23
erythrocyte membrane protein 1, PfEMP1	5.83	0.5853	TITQDGTLK	HLA-A*68:01		erythrocyte binding antigen-175	2.33	0.9656	ENAENYLIKISENKN	HLA-DRB1*08:02, HLA-DRB1*08:13, HLA-DRB1*11:14, HLA-DRB1*13:23
erythrocyte membrane protein 1, PfEMP1	5.83	0.5589	YNVKTILEK	HLA-A*68:01		erythrocyte binding antigen-175	1.83	0.6355	VILGASQAKYQSSEG	HLA-DRB1*04:02, HLA-DRB1*03:08, HLA-DRB1*03:06, HLA-DRB1*03:07, HLA-DRB5*01:05
erythrocyte membrane protein 1, PfEMP1	5.43	1.3589	TFIDFNDNI	HLA-A*23:01		erythrocyte binding antigen-175	1.82	1.7933	SFLDSRINNGRNTSS	HLA-DRB1*04:02
erythrocyte membrane protein 1, PfEMP1	5.36	1.7058	SYRKWIERK	HLA-A*31:01		erythrocyte binding antigen-175	1.82	1.7318	FLDSRINNGRNTSSN	HLA-DRB1*04:02
erythrocyte membrane protein 1, PfEMP1	5.36	1.5357	AGYIHQEAR	HLA-A*31:01		erythrocyte binding antigen-175	1.82	1.6836	LDSRINNGRNTSSNN	HLA-DRB1*04:02
erythrocyte membrane protein 1, PfEMP1	5.36	1.2984	KYKNEIKER	HLA-A*31:01		erythrocyte binding antigen-175	1.82	1.4273	DSRINNGRNTSSNNE	HLA-DRB1*04:02
erythrocyte membrane protein 1, PfEMP1	5.36	1.208	KQNCKKERK	HLA-A*31:01		erythrocyte binding antigen-175	1.82	1.1101	INNGRNTSSNNEVLS	HLA-DRB1*04:02
erythrocyte membrane protein 1, PfEMP1	5.36	0.8611	NLFHKWLDR	HLA-A*31:01		erythrocyte binding antigen-175	1.82	1.0031	SRINNGRNTSSNNEV	HLA-DRB1*04:02
erythrocyte membrane protein 1, PfEMP1	5.36	0.7734	KQLGSSSSR	HLA-A*31:01		erythrocyte binding antigen-175	1.82	0.8964	RINNGRNTSSNNEVL	HLA-DRB1*04:02
erythrocyte membrane protein 1, PfEMP1	4.83	0.99	SCANSCSSY	HLA-A*30:02, HLA-B*15:02		erythrocyte binding antigen-175	1.82	0.835	GKINTNSNYVHRNKQ	HLA-DRB1*04:02
erythrocyte membrane protein 1, PfEMP1	4.78	2.3528	HRYKKQKEK	HLA-B*27:05		erythrocyte binding antigen-175	1.82	0.6312	KINTNSNYVHRNKQN	HLA-DRB1*04:02
erythrocyte membrane protein 1, PfEMP1	4.78	1.105	QRLRWMTEW	HLA-B*27:05		erythrocyte binding antigen-175	1.32	1.2693	HLKDIRNEENERHLT	HLA-DRB1*04:26, HLA-DRB1*04:21, HLA-DRB1*04:10, HLA-DRB1*04:23, HLA-DRB1*04:08
erythrocyte membrane protein 1, PfEMP1	4.78	0.8578	YRKWIERKK	HLA-B*27:05		erythrocyte binding antigen-175	1.32	1.2427	LKDIRNEENERHLTN	HLA-DRB1*04:26, HLA-DRB1*04:21, HLA-DRB1*04:10, HLA-DRB1*04:23, HLA-DRB1*04:08
erythrocyte membrane protein 1, PfEMP1	4.61	0.7174	RTATTTYSS	HLA-A*32:01		erythrocyte binding antigen-175	1.32	1.1106	KDIRNEENERHLTNQ	HLA-DRB1*04:26, HLA-DRB1*04:21, HLA-DRB1*04:10, HLA-DRB1*04:23, HLA-DRB1*04:08
erythrocyte membrane protein 1, PfEMP1	4.61	0.6817	KDGNKSYVI	HLA-A*32:01		erythrocyte binding antigen-175	1.32	0.9198	DIRNEENERHLTNQN	HLA-DRB1*04:26, HLA-DRB1*04:21, HLA-DRB1*04:10, HLA-DRB1*04:23, HLA-DRB1*04:08
erythrocyte membrane protein 1, PfEMP1	4.43	1.5195	IVTPLDDYI	HLA-A*02:06, HLA-A*68:02		erythrocyte binding antigen-175	1.32	0.7561	IRNEENERHLTNQNI	HLA-DRB1*04:26, HLA-DRB1*04:21, HLA-DRB1*04:10, HLA-DRB1*04:23, HLA-DRB1*04:08
erythrocyte membrane protein 1, PfEMP1	4.41	1.0595	CSVQNCKCV	HLA-C*15:02		erythrocyte binding antigen-175	1.3	1.0092	IRNNEQTSQEAVPEE	HLA-DRB1*03:08, HLA-DRB1*03:06, HLA-DRB1*03:07, HLA-DRB1*03:05, HLA-DRB1*11:07, HLA-DRB1*08:13, HLA-DRB1*11:21, HLA-DRB1*11:02, HLA-DRB1*13:22, HLA-DRB1*13:04
erythrocyte membrane protein 1, PfEMP1	4.41	0.6749	RSESVLHGL	HLA-C*15:02		erythrocyte binding antigen-175	1.3	0.856	IIRNNEQTSQEAVPE	HLA-DRB1*03:08, HLA-DRB1*03:06, HLA-DRB1*03:07, HLA-DRB1*03:05, HLA-DRB1*11:07, HLA-DRB1*08:13, HLA-DRB1*11:21, HLA-DRB1*11:02, HLA-DRB1*13:22, HLA-DRB1*13:04
erythrocyte membrane protein 1, PfEMP1	3.9	0.9714	RALVTHWVD	HLA-B*57:01		erythrocyte binding antigen-175	1.3	0.6866	SIIRNNEQTSQEAVP	HLA-DRB1*03:08, HLA-DRB1*03:06, HLA-DRB1*03:07, HLA-DRB1*03:05, HLA-DRB1*11:07, HLA-DRB1*08:13, HLA-DRB1*11:21, HLA-DRB1*11:02, HLA-DRB1*13:22, HLA-DRB1*13:04
erythrocyte membrane protein 1, PfEMP1	3.89	1.9728	YFTPAGYIH	HLA-A*29:02		erythrocyte binding antigen-175	1.02	1.6272	EFREKLWEAMLSEHK	HLA-DRB1*04:08, HLA-DRB1*04:26, HLA-DRB5*01:05, HLA-DRB5*01:01
erythrocyte membrane protein 1, PfEMP1	3.89	2.3268	KGKDGNKSY	HLA-A*30:01		erythrocyte binding antigen-175	1.02	1.1108	FREKLWEAMLSEHKN	HLA-DRB1*04:08, HLA-DRB1*04:26, HLA-DRB5*01:05, HLA-DRB5*01:01
erythrocyte membrane protein 1, PfEMP1	3.89	2.2014	KSGQYNGKK	HLA-A*30:01		erythrocyte binding antigen-175	1.02	1.0299	REKLWEAMLSEHKNN	HLA-DRB1*04:08, HLA-DRB1*04:26, HLA-DRB5*01:05, HLA-DRB5*01:01
erythrocyte membrane protein 1, PfEMP1	3.89	1.691	PTNCIRGCK	HLA-A*30:01		erythrocyte binding antigen-175	1.02	0.9185	WEAMLSEHKNNINNC	HLA-DRB1*04:08, HLA-DRB1*04:26, HLA-DRB5*01:05, HLA-DRB5*01:01
erythrocyte membrane protein 1, PfEMP1	3.89	1.6622	RTNTSNEGA	HLA-A*30:01		erythrocyte binding antigen-175	1.02	0.8867	EKLWEAMLSEHKNNI	HLA-DRB1*04:08, HLA-DRB1*04:26, HLA-DRB5*01:05, HLA-DRB5*01:01
erythrocyte membrane protein 1, PfEMP1	3.89	1.6571	KKKYKNEIK	HLA-A*30:01		erythrocyte binding antigen-175	1.02	0.8829	KLWEAMLSEHKNNIN	HLA-DRB1*04:08, HLA-DRB1*04:26, HLA-DRB5*01:05, HLA-DRB5*01:01
erythrocyte membrane protein 1, PfEMP1	3.89	1.634	PKRNKRQPK	HLA-A*30:01		erythrocyte binding antigen-175	1.02	0.7522	LWEAMLSEHKNNINN	HLA-DRB1*04:08, HLA-DRB1*04:26, HLA-DRB5*01:05, HLA-DRB5*01:01
erythrocyte membrane protein 1, PfEMP1	3.89	1.5564	KTTVRGKKK	HLA-A*30:01		erythrocyte binding antigen-175	0.86	0.7652	LKKYSEKCSNLNFED	HLA-DRB1*08:04
erythrocyte membrane protein 1, PfEMP1	3.89	1.4211	KCRGKNKDK	HLA-A*30:01		erythrocyte binding antigen-175	0.86	1.0177	PEVYLKKYSEKCSNL	HLA-DRB1*08:04, HLA-DRB1*08:13
erythrocyte membrane protein 1, PfEMP1	3.89	1.3931	KSKQCNATA	HLA-A*30:01		erythrocyte binding antigen-175	0.86	0.9364	KPEVYLKKYSEKCSN	HLA-DRB1*08:04, HLA-DRB1*08:13
erythrocyte membrane protein 1, PfEMP1	3.89	1.3699	KIKAVFPTS	HLA-A*30:01		erythrocyte binding antigen-175	0.86	0.9305	IKPEVYLKKYSEKCS	HLA-DRB1*08:04, HLA-DRB1*08:13
erythrocyte membrane protein 1, PfEMP1	3.89	1.2668	SSRALKAHA	HLA-A*30:01		erythrocyte binding antigen-175	0.86	0.9299	EVYLKKYSEKCSNLN	HLA-DRB1*08:04, HLA-DRB1*08:13
erythrocyte membrane protein 1, PfEMP1	3.89	1.2455	KSHYSGDSS	HLA-A*30:01		erythrocyte binding antigen-175	0.86	0.7633	VYLKKYSEKCSNLNF	HLA-DRB1*08:04, HLA-DRB1*08:13
erythrocyte membrane protein 1, PfEMP1	3.89	1.2185	VWKAITCKA	HLA-A*30:01		erythrocyte binding antigen-175	0.86	0.7351	YLKKYSEKCSNLNFE	HLA-DRB1*08:04, HLA-DRB1*08:13
erythrocyte membrane protein 1, PfEMP1	3.89	1.213	ALKAHAHLG	HLA-A*30:01		erythrocyte binding antigen-175	0.32	1.2933	TTTLVKSVLNGNDNT	HLA-DRB1*03:08, HLA-DRB1*03:06, HLA-DRB1*03:07, HLA-DRB1*04:10
erythrocyte membrane protein 1, PfEMP1	3.89	1.1041	KCNCGSDAK	HLA-A*30:01		erythrocyte binding antigen-175	0.32	1.2794	HTTTLVKSVLNGNDN	HLA-DRB1*03:08, HLA-DRB1*03:06, HLA-DRB1*03:07, HLA-DRB1*04:10
erythrocyte membrane protein 1, PfEMP1	3.89	1.0272	KTLKYSGDK	HLA-A*30:01		erythrocyte binding antigen-175	0.32	1.2073	KHTTTLVKSVLNGND	HLA-DRB1*03:08, HLA-DRB1*03:06, HLA-DRB1*03:07, HLA-DRB1*04:10
erythrocyte membrane protein 1, PfEMP1	3.89	1.0146	RKKRLAQIK	HLA-A*30:01		erythrocyte binding antigen-175	0.32	1.458	DDVRPDKNHEEVKEH	HLA-DRB1*03:08, HLA-DRB1*03:06, HLA-DRB1*03:07, HLA-DRB1*04:21, HLA-DRB1*04:10, HLA-DRB1*04:26
erythrocyte membrane protein 1, PfEMP1	3.89	0.9708	ITRVLNSDV	HLA-A*30:01		erythrocyte binding antigen-175	0.32	1.4124	DVRPDKNHEEVKEHT	HLA-DRB1*03:08, HLA-DRB1*03:06, HLA-DRB1*03:07, HLA-DRB1*04:21, HLA-DRB1*04:10, HLA-DRB1*04:26
erythrocyte membrane protein 1, PfEMP1	3.89	0.9662	KKNTKAPEK	HLA-A*30:01		erythrocyte binding antigen-175	0.32	1.3503	SDDVRPDKNHEEVKE	HLA-DRB1*03:08, HLA-DRB1*03:06, HLA-DRB1*03:07, HLA-DRB1*04:21, HLA-DRB1*04:10, HLA-DRB1*04:26
erythrocyte membrane protein 1, PfEMP1	3.89	0.9292	KCRNVCGYI	HLA-A*30:01		erythrocyte binding antigen-175	0.32	1.0598	VRPDKNHEEVKEHTS	HLA-DRB1*03:08, HLA-DRB1*03:06, HLA-DRB1*03:07, HLA-DRB1*04:21, HLA-DRB1*04:10, HLA-DRB1*04:26
erythrocyte membrane protein 1, PfEMP1	3.89	0.5529	KNKATKPIQ	HLA-A*30:01		erythrocyte binding antigen-175	0.3	0.8251	LSKISVSPENSRPET	HLA-DRB1*04:10
erythrocyte membrane protein 1, PfEMP1	3.45	2.2201	GEQKTQGKL	HLA-B*40:02		erythrocyte binding antigen-175	0.3	0.8849	TFIENKLDILNNSKF	HLA-DRB1*04:10, HLA-DRB1*04:23
erythrocyte membrane protein 1, PfEMP1	3.45	1.6352	KENELFGTN	HLA-B*40:02		erythrocyte binding antigen-175	0.3	1.6245	LIKISENKNDAKVSL	HLA-DRB1*04:21, HLA-DRB1*04:10, HLA-DRB1*04:26
erythrocyte membrane protein 1, PfEMP1	3.45	1.5075	KENKNNSNV	HLA-B*40:02		erythrocyte binding antigen-175	0.3	1.4146	IKISENKNDAKVSLL	HLA-DRB1*04:21, HLA-DRB1*04:10, HLA-DRB1*04:26
erythrocyte membrane protein 1, PfEMP1	3.45	0.8933	KECKNHPEV	HLA-B*40:02		erythrocyte binding antigen-175	0.27	0.7407	NEYDIKENEKFLDVY	HLA-DRB1*13:04
erythrocyte membrane protein 1, PfEMP1	3.45	0.6474	YEFKKQEKA	HLA-B*40:02		erythrocyte binding antigen-175	0.27	0.6967	ARNEYDIKENEKFLD	HLA-DRB1*13:04
erythrocyte membrane protein 1, PfEMP1	3.04	1.9021	PYFTPAGYI	HLA-C*14:02		erythrocyte binding antigen-175	0.27	0.6814	RNEYDIKENEKFLDV	HLA-DRB1*13:04
erythrocyte membrane protein 1, PfEMP1	3.04	1.6036	YHTNVTGGF	HLA-C*14:02		erythrocyte binding antigen-175	0.27	0.5204	YDIKENEKFLDVYKE	HLA-DRB1*13:04
erythrocyte membrane protein 1, PfEMP1	3.04	1.4601	IWHGMICAL	HLA-C*14:02		erythrocyte binding antigen-175	0.09	0.5828	NLHGDGVSERSQINH	HLA-DRB1*03:09, HLA-DRB1*03:08, HLA-DRB1*03:06, HLA-DRB1*03:07, HLA-DRB1*03:05, HLA-DRB1*04:21, HLA-DRB1*11:07
erythrocyte membrane protein 1, PfEMP1	3.04	1.2499	TYIGDISSS	HLA-C*14:02		erythrocyte binding antigen-175	0.09	0.5271	LHGDGVSERSQINHS	HLA-DRB1*03:09, HLA-DRB1*03:08, HLA-DRB1*03:06, HLA-DRB1*03:07, HLA-DRB1*03:05, HLA-DRB1*04:21, HLA-DRB1*11:07
erythrocyte membrane protein 1, PfEMP1	3.04	0.9582	HYSGDSSDF	HLA-C*14:02		erythrocyte binding antigen-175	0.07	0.9438	KKEEYNKQAKQYQEY	HLA-DRB1*03:05, HLA-DRB1*11:14, HLA-DRB1*13:23, HLA-DRB1*13:07
erythrocyte membrane protein 1, PfEMP1	3.04	0.8769	WKPGNQINM	HLA-C*14:02		erythrocyte binding antigen-175	0.07	0.9423	KKKEEYNKQAKQYQE	HLA-DRB1*03:05, HLA-DRB1*11:14, HLA-DRB1*13:23, HLA-DRB1*13:07
erythrocyte membrane protein 1, PfEMP1	3.04	0.8694	QYSGYGEAC	HLA-C*14:02		erythrocyte binding antigen-175	0.07	0.8479	KEEYNKQAKQYQEYQ	HLA-DRB1*03:05, HLA-DRB1*11:14, HLA-DRB1*13:23, HLA-DRB1*13:07
erythrocyte membrane protein 1, PfEMP1	3.04	0.548	KWLDRHRNM	HLA-C*14:02		erythrocyte binding antigen-175	0.07	0.7673	SKKKEEYNKQAKQYQ	HLA-DRB1*03:05, HLA-DRB1*11:14, HLA-DRB1*13:23, HLA-DRB1*13:07
erythrocyte membrane protein 1, PfEMP1	2.75	1.4314	RKDQLKISL	HLA-B*39:01		erythrocyte binding antigen-175	0.07	0.7656	EEYNKQAKQYQEYQK	HLA-DRB1*03:05, HLA-DRB1*11:14, HLA-DRB1*13:23, HLA-DRB1*13:07
erythrocyte membrane protein 1, PfEMP1	2.75	1.1672	QKEAKKQAL	HLA-B*39:01		erythrocyte binding antigen-175	0.07	0.6192	YNKQAKQYQEYQKGN	HLA-DRB1*03:05, HLA-DRB1*11:14, HLA-DRB1*13:23, HLA-DRB1*13:07
erythrocyte membrane protein 1, PfEMP1	2.75	0.7994	NKATKPIQL	HLA-B*39:01		erythrocyte binding antigen-175	0.07	0.6005	EYNKQAKQYQEYQKG	HLA-DRB1*03:05, HLA-DRB1*11:14, HLA-DRB1*13:23, HLA-DRB1*13:07
erythrocyte membrane protein 1, PfEMP1	2.75	0.7957	YKTLIDVVL	HLA-B*39:01		erythrocyte binding antigen-175	0.05	1.2624	MKWDCKKKNDRSNYV	HLA-DRB1*03:08, HLA-DRB1*03:06, HLA-DRB1*03:07, HLA-DRB1*11:07
erythrocyte membrane protein 1, PfEMP1	2.53	0.5525	EPDEEDLLL	HLA-B*53:01		erythrocyte binding antigen-175	0.05	1.1058	GMKWDCKKKNDRSNY	HLA-DRB1*03:08, HLA-DRB1*03:06, HLA-DRB1*03:07, HLA-DRB1*11:07
erythrocyte membrane protein 1, PfEMP1	2.5	2.6962	HSFLGDVLL	HLA-A*68:02		erythrocyte binding antigen-175	0.05	0.5805	IEASKKESQLLLKKN	HLA-DRB1*03:08, HLA-DRB1*03:06, HLA-DRB1*03:07, HLA-DRB1*11:07
erythrocyte membrane protein 1, PfEMP1	2.5	2.5641	ATPCIKGCV	HLA-A*68:02		erythrocyte binding antigen-175	0.04	1.1462	LFRDEWWKVIKKDVW	HLA-DRB1*03:05
erythrocyte membrane protein 1, PfEMP1	2.5	1.4199	ENFENKTDV	HLA-A*68:02		erythrocyte binding antigen-175	0.04	0.5042	DYWNDLSNRKLVGKI	HLA-DRB1*03:05, HLA-DRB1*04:26, HLA-DRB1*04:21
erythrocyte membrane protein 1, PfEMP1	2.5	1.4186	DAFFFLWLT	HLA-A*68:02		erythrocyte binding antigen-175	0.04	1.0345	LDKKKYGNVQKTDKK	HLA-DRB1*03:05, HLA-DRB1*08:13, HLA-DRB5*01:05
erythrocyte membrane protein 1, PfEMP1	2.5	1.246	DTHPHVNIL	HLA-A*68:02		erythrocyte binding antigen-175	0.04	0.6588	ELDKKKYGNVQKTDK	HLA-DRB1*03:05, HLA-DRB1*08:13, HLA-DRB5*01:05
erythrocyte membrane protein 1, PfEMP1	2.5	1.089	TTITQDGTL	HLA-A*68:02		erythrocyte binding antigen-175	0.04	0.6554	YGNVQKTDKKIFTFI	HLA-DRB1*03:05, HLA-DRB1*08:13, HLA-DRB5*01:05
erythrocyte membrane protein 1, PfEMP1	2.5	0.9146	ETASVPPGS	HLA-A*68:02		erythrocyte binding antigen-175	0.04	0.609	KKYGNVQKTDKKIFT	HLA-DRB1*03:05, HLA-DRB1*08:13, HLA-DRB5*01:05
erythrocyte membrane protein 1, PfEMP1	2.5	0.7792	NSSDATPCI	HLA-A*68:02		erythrocyte binding antigen-175	0.04	0.5449	DKKKYGNVQKTDKKI	HLA-DRB1*03:05, HLA-DRB1*08:13, HLA-DRB5*01:05
erythrocyte membrane protein 1, PfEMP1	2.5	0.7683	DSISGNHNV	HLA-A*68:02		erythrocyte binding antigen-175	0.04	0.5003	YCQDKTKMIETLKVE	HLA-DRB1*03:09, HLA-DRB1*03:05, HLA-DRB1*04:21, HLA-DRB1*04:26, HLA-DRB3*01:01
erythrocyte membrane protein 1, PfEMP1	2.5	0.7048	EVEEETASV	HLA-A*68:02		erythrocyte binding antigen-175	0.04	0.6366	QKTDKKIFTFIENKL	HLA-DRB1*15:06
erythrocyte membrane protein 1, PfEMP1	2.5	0.6459	DTFNTQSDI	HLA-A*68:02		erythrocyte binding antigen-175	0.02	1.4995	CKHTTTLVKSVLNGN	HLA-DRB1*03:08, HLA-DRB1*03:06, HLA-DRB1*03:07
erythrocyte membrane protein 1, PfEMP1	2.5	0.6338	ETTCNTAEA	HLA-A*68:02		erythrocyte binding antigen-175	0.02	0.7231	LNNCDAEYSKYCDCK	HLA-DRB1*03:08, HLA-DRB1*03:06, HLA-DRB1*03:07
erythrocyte membrane protein 1, PfEMP1	2.5	0.5594	ENAHIFEGI	HLA-A*68:02		erythrocyte binding antigen-175	0.02	1.5191	KKNDNKYNSKFCNDL	HLA-DRB1*07:03
erythrocyte membrane protein 1, PfEMP1	2.46	0.5116	WLEEWGDGF	HLA-B*15:02		erythrocyte binding antigen-175	0.02	1.2794	NIPQEELQITQWIKE	HLA-DRB1*07:03
erythrocyte membrane protein 1, PfEMP1	2.43	2.3268	KGKDGNKSY	HLA-A*30:02		erythrocyte binding antigen-175	0.02	1.2645	IPQEELQITQWIKEW	HLA-DRB1*07:03
erythrocyte membrane protein 1, PfEMP1	2.43	1.5358	SIVTPLDDY	HLA-A*30:02		erythrocyte binding antigen-175	0.02	1.2044	ELQITQWIKEWHGEF	HLA-DRB1*07:03
erythrocyte membrane protein 1, PfEMP1	2.43	1.4931	SGQYNGKKY	HLA-A*30:02		erythrocyte binding antigen-175	0.02	1.1407	LQITQWIKEWHGEFL	HLA-DRB1*07:03
erythrocyte membrane protein 1, PfEMP1	2.43	1.233	RKWIERKKY	HLA-A*30:02		erythrocyte binding antigen-175	0.02	1.0868	EELQITQWIKEWHGE	HLA-DRB1*07:03
erythrocyte membrane protein 1, PfEMP1	2.43	0.7663	CKAKNDAEY	HLA-A*30:02		erythrocyte binding antigen-175	0.02	1.0776	QNINISQERDLQKHG	HLA-DRB1*07:03
erythrocyte membrane protein 1, PfEMP1	2.43	0.5292	SGNHNVNIY	HLA-A*30:02		erythrocyte binding antigen-175	0.02	1.0568	PQEELQITQWIKEWH	HLA-DRB1*07:03
erythrocyte membrane protein 1, PfEMP1	1.95	1.6111	KQYSGYGEA	HLA-A*02:06		erythrocyte binding antigen-175	0.02	0.8576	NINISQERDLQKHGF	HLA-DRB1*07:03
erythrocyte membrane protein 1, PfEMP1	1.95	1.5676	YILNEFFMD	HLA-A*02:06		erythrocyte binding antigen-175	0.02	0.7791	QEELQITQWIKEWHG	HLA-DRB1*07:03
erythrocyte membrane protein 1, PfEMP1	1.95	1.1234	KIQEKIKAV	HLA-A*02:06		erythrocyte binding antigen-175	0.02	0.7621	TNQNINISQERDLQK	HLA-DRB1*07:03
erythrocyte membrane protein 1, PfEMP1	1.95	0.7674	YVIDCLLQE	HLA-A*02:06		erythrocyte binding antigen-175	0.02	0.6865	NQNINISQERDLQKH	HLA-DRB1*07:03
TRAP-like protein	69.59	0.6023	PYPLVCLAL	HLA-A*24:02, HLA-C*14:02		erythrocyte binding antigen-175	0.02	0.6802	QGDNISGVNSKPLSD	HLA-DRB1*07:03
TRAP-like protein	52.93	1.0267	FTLAAILFL	HLA-A*02:06, HLA-A*02:01, HLA-A*68:02, HLA-C*03:03, HLA-C*14:02, HLA-C*15:02, HLA-B*58:01		erythrocyte binding antigen-175	0.02	0.6154	EQGDNISGVNSKPLS	HLA-DRB1*07:03
TRAP-like protein	49.95	1.0172	KLLTYLEFF	HLA-A*02:06, HLA-A*32:01, HLA-A*23:01, HLA-A*02:01, HLA-B*58:01		erythrocyte binding antigen-175	0.02	0.5673	INISQERDLQKHGFH	HLA-DRB1*07:03
TRAP-like protein	46.73	0.9188	YMNDHVLNT	HLA-A*02:01, HLA-A*02:06, HLA-C*12:03		erythrocyte binding antigen-175	0.02	1.6534	KNDNKYNSKFCNDLK	HLA-DRB1*07:03, HLA-DRB1*08:13
TRAP-like protein	46.01	0.9455	NISALTYEI	HLA-A*68:02, HLA-A*02:06, HLA-A*02:01, HLA-A*32:01		erythrocyte binding antigen-175	0.02	1.4198	NDNKYNSKFCNDLKN	HLA-DRB1*07:03, HLA-DRB1*08:13
TRAP-like protein	44.11	2.5429	LALWLLFLL	HLA-A*02:06, HLA-A*02:01, HLA-B*58:01, HLA-B*53:01		erythrocyte binding antigen-175	0.02	1.1326	DNKYNSKFCNDLKNS	HLA-DRB1*07:03, HLA-DRB1*08:13
TRAP-like protein	43.85	1.2318	IYMDISILL	HLA-A*24:02, HLA-A*23:01, HLA-A*02:06, HLA-C*14:02, HLA-C*07:01		erythrocyte binding antigen-175	0	1.3054	IKEWHGEFLLERDNR	HLA-DRB1*04:21
TRAP-like protein	43.36	1.5426	FRKKKKYRI	HLA-B*08:01, HLA-B*27:05, HLA-C*07:01, HLA-C*06:02		erythrocyte binding antigen-175	0	0.8883	QWIKEWHGEFLLERD	HLA-DRB1*04:21
TRAP-like protein	40.6	2.4033	CLALWLLFL	HLA-A*02:01, HLA-A*02:06		erythrocyte binding antigen-175	0	0.6439	TQWIKEWHGEFLLER	HLA-DRB1*04:21
TRAP-like protein	40.55	1.6683	LTTYSSHTY	HLA-A*29:02, HLA-A*01:01, HLA-A*68:01, HLA-B*35:01, HLA-B*15:01, HLA-B*58:01		erythrocyte binding antigen-175	0	0.5037	WIKEWHGEFLLERDN	HLA-DRB1*04:21
TRAP-like protein	39.08	0.5641	FLQDYDNSS	HLA-A*02:01		erythrocyte binding antigen-175	0	1.0063	YQSSEGVMNENNENN	HLA-DRB1*04:21, HLA-DRB1*04:26
TRAP-like protein	38.86	1.3813	YRRNDAKKI	HLA-B*27:05, HLA-C*06:02, HLA-C*07:01, HLA-C*14:02		erythrocyte binding antigen-175	0	0.9164	INKHNNEEMFNNNYQ	HLA-DRB1*04:21, HLA-DRB1*04:26
TRAP-like protein	37.98	1.2236	SWNKYIIPF	HLA-A*24:02, HLA-A*23:01, HLA-A*32:01, HLA-B*15:01, HLA-C*14:02		erythrocyte binding antigen-175	0	0.8678	SSEGVMNENNENNFL	HLA-DRB1*04:21, HLA-DRB1*04:26
TRAP-like protein	36.5	1.1965	RRNDAKKIM	HLA-B*27:05, HLA-C*07:01, HLA-C*06:02		erythrocyte binding antigen-175	0	0.8197	SYTCFRKEAFSSMPY	HLA-DRB1*04:21, HLA-DRB1*04:26
TRAP-like protein	36.5	0.595	KRNDYISQY	HLA-B*27:05, HLA-C*07:01, HLA-C*06:02		erythrocyte binding antigen-175	0	0.8149	YTCFRKEAFSSMPYY	HLA-DRB1*04:21, HLA-DRB1*04:26
TRAP-like protein	35.75	0.7448	NIITRVAFK	HLA-A*68:01, HLA-A*11:01, HLA-A*03:01		erythrocyte binding antigen-175	0	0.7671	QSSEGVMNENNENNF	HLA-DRB1*04:21, HLA-DRB1*04:26
TRAP-like protein	34.14	0.5216	KLSTHSMEK	HLA-A*03:01, HLA-A*30:01, HLA-A*11:01		erythrocyte binding antigen-175	0	0.7559	SEGVMNENNENNFLF	HLA-DRB1*04:21, HLA-DRB1*04:26
TRAP-like protein	34.14	0.9696	KSNKSTNKK	HLA-A*30:01, HLA-A*11:01, HLA-A*03:01		erythrocyte binding antigen-175	0	0.7552	DPSYTCFRKEAFSSM	HLA-DRB1*04:21, HLA-DRB1*04:26
TRAP-like protein	30.92	1.4246	SLGYIKNSK	HLA-A*03:01, HLA-A*11:01		erythrocyte binding antigen-175	0	0.7345	TCFRKEAFSSMPYYA	HLA-DRB1*04:21, HLA-DRB1*04:26
TRAP-like protein	30.73	0.8731	KSHNNNYYM	HLA-A*30:01, HLA-C*15:02, HLA-B*57:01, HLA-C*14:02, HLA-B*58:01, HLA-C*06:02		erythrocyte binding antigen-175	0	0.6594	GVMNENNENNFLFEV	HLA-DRB1*04:21, HLA-DRB1*04:26
TRAP-like protein	30.13	1.3946	VCLALWLLF	HLA-A*23:01, HLA-A*32:01, HLA-A*24:02		erythrocyte binding antigen-175	0	0.6179	PSYTCFRKEAFSSMP	HLA-DRB1*04:21, HLA-DRB1*04:26
TRAP-like protein	29.59	0.8138	YIIPFVRKF	HLA-A*26:01, HLA-A*25:01, HLA-B*15:01, HLA-B*15:02, HLA-C*12:03, HLA-C*14:02		erythrocyte binding antigen-175	0	0.5815	EGVMNENNENNFLFE	HLA-DRB1*04:21, HLA-DRB1*04:26
TRAP-like protein	29.52	1.2129	LFLGLSLYF	HLA-A*29:02, HLA-A*23:01, HLA-A*24:02		erythrocyte binding antigen-175	0	1.4835	SEFKSIKPEVYLKKY	HLA-DRB1*04:21, HLA-DRB5*01:01, HLA-DRB5*01:05
TRAP-like protein	28.95	1.5756	ILFLGLSLY	HLA-A*29:02, HLA-A*03:01, HLA-B*15:01, HLA-B*15:02		erythrocyte binding antigen-175	0	1.3822	EFKSIKPEVYLKKYS	HLA-DRB1*04:21, HLA-DRB5*01:05, HLA-DRB5*01:01
TRAP-like protein	28.43	0.8736	NYCHYIQQI	HLA-A*23:01, HLA-A*24:02, HLA-C*14:02		erythrocyte binding antigen-175	0	1.3753	FKSIKPEVYLKKYSE	HLA-DRB1*04:21, HLA-DRB5*01:05, HLA-DRB5*01:01
TRAP-like protein	27.6	1.1846	YNNNNNNNM	HLA-C*14:02, HLA-C*12:03, HLA-C*06:02		erythrocyte binding antigen-175	0	0.6289	INKCENEISVKYCDH	HLA-DRB1*04:23, HLA-DRB1*04:26, HLA-DRB1*04:21
TRAP-like protein	26.64	0.7565	FLKKNSIIL	HLA-B*08:01, HLA-C*03:03, HLA-C*12:03		erythrocyte binding antigen-175	0	0.7853	VLNGNDNTIKEKREH	HLA-DRB1*04:26
TRAP-like protein	26.34	0.5713	SENDHMNSL	HLA-B*40:01, HLA-B*40:02, HLA-B*44:02, HLA-B*39:01, HLA-B*44:03		erythrocyte binding antigen-175	0	0.765	SVLNGNDNTIKEKRE	HLA-DRB1*04:26
TRAP-like protein	24.82	1.2172	SFTLAAILF	HLA-A*24:02, HLA-A*29:02		erythrocyte binding antigen-175	0	0.6527	LNGNDNTIKEKREHI	HLA-DRB1*04:26
TRAP-like protein	23.68	1.7021	IEIQFDTLL	HLA-B*40:01, HLA-B*40:02, HLA-B*18:01, HLA-B*44:03		erythrocyte binding antigen-175	0	1.5191	KKNDNKYNSKFCNDL	HLA-DRB1*08:13
TRAP-like protein	20.88	1.1191	HVLNTNYRR	HLA-A*68:01, HLA-A*11:01		erythrocyte binding antigen-175	0	1.3731	SIKPEVYLKKYSEKC	HLA-DRB1*08:13
TRAP-like protein	20.88	1.0094	FIENIKFSK	HLA-A*68:01, HLA-A*11:01		erythrocyte binding antigen-175	0	0.708	KENAENYLIKISENK	HLA-DRB1*08:13, HLA-DRB1*11:14, HLA-DRB1*13:23
TRAP-like protein	20.88	0.8252	NITLESWNK	HLA-A*68:01, HLA-A*11:01		erythrocyte binding antigen-175	0	1.4922	NFRKKWWNEFREKLW	HLA-DRB1*08:13, HLA-DRB1*11:20
TRAP-like protein	20.88	0.5932	NVSGAFRRK	HLA-A*68:01, HLA-A*11:01		erythrocyte binding antigen-175	0	0.9936	KNFRKKWWNEFREKL	HLA-DRB1*08:13, HLA-DRB1*11:20
TRAP-like protein	19.44	1.3407	VRDNKNINL	HLA-C*07:01		erythrocyte binding antigen-175	0	0.946	FRKKWWNEFREKLWE	HLA-DRB1*08:13, HLA-DRB1*11:20
TRAP-like protein	19.09	0.6404	KYIIPFVRK	HLA-A*30:01, HLA-A*11:01		erythrocyte binding antigen-175	0	1.0711	RISNNEYKVNEREGE	HLA-DRB1*13:21
TRAP-like protein	18.29	0.7128	TENNEVTPI	HLA-B*40:02, HLA-B*40:01, HLA-B*44:02		erythrocyte binding antigen-175	0	1.036	SNNEYKVNEREGERT	HLA-DRB1*13:21
TRAP-like protein	18.02	1.1057	LESWNKYII	HLA-B*40:01, HLA-B*18:01, HLA-B*40:02		erythrocyte binding antigen-175	0	0.9385	ISNNEYKVNEREGER	HLA-DRB1*13:21
TRAP-like protein	17.52	0.6036	LTYLEFFKF	HLA-A*23:01, HLA-A*29:02, HLA-A*02:06, HLA-B*58:01, HLA-B*57:01		erythrocyte binding antigen-175	0	0.62	NEYKVNEREGERTLT	HLA-DRB1*13:21
TRAP-like protein	17.34	0.9309	DADEKRNDY	HLA-A*01:01		erythrocyte binding antigen-175	0	0.5028	YKVNEREGERTLTKE	HLA-DRB1*13:21
TRAP-like protein	17.34	0.893	SLDICDNIY	HLA-A*01:01		erythrocyte binding antigen-175	0	1.7133	KQNDKLFRDEWWKVI	HLA-DRB3*01:01
TRAP-like protein	17.32	1.2998	YEEHNKTNI	HLA-B*40:01, HLA-C*12:03		erythrocyte binding antigen-175	0	1.5674	QNDKLFRDEWWKVIK	HLA-DRB3*01:01
TRAP-like protein	15.92	1.1788	YLEFFKFNF	HLA-A*29:02, HLA-B*15:02, HLA-C*12:03		erythrocyte binding antigen-175	0	1.5601	NKQNDKLFRDEWWKV	HLA-DRB3*01:01
TRAP-like protein	15.46	0.7592	IQYMNDHVL	HLA-A*02:06, HLA-B*15:01, HLA-B*39:01, HLA-C*14:02		erythrocyte binding antigen-175	0	1.1973	CIDPCMKYRDWIIRS	HLA-DRB3*01:01
TRAP-like protein	15.35	1.3527	ISSSYSAEL	HLA-C*03:03, HLA-C*15:02, HLA-B*58:01		erythrocyte binding antigen-175	0	1.0954	VHRNKQNDKLFRDEW	HLA-DRB3*01:01
TRAP-like protein	14.65	0.7514	FYNISALTY	HLA-A*29:02, HLA-B*35:01, HLA-C*14:02		erythrocyte binding antigen-175	0	0.9287	NDKLFRDEWWKVIKK	HLA-DRB3*01:01
TRAP-like protein	14.28	1.3276	FSNTTPCGV	HLA-A*68:02, HLA-C*05:01, HLA-C*15:02		erythrocyte binding antigen-175	0	0.5411	YFTYDSEEYYNCTKR	HLA-DRB3*01:01
TRAP-like protein	13.63	1.8519	IEIMNDTQW	HLA-B*44:02, HLA-B*44:03		erythrocyte binding antigen-175	0	0.5242	KCTMCPEVKDVPISI	HLA-DRB3*01:01
TRAP-like protein	12.56	1.7948	NASDLRYNV	HLA-A*68:02, HLA-C*12:03		erythrocyte binding antigen-175	0	0.5989	SNMFNQQVQETNIND	HLA-DRB4*01:01
TRAP-like protein	12.52	1.1208	YDKDNNSSY	HLA-B*15:02, HLA-C*12:03		knob-associated histidine-rich protein	72.05	2.1023	VFTKILLVSFLVWVL	HLA-DRB1*04:02, HLA-DRB1*01:02, HLA-DRB1*08:04, HLA-DRB1*07:03, HLA-DRB1*04:10, HLA-DRB1*08:02, HLA-DRB1*04:23, HLA-DRB1*08:01, HLA-DRB1*04:04, HLA-DRB1*04:05, HLA-DRB1*04:08, HLA-DRB1*07:01, HLA-DRB1*11:21, HLA-DRB1*11:02, HLA-DRB1*11:20, HLA-DRB1*08:17, HLA-DRB1*11:14, HLA-DRB1*08:13, HLA-DRB1*08:06, HLA-DRB1*11:04, HLA-DRB1*11:06, HLA-DRB1*11:01, HLA-DRB1*13:01, HLA-DRB1*13:04, HLA-DRB1*13:22,…
TRAP-like protein	12.35	1.7744	ISSNYNNEL	HLA-C*15:02, HLA-C*03:03		knob-associated histidine-rich protein	68.59	1.9826	FTKILLVSFLVWVLK	HLA-DRB1*04:02, HLA-DRB1*01:02, HLA-DRB1*07:03, HLA-DRB1*04:10, HLA-DRB1*04:04, HLA-DRB1*04:23, HLA-DRB1*04:05, HLA-DRB1*04:08, HLA-DRB1*07:01, HLA-DRB1*08:04, HLA-DRB1*11:21, HLA-DRB1*11:02, HLA-DRB1*11:20, HLA-DRB1*11:14, HLA-DRB1*11:04, HLA-DRB1*11:06, HLA-DRB1*08:06, HLA-DRB1*11:01, HLA-DRB1*13:01, HLA-DRB1*13:04, HLA-DRB1*13:22, HLA-DRB1*13:23, HLA-DRB1*13:11, HLA-DRB1*13:21, HLA-DRB1*11:28,…
TRAP-like protein	12.13	0.7727	LQDYDNSSL	HLA-A*02:06, HLA-B*39:01, HLA-C*05:01		knob-associated histidine-rich protein	68.3	1.7354	ILLVSFLVWVLKCSN	HLA-DRB1*04:02, HLA-DRB1*01:02, HLA-DRB1*07:03, HLA-DRB1*08:01, HLA-DRB1*04:10, HLA-DRB1*04:23, HLA-DRB1*08:04, HLA-DRB1*04:05, HLA-DRB1*04:08, HLA-DRB1*07:01, HLA-DRB1*04:04, HLA-DRB1*11:21, HLA-DRB1*11:02, HLA-DRB1*11:14, HLA-DRB1*08:06, HLA-DRB1*11:20, HLA-DRB1*11:04, HLA-DRB1*11:06, HLA-DRB1*11:01, HLA-DRB1*08:17, HLA-DRB1*13:01, HLA-DRB1*13:04, HLA-DRB1*13:22, HLA-DRB1*13:23, HLA-DRB1*13:21,…
TRAP-like protein	12	1.1011	ITRVAFKNY	HLA-A*30:01, HLA-B*15:01		knob-associated histidine-rich protein	66.01	1.947	KILLVSFLVWVLKCS	HLA-DRB1*04:02, HLA-DRB1*01:02, HLA-DRB1*07:03, HLA-DRB1*04:10, HLA-DRB1*04:23, HLA-DRB1*04:04, HLA-DRB1*04:05, HLA-DRB1*04:08, HLA-DRB1*07:01, HLA-DRB1*08:04, HLA-DRB1*11:21, HLA-DRB1*11:02, HLA-DRB1*11:14, HLA-DRB1*11:20, HLA-DRB1*11:04, HLA-DRB1*11:06, HLA-DRB1*11:01, HLA-DRB1*08:06, HLA-DRB1*13:01, HLA-DRB1*13:04, HLA-DRB1*13:22, HLA-DRB1*13:23, HLA-DRB1*13:07, HLA-DRB1*13:11, HLA-DRB1*13:21,…
TRAP-like protein	11.13	0.7711	KESVKMVVM	HLA-B*40:02, HLA-B*40:01		knob-associated histidine-rich protein	66.01	2.1019	TKILLVSFLVWVLKC	HLA-DRB1*04:02, HLA-DRB1*01:02, HLA-DRB1*07:03, HLA-DRB1*04:10, HLA-DRB1*04:23, HLA-DRB1*04:04, HLA-DRB1*04:05, HLA-DRB1*04:08, HLA-DRB1*07:01, HLA-DRB1*08:04, HLA-DRB1*11:21, HLA-DRB1*11:02, HLA-DRB1*11:20, HLA-DRB1*11:14, HLA-DRB1*11:04, HLA-DRB1*11:06, HLA-DRB1*08:06, HLA-DRB1*11:01, HLA-DRB1*13:01, HLA-DRB1*13:04, HLA-DRB1*13:22, HLA-DRB1*13:23, HLA-DRB1*13:11, HLA-DRB1*13:21, HLA-DRB1*11:28,…
TRAP-like protein	10.76	0.8426	TYDDINVDL	HLA-C*14:02, HLA-C*05:01		knob-associated histidine-rich protein	54.58	1.491	LLVSFLVWVLKCSNN	HLA-DRB1*04:02, HLA-DRB1*01:02, HLA-DRB1*07:03, HLA-DRB1*08:01, HLA-DRB1*04:10, HLA-DRB1*04:23, HLA-DRB1*08:04, HLA-DRB1*04:08, HLA-DRB1*04:04, HLA-DRB1*11:21, HLA-DRB1*11:02, HLA-DRB1*11:14, HLA-DRB1*08:06, HLA-DRB1*11:20, HLA-DRB1*11:04, HLA-DRB1*11:06, HLA-DRB1*11:01, HLA-DRB1*08:17, HLA-DRB1*13:01, HLA-DRB1*13:04, HLA-DRB1*13:22, HLA-DRB1*13:23, HLA-DRB1*13:21, HLA-DRB1*13:07, HLA-DRB1*13:11,…
TRAP-like protein	10.31	1.2328	FVYFSNTTP	HLA-C*12:03		knob-associated histidine-rich protein	51.29	1.4921	LVSFLVWVLKCSNNC	HLA-DRB1*04:02, HLA-DRB1*01:02, HLA-DRB1*03:05, HLA-DRB1*08:01, HLA-DRB1*04:08, HLA-DRB1*07:03, HLA-DRB1*08:04, HLA-DRB1*04:26, HLA-DRB1*04:10, HLA-DRB1*04:23, HLA-DRB1*04:21, HLA-DRB1*08:13, HLA-DRB1*11:14, HLA-DRB1*11:21, HLA-DRB1*11:02, HLA-DRB1*11:20, HLA-DRB1*08:06, HLA-DRB1*08:17, HLA-DRB1*11:04, HLA-DRB1*11:06, HLA-DRB1*11:01, HLA-DRB1*13:23, HLA-DRB1*13:01, HLA-DRB1*13:04, HLA-DRB1*13:22,…
TRAP-like protein	10.31	0.6631	NIEEFRNVV	HLA-C*12:03		knob-associated histidine-rich protein	40.91	0.8159	FDFRNKRTLAQKQHE	HLA-DRB1*04:02, HLA-DRB1*03:05, HLA-DRB1*03:08, HLA-DRB1*03:06, HLA-DRB1*03:07, HLA-DRB1*04:01, HLA-DRB1*08:01, HLA-DRB1*08:04, HLA-DRB1*04:08, HLA-DRB1*04:26, HLA-DRB1*04:23, HLA-DRB1*04:10, HLA-DRB1*04:21, HLA-DRB1*08:17, HLA-DRB1*08:13, HLA-DRB1*11:14, HLA-DRB1*08:06, HLA-DRB1*11:21, HLA-DRB1*11:20, HLA-DRB1*11:02, HLA-DRB1*11:01, HLA-DRB1*11:04, HLA-DRB1*11:06, HLA-DRB1*13:23, HLA-DRB1*13:21,…
TRAP-like protein	10.31	0.6181	YKFGSDKNI	HLA-C*12:03		knob-associated histidine-rich protein	38.09	1.5667	SFLVWVLKCSNNCNN	HLA-DRB1*04:02, HLA-DRB1*03:05, HLA-DRB1*08:01, HLA-DRB1*04:08, HLA-DRB1*08:04, HLA-DRB1*04:26, HLA-DRB1*04:10, HLA-DRB1*04:21, HLA-DRB1*04:23, HLA-DRB1*04:04, HLA-DRB1*08:13, HLA-DRB1*11:14, HLA-DRB1*11:20, HLA-DRB1*08:06, HLA-DRB1*08:17, HLA-DRB1*11:21, HLA-DRB1*11:02, HLA-DRB1*11:04, HLA-DRB1*11:06, HLA-DRB1*11:01, HLA-DRB1*13:23, HLA-DRB1*13:22, HLA-DRB1*13:21, HLA-DRB1*13:07, HLA-DRB1*13:11,…
TRAP-like protein	10.31	0.5669	NKKEHNNVV	HLA-C*12:03		knob-associated histidine-rich protein	37.17	1.5454	FPVFTKILLVSFLVW	HLA-DRB1*08:04, HLA-DRB1*08:02, HLA-DRB1*08:01, HLA-DRB1*07:03, HLA-DRB1*08:17, HLA-DRB1*08:13, HLA-DRB1*11:21, HLA-DRB1*11:02, HLA-DRB1*08:06, HLA-DRB1*11:04, HLA-DRB1*11:06, HLA-DRB1*11:14, HLA-DRB1*11:20, HLA-DRB1*11:01, HLA-DRB1*13:22, HLA-DRB1*13:01, HLA-DRB1*13:11, HLA-DRB1*13:23, HLA-DRB1*12:01, HLA-DRB1*13:04, HLA-DRB1*11:28, HLA-DRB1*13:05, HLA-DRB1*13:21, HLA-DRB1*15:02, HLA-DRB1*13:28,…
TRAP-like protein	9.6	1.2839	NSIILKSLY	HLA-A*29:02, HLA-A*68:01		knob-associated histidine-rich protein	37.17	1.2652	AFPVFTKILLVSFLV	HLA-DRB1*08:04, HLA-DRB1*08:02, HLA-DRB1*08:01, HLA-DRB1*07:03, HLA-DRB1*08:17, HLA-DRB1*08:13, HLA-DRB1*11:21, HLA-DRB1*11:02, HLA-DRB1*08:06, HLA-DRB1*11:04, HLA-DRB1*11:06, HLA-DRB1*11:14, HLA-DRB1*11:20, HLA-DRB1*11:01, HLA-DRB1*13:22, HLA-DRB1*13:01, HLA-DRB1*13:11, HLA-DRB1*13:23, HLA-DRB1*12:01, HLA-DRB1*13:04, HLA-DRB1*11:28, HLA-DRB1*13:05, HLA-DRB1*13:21, HLA-DRB1*15:02, HLA-DRB1*13:28,…
TRAP-like protein	9.6	0.5745	NSKGHINLK	HLA-A*30:01, HLA-A*68:01		knob-associated histidine-rich protein	37.17	1.1602	KAFPVFTKILLVSFL	HLA-DRB1*08:04, HLA-DRB1*08:02, HLA-DRB1*08:01, HLA-DRB1*07:03, HLA-DRB1*08:17, HLA-DRB1*08:13, HLA-DRB1*11:21, HLA-DRB1*11:02, HLA-DRB1*08:06, HLA-DRB1*11:04, HLA-DRB1*11:06, HLA-DRB1*11:14, HLA-DRB1*11:20, HLA-DRB1*11:01, HLA-DRB1*13:22, HLA-DRB1*13:01, HLA-DRB1*13:11, HLA-DRB1*13:23, HLA-DRB1*12:01, HLA-DRB1*13:04, HLA-DRB1*11:28, HLA-DRB1*13:05, HLA-DRB1*13:21, HLA-DRB1*15:02, HLA-DRB1*13:28,…
TRAP-like protein	9.6	0.6916	DTKLKSSYK	HLA-A*68:01, HLA-A*30:01		knob-associated histidine-rich protein	37.17	0.6759	KKAFPVFTKILLVSF	HLA-DRB1*08:04, HLA-DRB1*08:02, HLA-DRB1*08:01, HLA-DRB1*07:03, HLA-DRB1*08:17, HLA-DRB1*08:13, HLA-DRB1*11:21, HLA-DRB1*11:02, HLA-DRB1*08:06, HLA-DRB1*11:04, HLA-DRB1*11:06, HLA-DRB1*11:14, HLA-DRB1*11:20, HLA-DRB1*11:01, HLA-DRB1*13:22, HLA-DRB1*13:01, HLA-DRB1*13:11, HLA-DRB1*13:23, HLA-DRB1*13:04, HLA-DRB1*11:28, HLA-DRB1*13:05, HLA-DRB1*12:01, HLA-DRB1*13:21, HLA-DRB1*15:02, HLA-DRB1*13:28,…
TRAP-like protein	9.59	0.8746	SVKMVVMFM	HLA-A*30:01, HLA-A*26:01		knob-associated histidine-rich protein	34.38	1.9865	PVFTKILLVSFLVWV	HLA-DRB1*08:04, HLA-DRB1*08:02, HLA-DRB1*08:01, HLA-DRB1*07:03, HLA-DRB1*08:17, HLA-DRB1*08:13, HLA-DRB1*11:21, HLA-DRB1*11:02, HLA-DRB1*08:06, HLA-DRB1*11:04, HLA-DRB1*11:06, HLA-DRB1*11:14, HLA-DRB1*11:20, HLA-DRB1*11:01, HLA-DRB1*13:22, HLA-DRB1*13:01, HLA-DRB1*13:11, HLA-DRB1*12:01, HLA-DRB1*13:23, HLA-DRB1*13:04, HLA-DRB1*13:28, HLA-DRB1*13:27
TRAP-like protein	8.48	0.7915	RRKLRSGNK	HLA-A*30:01, HLA-B*27:05		knob-associated histidine-rich protein	34.23	1.4922	VSFLVWVLKCSNNCN	HLA-DRB1*04:02, HLA-DRB1*03:05, HLA-DRB1*08:01, HLA-DRB1*04:08, HLA-DRB1*08:04, HLA-DRB1*04:26, HLA-DRB1*04:10, HLA-DRB1*04:21, HLA-DRB1*04:23, HLA-DRB1*08:13, HLA-DRB1*11:14, HLA-DRB1*11:20, HLA-DRB1*08:06, HLA-DRB1*08:17, HLA-DRB1*11:21, HLA-DRB1*11:02, HLA-DRB1*11:01, HLA-DRB1*11:04, HLA-DRB1*11:06, HLA-DRB1*13:23, HLA-DRB1*13:22, HLA-DRB1*13:21, HLA-DRB1*13:07, HLA-DRB1*13:11, HLA-DRB1*13:04,…
TRAP-like protein	8.44	0.6208	RDNKSTPVY	HLA-B*15:01		knob-associated histidine-rich protein	31.7	1.0518	FRNKRTLAQKQHEHH	HLA-DRB1*04:02, HLA-DRB1*03:05, HLA-DRB1*03:08, HLA-DRB1*03:06, HLA-DRB1*03:07, HLA-DRB1*08:01, HLA-DRB1*08:04, HLA-DRB1*04:08, HLA-DRB1*04:26, HLA-DRB1*04:23, HLA-DRB1*04:10, HLA-DRB1*04:21, HLA-DRB1*08:17, HLA-DRB1*08:13, HLA-DRB1*11:14, HLA-DRB1*08:06, HLA-DRB1*11:21, HLA-DRB1*11:20, HLA-DRB1*11:02, HLA-DRB1*11:04, HLA-DRB1*11:06, HLA-DRB1*11:01, HLA-DRB1*13:23, HLA-DRB1*13:21, HLA-DRB1*13:07,…
TRAP-like protein	8.42	1.2099	SPCSVTCNM	HLA-B*35:01		knob-associated histidine-rich protein	31.7	0.8772	DFRNKRTLAQKQHEH	HLA-DRB1*04:02, HLA-DRB1*03:05, HLA-DRB1*03:08, HLA-DRB1*03:06, HLA-DRB1*03:07, HLA-DRB1*08:01, HLA-DRB1*08:04, HLA-DRB1*04:08, HLA-DRB1*04:26, HLA-DRB1*04:23, HLA-DRB1*04:10, HLA-DRB1*04:21, HLA-DRB1*08:17, HLA-DRB1*08:13, HLA-DRB1*11:14, HLA-DRB1*08:06, HLA-DRB1*11:21, HLA-DRB1*11:20, HLA-DRB1*11:02, HLA-DRB1*11:04, HLA-DRB1*11:06, HLA-DRB1*11:01, HLA-DRB1*13:23, HLA-DRB1*13:21, HLA-DRB1*13:07,…
TRAP-like protein	8.42	0.9608	NINLSYITY	HLA-B*35:01		knob-associated histidine-rich protein	29.27	1.1437	FLVWVLKCSNNCNNG	HLA-DRB1*04:02, HLA-DRB1*03:05, HLA-DRB1*08:01, HLA-DRB1*04:08, HLA-DRB1*08:04, HLA-DRB1*04:26, HLA-DRB1*04:10, HLA-DRB1*04:21, HLA-DRB1*04:23, HLA-DRB1*04:04, HLA-DRB1*08:13, HLA-DRB1*11:14, HLA-DRB1*11:20, HLA-DRB1*08:06, HLA-DRB1*08:17, HLA-DRB1*11:21, HLA-DRB1*11:02, HLA-DRB1*11:04, HLA-DRB1*11:06, HLA-DRB1*13:23, HLA-DRB1*13:22, HLA-DRB1*13:21, HLA-DRB1*13:07, HLA-DRB1*13:11, HLA-DRB1*13:04,…
TRAP-like protein	8.42	0.5903	HPLITNVEN	HLA-B*35:01		knob-associated histidine-rich protein	29	1.0388	GKEALAIKDKLPGGL	HLA-DRB1*08:04, HLA-DRB1*08:01, HLA-DRB1*08:17, HLA-DRB1*08:06, HLA-DRB1*11:20, HLA-DRB1*08:13, HLA-DRB1*11:21, HLA-DRB1*11:02, HLA-DRB1*11:04, HLA-DRB1*11:06, HLA-DRB1*11:14, HLA-DRB1*11:01, HLA-DRB1*13:01, HLA-DRB1*13:04, HLA-DRB1*13:22, HLA-DRB1*11:28, HLA-DRB1*13:05, HLA-DRB1*13:11, HLA-DRB1*13:21
TRAP-like protein	8.31	1.3106	VYFSNTTPC	HLA-A*23:01, HLA-C*14:02		knob-associated histidine-rich protein	29	0.8463	EALAIKDKLPGGLDE	HLA-DRB1*08:04, HLA-DRB1*08:01, HLA-DRB1*08:17, HLA-DRB1*08:06, HLA-DRB1*11:20, HLA-DRB1*08:13, HLA-DRB1*11:21, HLA-DRB1*11:02, HLA-DRB1*11:04, HLA-DRB1*11:06, HLA-DRB1*11:14, HLA-DRB1*11:01, HLA-DRB1*13:01, HLA-DRB1*13:04, HLA-DRB1*13:22, HLA-DRB1*11:28, HLA-DRB1*13:05, HLA-DRB1*13:11, HLA-DRB1*13:21, HLA-DRB1*13:23, HLA-DRB1*13:28, HLA-DRB1*13:27
TRAP-like protein	7.85	1.8018	ASDLRYNVL	HLA-C*05:01		knob-associated histidine-rich protein	29	0.812	EGKEALAIKDKLPGG	HLA-DRB1*08:04, HLA-DRB1*08:01, HLA-DRB1*08:17, HLA-DRB1*08:06, HLA-DRB1*11:20, HLA-DRB1*08:13, HLA-DRB1*11:21, HLA-DRB1*11:02, HLA-DRB1*11:04, HLA-DRB1*11:06, HLA-DRB1*11:14, HLA-DRB1*11:01, HLA-DRB1*13:01, HLA-DRB1*13:04, HLA-DRB1*13:22, HLA-DRB1*11:28, HLA-DRB1*13:05, HLA-DRB1*13:11, HLA-DRB1*13:21, HLA-DRB1*13:23, HLA-DRB1*13:28, HLA-DRB1*13:27
TRAP-like protein	7.85	1.5093	FVDDSENDH	HLA-C*05:01		knob-associated histidine-rich protein	29	0.7651	KEALAIKDKLPGGLD	HLA-DRB1*08:04, HLA-DRB1*08:01, HLA-DRB1*08:17, HLA-DRB1*08:06, HLA-DRB1*11:20, HLA-DRB1*08:13, HLA-DRB1*11:21, HLA-DRB1*11:02, HLA-DRB1*11:04, HLA-DRB1*11:06, HLA-DRB1*11:14, HLA-DRB1*11:01, HLA-DRB1*13:01, HLA-DRB1*13:04, HLA-DRB1*13:22, HLA-DRB1*11:28, HLA-DRB1*13:05, HLA-DRB1*13:11, HLA-DRB1*13:21, HLA-DRB1*13:23, HLA-DRB1*13:28, HLA-DRB1*13:27
TRAP-like protein	7.85	1.3562	ICDNIYMDI	HLA-C*05:01		knob-associated histidine-rich protein	29	0.6543	EEGKEALAIKDKLPG	HLA-DRB1*08:04, HLA-DRB1*08:01, HLA-DRB1*08:17, HLA-DRB1*08:06, HLA-DRB1*11:20, HLA-DRB1*08:13, HLA-DRB1*11:21, HLA-DRB1*11:02, HLA-DRB1*11:04, HLA-DRB1*11:06, HLA-DRB1*11:14, HLA-DRB1*11:01, HLA-DRB1*13:01, HLA-DRB1*13:04, HLA-DRB1*13:22, HLA-DRB1*11:28, HLA-DRB1*13:05, HLA-DRB1*13:11, HLA-DRB1*13:21, HLA-DRB1*13:23, HLA-DRB1*13:28, HLA-DRB1*13:27
TRAP-like protein	7.85	0.8662	LKDTHNVQV	HLA-C*05:01		knob-associated histidine-rich protein	28.96	1.312	LVWVLKCSNNCNNGN	HLA-DRB1*04:02, HLA-DRB1*03:05, HLA-DRB1*08:01, HLA-DRB1*04:08, HLA-DRB1*08:04, HLA-DRB1*04:26, HLA-DRB1*04:10, HLA-DRB1*04:21, HLA-DRB1*04:23, HLA-DRB1*04:04, HLA-DRB1*08:13, HLA-DRB1*11:14, HLA-DRB1*11:20, HLA-DRB1*08:06, HLA-DRB1*08:17, HLA-DRB1*11:21, HLA-DRB1*11:02, HLA-DRB1*11:04, HLA-DRB1*11:06, HLA-DRB1*13:23, HLA-DRB1*13:22, HLA-DRB1*13:21, HLA-DRB1*13:07, HLA-DRB1*13:11, HLA-DRB1*13:04,…
TRAP-like protein	7.85	0.7802	LLDDSSNIT	HLA-C*05:01		knob-associated histidine-rich protein	23.98	0.5003	LRKRFPLGMNDEDEE	HLA-DRB1*04:02, HLA-DRB1*08:04, HLA-DRB1*08:01, HLA-DRB1*08:17, HLA-DRB1*08:06, HLA-DRB1*08:13, HLA-DRB1*11:20, HLA-DRB1*11:21, HLA-DRB1*11:02, HLA-DRB1*11:04, HLA-DRB1*11:06, HLA-DRB1*11:14, HLA-DRB1*13:01, HLA-DRB1*13:04, HLA-DRB1*11:28, HLA-DRB1*13:05, HLA-DRB1*13:22, HLA-DRB1*13:11, HLA-DRB1*13:21, HLA-DRB1*13:23, HLA-DRB1*13:28, HLA-DRB1*13:27, HLA-DRB1*15:06, HLA-DRB1*15:02
TRAP-like protein	7.85	0.7452	LDDSSNITL	HLA-C*05:01		knob-associated histidine-rich protein	20.29	1.6776	WVLKCSNNCNNGNGS	HLA-DRB1*04:02, HLA-DRB1*03:05, HLA-DRB1*08:01, HLA-DRB1*04:08, HLA-DRB1*08:04, HLA-DRB1*04:26, HLA-DRB1*04:10, HLA-DRB1*04:21, HLA-DRB1*04:23, HLA-DRB1*08:13, HLA-DRB1*11:14, HLA-DRB1*11:20, HLA-DRB1*08:17, HLA-DRB1*11:21, HLA-DRB1*11:02, HLA-DRB1*08:06, HLA-DRB1*13:23, HLA-DRB1*13:22, HLA-DRB1*13:07, HLA-DRB1*13:01, HLA-DRB1*13:04, HLA-DRB1*15:02, HLA-DRB1*13:28, HLA-DRB1*13:27
TRAP-like protein	7.81	1.7087	IEEFRNVVL	HLA-B*40:01		knob-associated histidine-rich protein	20.29	1.3149	VWVLKCSNNCNNGNG	HLA-DRB1*04:02, HLA-DRB1*03:05, HLA-DRB1*08:01, HLA-DRB1*04:08, HLA-DRB1*08:04, HLA-DRB1*04:26, HLA-DRB1*04:10, HLA-DRB1*04:21, HLA-DRB1*04:23, HLA-DRB1*08:13, HLA-DRB1*11:14, HLA-DRB1*11:20, HLA-DRB1*08:17, HLA-DRB1*11:21, HLA-DRB1*11:02, HLA-DRB1*08:06, HLA-DRB1*13:23, HLA-DRB1*13:22, HLA-DRB1*13:07, HLA-DRB1*13:01, HLA-DRB1*13:04, HLA-DRB1*15:02, HLA-DRB1*13:28, HLA-DRB1*13:27
TRAP-like protein	7.81	0.577	IESRNNIGV	HLA-B*40:01		knob-associated histidine-rich protein	19.58	0.8589	LAIKDKLPGGLDEYQ	HLA-DRB1*08:04, HLA-DRB1*08:01, HLA-DRB1*08:17, HLA-DRB1*08:06, HLA-DRB1*11:20, HLA-DRB1*08:13, HLA-DRB1*11:21, HLA-DRB1*11:02, HLA-DRB1*11:04, HLA-DRB1*11:06, HLA-DRB1*11:14, HLA-DRB1*13:01, HLA-DRB1*13:04, HLA-DRB1*13:22, HLA-DRB1*11:28, HLA-DRB1*13:05, HLA-DRB1*13:11, HLA-DRB1*13:21, HLA-DRB1*13:23, HLA-DRB1*13:28, HLA-DRB1*13:27
TRAP-like protein	7.32	1.1955	DEQNIEIQF	HLA-B*18:01		knob-associated histidine-rich protein	19.58	0.7653	ALAIKDKLPGGLDEY	HLA-DRB1*08:04, HLA-DRB1*08:01, HLA-DRB1*08:17, HLA-DRB1*08:06, HLA-DRB1*11:20, HLA-DRB1*08:13, HLA-DRB1*11:21, HLA-DRB1*11:02, HLA-DRB1*11:04, HLA-DRB1*11:06, HLA-DRB1*11:14, HLA-DRB1*13:01, HLA-DRB1*13:04, HLA-DRB1*13:22, HLA-DRB1*11:28, HLA-DRB1*13:05, HLA-DRB1*13:11, HLA-DRB1*13:21, HLA-DRB1*13:23, HLA-DRB1*13:28, HLA-DRB1*13:27
TRAP-like protein	7.26	1.957	SSNITLESW	HLA-B*58:01, HLA-B*57:01		knob-associated histidine-rich protein	11.7	2.2386	SHGNLRGHDNKGSEG	HLA-DRB1*04:02, HLA-DRB1*03:08, HLA-DRB1*03:06, HLA-DRB1*03:07, HLA-DRB1*04:26, HLA-DRB1*04:21, HLA-DRB1*04:23, HLA-DRB1*11:21, HLA-DRB1*11:02, HLA-DRB1*11:14, HLA-DRB1*11:20, HLA-DRB1*13:22, HLA-DRB1*13:01, HLA-DRB1*13:23, HLA-DRB1*13:04, HLA-DRB1*13:28, HLA-DRB1*13:27, HLA-DRB1*15:06
TRAP-like protein	6.81	1.4167	NTNELLKCV	HLA-A*68:02, HLA-C*15:02		knob-associated histidine-rich protein	11.7	1.9652	DGSHGNLRGHDNKGS	HLA-DRB1*04:02, HLA-DRB1*03:08, HLA-DRB1*03:06, HLA-DRB1*03:07, HLA-DRB1*04:26, HLA-DRB1*04:21, HLA-DRB1*04:23, HLA-DRB1*11:21, HLA-DRB1*11:02, HLA-DRB1*11:14, HLA-DRB1*11:20, HLA-DRB1*13:22, HLA-DRB1*13:01, HLA-DRB1*13:23, HLA-DRB1*13:04, HLA-DRB1*13:28, HLA-DRB1*13:27, HLA-DRB1*15:06
TRAP-like protein	6.27	0.6882	EEDNISSNY	HLA-B*44:03		knob-associated histidine-rich protein	11.7	1.8308	GNLRGHDNKGSEGYG	HLA-DRB1*04:02, HLA-DRB1*03:08, HLA-DRB1*03:06, HLA-DRB1*03:07, HLA-DRB1*04:26, HLA-DRB1*04:21, HLA-DRB1*04:23, HLA-DRB1*11:21, HLA-DRB1*11:02, HLA-DRB1*11:14, HLA-DRB1*11:20, HLA-DRB1*13:22, HLA-DRB1*13:01, HLA-DRB1*13:23, HLA-DRB1*13:04, HLA-DRB1*13:28, HLA-DRB1*13:27, HLA-DRB1*15:06
TRAP-like protein	5.83	2.6936	NVDLRIESR	HLA-A*68:01		knob-associated histidine-rich protein	11.7	1.7028	HGNLRGHDNKGSEGY	HLA-DRB1*04:02, HLA-DRB1*03:08, HLA-DRB1*03:06, HLA-DRB1*03:07, HLA-DRB1*04:26, HLA-DRB1*04:21, HLA-DRB1*04:23, HLA-DRB1*11:21, HLA-DRB1*11:02, HLA-DRB1*11:14, HLA-DRB1*11:20, HLA-DRB1*13:22, HLA-DRB1*13:01, HLA-DRB1*13:23, HLA-DRB1*13:04, HLA-DRB1*13:28, HLA-DRB1*13:27, HLA-DRB1*15:06
TRAP-like protein	5.83	2.258	EDMKKDEYK	HLA-A*68:01		knob-associated histidine-rich protein	11.7	1.5966	GSHGNLRGHDNKGSE	HLA-DRB1*04:02, HLA-DRB1*03:08, HLA-DRB1*03:06, HLA-DRB1*03:07, HLA-DRB1*04:26, HLA-DRB1*04:21, HLA-DRB1*04:23, HLA-DRB1*11:21, HLA-DRB1*11:02, HLA-DRB1*11:14, HLA-DRB1*11:20, HLA-DRB1*13:22, HLA-DRB1*13:01, HLA-DRB1*13:23, HLA-DRB1*13:04, HLA-DRB1*13:28, HLA-DRB1*13:27, HLA-DRB1*15:06
TRAP-like protein	5.83	1.8052	EANESNNSK	HLA-A*68:01		knob-associated histidine-rich protein	11.7	1.4564	NLRGHDNKGSEGYGY	HLA-DRB1*04:02, HLA-DRB1*03:08, HLA-DRB1*03:06, HLA-DRB1*03:07, HLA-DRB1*04:26, HLA-DRB1*04:21, HLA-DRB1*04:23, HLA-DRB1*11:21, HLA-DRB1*11:02, HLA-DRB1*11:14, HLA-DRB1*11:20, HLA-DRB1*13:22, HLA-DRB1*13:01, HLA-DRB1*13:23, HLA-DRB1*13:04, HLA-DRB1*13:28, HLA-DRB1*13:27, HLA-DRB1*15:06
TRAP-like protein	5.83	1.7746	MTNEHDERK	HLA-A*68:01		knob-associated histidine-rich protein	11.7	1.3039	LRGHDNKGSEGYGYE	HLA-DRB1*04:02, HLA-DRB1*03:08, HLA-DRB1*03:06, HLA-DRB1*03:07, HLA-DRB1*04:26, HLA-DRB1*04:21, HLA-DRB1*04:23, HLA-DRB1*11:21, HLA-DRB1*11:02, HLA-DRB1*11:14, HLA-DRB1*11:20, HLA-DRB1*13:22, HLA-DRB1*13:01, HLA-DRB1*13:23, HLA-DRB1*13:04, HLA-DRB1*13:28, HLA-DRB1*13:27, HLA-DRB1*15:06
TRAP-like protein	5.83	1.7253	NVVLDTKLK	HLA-A*68:01		knob-associated histidine-rich protein	6.04	1.131	AESVKSKKHKSHDCE	HLA-DRB1*08:04, HLA-DRB1*08:01, HLA-DRB1*08:06, HLA-DRB1*08:17, HLA-DRB1*11:21, HLA-DRB1*11:02, HLA-DRB1*13:04, HLA-DRB1*13:22
TRAP-like protein	5.83	1.5751	EIMNDTQWK	HLA-A*68:01		knob-associated histidine-rich protein	6.04	1.129	ESVKSKKHKSHDCEK	HLA-DRB1*08:04, HLA-DRB1*08:01, HLA-DRB1*08:06, HLA-DRB1*08:17, HLA-DRB1*11:21, HLA-DRB1*11:02, HLA-DRB1*13:04, HLA-DRB1*13:22
TRAP-like protein	5.83	1.5596	NNQNVKNCR	HLA-A*68:01		knob-associated histidine-rich protein	6.04	1.0695	NEDAESVKSKKHKSH	HLA-DRB1*08:04, HLA-DRB1*08:01, HLA-DRB1*08:06, HLA-DRB1*08:17, HLA-DRB1*11:21, HLA-DRB1*11:02, HLA-DRB1*13:04, HLA-DRB1*13:22
TRAP-like protein	5.83	1.5002	YMTNEHDER	HLA-A*68:01		knob-associated histidine-rich protein	6.04	1.0395	SVKSKKHKSHDCEKK	HLA-DRB1*08:04, HLA-DRB1*08:01, HLA-DRB1*08:06, HLA-DRB1*08:17, HLA-DRB1*11:21, HLA-DRB1*11:02, HLA-DRB1*13:04, HLA-DRB1*13:22
TRAP-like protein	5.83	1.491	DFAVSTNVK	HLA-A*68:01		knob-associated histidine-rich protein	6.04	0.9728	DAESVKSKKHKSHDC	HLA-DRB1*08:04, HLA-DRB1*08:01, HLA-DRB1*08:06, HLA-DRB1*08:17, HLA-DRB1*11:21, HLA-DRB1*11:02, HLA-DRB1*13:04, HLA-DRB1*13:22
TRAP-like protein	5.83	1.0115	INNSIKTAR	HLA-A*68:01		knob-associated histidine-rich protein	6.04	0.8802	EDAESVKSKKHKSHD	HLA-DRB1*08:04, HLA-DRB1*08:01, HLA-DRB1*08:06, HLA-DRB1*08:17, HLA-DRB1*11:21, HLA-DRB1*11:02, HLA-DRB1*13:04, HLA-DRB1*13:22
TRAP-like protein	5.83	0.8204	DHVLNTNYR	HLA-A*68:01		knob-associated histidine-rich protein	6.04	0.8457	VKSKKHKSHDCEKKK	HLA-DRB1*08:04, HLA-DRB1*08:01, HLA-DRB1*08:06, HLA-DRB1*08:17, HLA-DRB1*11:21, HLA-DRB1*11:02, HLA-DRB1*13:04, HLA-DRB1*13:22
TRAP-like protein	5.83	0.7877	ETNIPCSSK	HLA-A*68:01		knob-associated histidine-rich protein	5.27	0.8173	YSSFSSVNKYGKHGD	HLA-DRB1*08:01, HLA-DRB1*04:08, HLA-DRB1*08:06, HLA-DRB1*08:17, HLA-DRB1*13:04, HLA-DRB5*01:05, HLA-DRB5*01:01
TRAP-like protein	5.83	0.7848	TNINNNVEK	HLA-A*68:01		knob-associated histidine-rich protein	4.86	0.546	EQVMSRGQAQLQEAG	HLA-DRB1*08:04, HLA-DRB1*08:01, HLA-DRB1*08:06
TRAP-like protein	5.83	0.695	ITQYNEEDR	HLA-A*68:01		knob-associated histidine-rich protein	4.86	0.539	NNGEQVMSRGQAQLQ	HLA-DRB1*08:04, HLA-DRB1*08:01, HLA-DRB1*08:06
TRAP-like protein	5.83	0.6316	NKYIIPFVR	HLA-A*68:01		knob-associated histidine-rich protein	4.86	0.5103	NGEQVMSRGQAQLQE	HLA-DRB1*08:04, HLA-DRB1*08:01, HLA-DRB1*08:06
TRAP-like protein	4.78	1.4262	FRNVVLDTK	HLA-B*27:05		knob-associated histidine-rich protein	4.28	2.119	VNKYGKHGDEKHHSS	HLA-DRB1*08:01, HLA-DRB1*08:06, HLA-DRB1*08:17, HLA-DRB1*13:04
TRAP-like protein	4.78	1.0022	KRFNDKINK	HLA-B*27:05		knob-associated histidine-rich protein	4.28	1.9186	SVNKYGKHGDEKHHS	HLA-DRB1*08:01, HLA-DRB1*08:06, HLA-DRB1*08:17, HLA-DRB1*13:04
TRAP-like protein	4.78	0.9835	CRNKKASKF	HLA-B*27:05		knob-associated histidine-rich protein	4.28	1.8107	SSVNKYGKHGDEKHH	HLA-DRB1*08:01, HLA-DRB1*08:06, HLA-DRB1*08:17, HLA-DRB1*13:04
TRAP-like protein	4.78	0.8288	NRLYNMLFR	HLA-B*27:05		knob-associated histidine-rich protein	4.28	1.3747	VKSKKSVKEKGEKHN	HLA-DRB1*08:01, HLA-DRB1*08:06, HLA-DRB1*08:17, HLA-DRB1*13:04
TRAP-like protein	4.61	0.7581	ELNLVHYLF	HLA-A*32:01		knob-associated histidine-rich protein	4.28	1.1951	ESVKSKKSVKEKGEK	HLA-DRB1*08:01, HLA-DRB1*08:06, HLA-DRB1*08:17, HLA-DRB1*13:04
TRAP-like protein	4.43	0.9428	NIIIDDEPV	HLA-A*02:06, HLA-A*68:02		knob-associated histidine-rich protein	4.28	1.1705	AESVKSKKSVKEKGE	HLA-DRB1*08:01, HLA-DRB1*08:06, HLA-DRB1*08:17, HLA-DRB1*13:04
TRAP-like protein	4.41	0.9591	SSYSAELNL	HLA-C*15:02		knob-associated histidine-rich protein	4.28	1.1348	SVKSKKSVKEKGEKH	HLA-DRB1*08:01, HLA-DRB1*08:06, HLA-DRB1*08:17, HLA-DRB1*13:04
TRAP-like protein	3.89	2.5286	RKKKKYRIK	HLA-A*30:01		knob-associated histidine-rich protein	4.28	1.1018	DAESVKSKKSVKEKG	HLA-DRB1*08:01, HLA-DRB1*08:06, HLA-DRB1*08:17, HLA-DRB1*13:04
TRAP-like protein	3.89	1.6374	SSHCRNNNS	HLA-A*30:01		knob-associated histidine-rich protein	4.28	0.8183	EDAESVKSKKSVKEK	HLA-DRB1*08:01, HLA-DRB1*08:06, HLA-DRB1*08:17, HLA-DRB1*13:04
TRAP-like protein	3.89	1.4238	STKNIKQAI	HLA-A*30:01		knob-associated histidine-rich protein	4.28	0.8026	NEDAESVKSKKSVKE	HLA-DRB1*08:01, HLA-DRB1*08:06, HLA-DRB1*08:17, HLA-DRB1*13:04
TRAP-like protein	3.89	1.3456	NYRRNDAKK	HLA-A*30:01		knob-associated histidine-rich protein	4.28	1.6212	FSSVNKYGKHGDEKH	HLA-DRB1*08:01, HLA-DRB1*08:06, HLA-DRB1*08:17, HLA-DRB1*13:04, HLA-DRB5*01:05, HLA-DRB5*01:01
TRAP-like protein	3.89	1.2666	SSKEQNIEI	HLA-A*30:01		knob-associated histidine-rich protein	4.28	1.0023	SFSSVNKYGKHGDEK	HLA-DRB1*08:01, HLA-DRB1*08:06, HLA-DRB1*08:17, HLA-DRB1*13:04, HLA-DRB5*01:05, HLA-DRB5*01:01
TRAP-like protein	3.89	1.2642	KINCRNKKA	HLA-A*30:01		knob-associated histidine-rich protein	4.28	0.6951	SSFSSVNKYGKHGDE	HLA-DRB1*08:01, HLA-DRB1*08:06, HLA-DRB1*08:17, HLA-DRB1*13:04, HLA-DRB5*01:05, HLA-DRB5*01:01
TRAP-like protein	3.89	1.2051	KLKSSYKNS	HLA-A*30:01		knob-associated histidine-rich protein	4.02	1.6158	YKLKENVVDGKKDCD	HLA-DRB1*08:01, HLA-DRB1*08:17, HLA-DRB1*08:06
TRAP-like protein	3.89	1.0294	KIKRFNDKI	HLA-A*30:01		knob-associated histidine-rich protein	4.02	1.5323	ESKHYKLKENVVDGK	HLA-DRB1*08:01, HLA-DRB1*08:17, HLA-DRB1*08:06
TRAP-like protein	3.89	1.0184	KNMDAHSKK	HLA-A*30:01		knob-associated histidine-rich protein	4.02	1.4883	YESKHYKLKENVVDG	HLA-DRB1*08:01, HLA-DRB1*08:17, HLA-DRB1*08:06
TRAP-like protein	3.89	0.953	KDKNSHHIK	HLA-A*30:01		knob-associated histidine-rich protein	4.02	1.4415	SKHYKLKENVVDGKK	HLA-DRB1*08:01, HLA-DRB1*08:17, HLA-DRB1*08:06
TRAP-like protein	3.89	0.7063	SYKNSAHLK	HLA-A*30:01		knob-associated histidine-rich protein	4.02	1.4326	HYKLKENVVDGKKDC	HLA-DRB1*08:01, HLA-DRB1*08:17, HLA-DRB1*08:06
TRAP-like protein	3.89	0.6574	SIKTARIGI	HLA-A*30:01		knob-associated histidine-rich protein	4.02	1.354	KHYKLKENVVDGKKD	HLA-DRB1*08:01, HLA-DRB1*08:17, HLA-DRB1*08:06
TRAP-like protein	3.89	0.5557	KGHINLKNK	HLA-A*30:01		knob-associated histidine-rich protein	4.02	1.0032	KYESKHYKLKENVVD	HLA-DRB1*08:01, HLA-DRB1*08:17, HLA-DRB1*08:06
TRAP-like protein	3.89	0.538	LKKNSIILK	HLA-A*30:01		knob-associated histidine-rich protein	3.96	1.2301	GFKAYEEKYESKHYK	HLA-DRB1*08:01, HLA-DRB1*08:17
TRAP-like protein	3.04	1.0999	YYMTNEHDE	HLA-C*14:02		knob-associated histidine-rich protein	3.96	1.2015	FKAYEEKYESKHYKL	HLA-DRB1*08:01, HLA-DRB1*08:17
TRAP-like protein	3.04	0.8679	NIYMDISIL	HLA-C*14:02		knob-associated histidine-rich protein	3.96	0.9464	PGGGFKAYEEKYESK	HLA-DRB1*08:01, HLA-DRB1*08:17
TRAP-like protein	3.04	0.8127	EYNDDYNNY	HLA-C*14:02		knob-associated histidine-rich protein	3.96	0.9074	GGFKAYEEKYESKHY	HLA-DRB1*08:01, HLA-DRB1*08:17
TRAP-like protein	3.04	0.8118	FYNSEKESV	HLA-C*14:02		knob-associated histidine-rich protein	3.96	0.7509	GGGFKAYEEKYESKH	HLA-DRB1*08:01, HLA-DRB1*08:17
TRAP-like protein	3.04	0.768	YIKNSKSGL	HLA-C*14:02		knob-associated histidine-rich protein	3.19	1.1481	HQLQPQQPQGTVANP	HLA-DRB1*01:02
TRAP-like protein	2.53	1.5392	YPLVCLALW	HLA-B*53:01		knob-associated histidine-rich protein	3.19	1.0055	QLQPQQPQGTVANPP	HLA-DRB1*01:02
TRAP-like protein	2.5	1.4818	ESNNSKGHI	HLA-A*68:02		knob-associated histidine-rich protein	3.19	0.8077	LQPQQPQGTVANPPS	HLA-DRB1*01:02
TRAP-like protein	2.5	1.2858	NDFAVSTNV	HLA-A*68:02		knob-associated histidine-rich protein	3.19	1.0324	HHQLQPQQPQGTVAN	HLA-DRB1*01:02, HLA-DRB4*01:01
TRAP-like protein	2.5	1.1065	ESNDFAVST	HLA-A*68:02		knob-associated histidine-rich protein	3.19	1.0267	HHHHQLQPQQPQGTV	HLA-DRB1*01:02, HLA-DRB4*01:01
TRAP-like protein	2.5	1.0843	ETSSKEQNI	HLA-A*68:02		knob-associated histidine-rich protein	3.19	1.0245	HHHQLQPQQPQGTVA	HLA-DRB1*01:02, HLA-DRB4*01:01
TRAP-like protein	2.5	1.0108	NSTPDDDFV	HLA-A*68:02		knob-associated histidine-rich protein	3.19	0.9189	HHHHHQLQPQQPQGT	HLA-DRB1*01:02, HLA-DRB4*01:01
TRAP-like protein	2.5	0.9417	DTHNVQVYS	HLA-A*68:02		knob-associated histidine-rich protein	1.32	0.7199	QLYGICNETCTTCGP	HLA-DRB1*04:23, HLA-DRB1*04:26, HLA-DRB1*04:08, HLA-DRB1*04:10, HLA-DRB1*04:21
TRAP-like protein	2.5	0.5483	HSLDICDNI	HLA-A*68:02		knob-associated histidine-rich protein	1.32	0.6844	LYGICNETCTTCGPA	HLA-DRB1*04:23, HLA-DRB1*04:26, HLA-DRB1*04:08, HLA-DRB1*04:10, HLA-DRB1*04:21
TRAP-like protein	1.95	1.6363	LVCLALWLL	HLA-A*02:06		knob-associated histidine-rich protein	1.32	0.5947	NQLYGICNETCTTCG	HLA-DRB1*04:23, HLA-DRB1*04:26, HLA-DRB1*04:08, HLA-DRB1*04:10, HLA-DRB1*04:21
TRAP-like protein	1.95	1.2155	LIIQECFNT	HLA-A*02:06		knob-associated histidine-rich protein	0.64	1.5368	VVKTQVFREARPGGG	HLA-DRB1*04:10, HLA-DRB1*07:03, HLA-DRB1*08:06, HLA-DRB1*13:04, HLA-DRB1*13:21
TRAP-like protein	1.95	1.2026	AILFLGLSL	HLA-A*02:06		knob-associated histidine-rich protein	0.64	1.4302	PVVKTQVFREARPGG	HLA-DRB1*04:10, HLA-DRB1*07:03, HLA-DRB1*08:06, HLA-DRB1*13:04, HLA-DRB1*13:21
TRAP-like protein	1.95	1.0405	IIQECFNTS	HLA-A*02:06		knob-associated histidine-rich protein	0.64	1.0732	EPVVKTQVFREARPG	HLA-DRB1*04:10, HLA-DRB1*07:03, HLA-DRB1*08:06, HLA-DRB1*13:04, HLA-DRB1*13:21
TRAP-like protein	1.95	0.9499	LAAILFLGL	HLA-A*02:06		knob-associated histidine-rich protein	0.64	1.0727	NEPVVKTQVFREARP	HLA-DRB1*04:10, HLA-DRB1*07:03, HLA-DRB1*08:06, HLA-DRB1*13:04, HLA-DRB1*13:21
TRAP-like protein	1.95	0.9226	KMVVMFMNT	HLA-A*02:06		knob-associated histidine-rich protein	0.64	0.8887	SNEPVVKTQVFREAR	HLA-DRB1*04:10, HLA-DRB1*07:03, HLA-DRB1*08:06, HLA-DRB1*13:04, HLA-DRB1*13:21
TRAP-like protein	0	1.0222	QINFSLTTY	HLA-A*29:02, HLA-B*15:01, HLA-B*35:01		knob-associated histidine-rich protein	0.64	0.5683	PPSNEPVVKTQVFRE	HLA-DRB1*04:10, HLA-DRB1*07:03, HLA-DRB1*08:06, HLA-DRB1*13:04, HLA-DRB1*13:21
						knob-associated histidine-rich protein	0.64	0.5312	PSNEPVVKTQVFREA	HLA-DRB1*04:10, HLA-DRB1*07:03, HLA-DRB1*08:06, HLA-DRB1*13:04, HLA-DRB1*13:21
						knob-associated histidine-rich protein	0.41	0.9603	YVPADAPNGYAYGGS	HLA-DRB1*03:09, HLA-DRB1*03:05, HLA-DRB1*11:20, HLA-DRB1*11:28, HLA-DRB1*13:05, HLA-DRB1*13:21
						knob-associated histidine-rich protein	0.41	0.8374	DYVPADAPNGYAYGG	HLA-DRB1*03:09, HLA-DRB1*03:05, HLA-DRB1*11:20, HLA-DRB1*11:28, HLA-DRB1*13:05, HLA-DRB1*13:21
						knob-associated histidine-rich protein	0.3	1.9108	VLKCSNNCNNGNGSG	HLA-DRB1*04:10
						knob-associated histidine-rich protein	0.27	1.125	VNHQAPQVHQQVHGQ	HLA-DRB1*13:04
						knob-associated histidine-rich protein	0.27	0.9887	HHHHGEVNHQAPQVH	HLA-DRB1*13:04
						knob-associated histidine-rich protein	0.27	0.9477	HHGEVNHQAPQVHQQ	HLA-DRB1*13:04
						knob-associated histidine-rich protein	0.27	0.8792	EVNHQAPQVHQQVHG	HLA-DRB1*13:04
						knob-associated histidine-rich protein	0.27	0.8631	HGEVNHQAPQVHQQV	HLA-DRB1*13:04
						knob-associated histidine-rich protein	0.27	0.7525	HHHGEVNHQAPQVHQ	HLA-DRB1*13:04
						knob-associated histidine-rich protein	0.27	0.5193	GEVNHQAPQVHQQVH	HLA-DRB1*13:04
						erythrocyte membrane protein 1, PfEMP1	74.28	0.7703	KKILLIRALVTHWVD	HLA-DRB1*01:02, HLA-DRB1*01:01, HLA-DRB1*03:08, HLA-DRB1*03:06, HLA-DRB1*03:07, HLA-DRB1*04:04, HLA-DRB1*04:23, HLA-DRB1*04:21, HLA-DRB1*04:10, HLA-DRB1*04:08, HLA-DRB1*04:26, HLA-DRB1*04:02, HLA-DRB1*04:01, HLA-DRB1*04:05, HLA-DRB1*08:06, HLA-DRB1*08:04, HLA-DRB1*08:01, HLA-DRB1*08:13, HLA-DRB1*08:02, HLA-DRB1*08:17, HLA-DRB1*11:01, HLA-DRB1*07:03, HLA-DRB1*11:21, HLA-DRB1*11:02, HLA-DRB1*11:04,…
						erythrocyte membrane protein 1, PfEMP1	74.28	0.6094	GKKILLIRALVTHWV	HLA-DRB1*01:02, HLA-DRB1*01:01, HLA-DRB1*03:08, HLA-DRB1*03:06, HLA-DRB1*03:07, HLA-DRB1*04:04, HLA-DRB1*04:23, HLA-DRB1*04:21, HLA-DRB1*04:10, HLA-DRB1*04:08, HLA-DRB1*04:26, HLA-DRB1*04:02, HLA-DRB1*04:01, HLA-DRB1*04:05, HLA-DRB1*08:06, HLA-DRB1*08:04, HLA-DRB1*08:01, HLA-DRB1*08:13, HLA-DRB1*08:02, HLA-DRB1*08:17, HLA-DRB1*11:01, HLA-DRB1*07:03, HLA-DRB1*11:21, HLA-DRB1*11:02, HLA-DRB1*11:04,…
						erythrocyte membrane protein 1, PfEMP1	71.83	0.8607	ILLIRALVTHWVDNF	HLA-DRB1*01:02, HLA-DRB1*03:01, HLA-DRB1*03:08, HLA-DRB1*03:06, HLA-DRB1*03:07, HLA-DRB1*03:09, HLA-DRB1*04:04, HLA-DRB1*04:23, HLA-DRB1*04:21, HLA-DRB1*04:10, HLA-DRB1*04:08, HLA-DRB1*04:26, HLA-DRB1*04:02, HLA-DRB1*04:05, HLA-DRB1*08:06, HLA-DRB1*08:04, HLA-DRB1*08:01, HLA-DRB1*08:13, HLA-DRB1*08:17, HLA-DRB1*08:02, HLA-DRB1*11:01, HLA-DRB1*07:03, HLA-DRB1*11:21, HLA-DRB1*11:02, HLA-DRB1*11:04,…
						erythrocyte membrane protein 1, PfEMP1	67.9	0.8186	KILLIRALVTHWVDN	HLA-DRB1*01:02, HLA-DRB1*03:08, HLA-DRB1*03:06, HLA-DRB1*03:07, HLA-DRB1*04:04, HLA-DRB1*04:23, HLA-DRB1*04:21, HLA-DRB1*04:10, HLA-DRB1*04:08, HLA-DRB1*04:26, HLA-DRB1*04:02, HLA-DRB1*04:05, HLA-DRB1*04:01, HLA-DRB1*08:06, HLA-DRB1*08:04, HLA-DRB1*08:01, HLA-DRB1*08:13, HLA-DRB1*08:17, HLA-DRB1*08:02, HLA-DRB1*11:01, HLA-DRB1*07:03, HLA-DRB1*11:21, HLA-DRB1*11:02, HLA-DRB1*11:04, HLA-DRB1*11:06,…
						erythrocyte membrane protein 1, PfEMP1	65.87	0.9161	LLIRALVTHWVDNFL	HLA-DRB1*01:02, HLA-DRB1*03:08, HLA-DRB1*03:06, HLA-DRB1*03:07, HLA-DRB1*03:09, HLA-DRB1*03:01, HLA-DRB1*04:23, HLA-DRB1*04:21, HLA-DRB1*04:10, HLA-DRB1*04:08, HLA-DRB1*04:26, HLA-DRB1*04:02, HLA-DRB1*04:04, HLA-DRB1*08:06, HLA-DRB1*08:04, HLA-DRB1*08:01, HLA-DRB1*08:13, HLA-DRB1*08:17, HLA-DRB1*11:01, HLA-DRB1*08:02, HLA-DRB1*11:21, HLA-DRB1*11:02, HLA-DRB1*11:04, HLA-DRB1*11:06, HLA-DRB1*11:20,…
						erythrocyte membrane protein 1, PfEMP1	55.12	0.7385	ALRDWFVKSAAVETF	HLA-DRB1*01:02, HLA-DRB1*03:01, HLA-DRB1*04:02, HLA-DRB1*04:26, HLA-DRB1*04:21, HLA-DRB1*08:01, HLA-DRB1*09:01, HLA-DRB1*08:17, HLA-DRB1*07:01, HLA-DRB1*08:06, HLA-DRB1*07:03, HLA-DRB1*08:02, HLA-DRB1*11:21, HLA-DRB1*11:02, HLA-DRB1*11:14, HLA-DRB1*13:22, HLA-DRB1*13:23, HLA-DRB1*13:01, HLA-DRB1*13:04, HLA-DRB1*13:28, HLA-DRB1*13:27
						erythrocyte membrane protein 1, PfEMP1	55.12	0.8908	LRDWFVKSAAVETFF	HLA-DRB1*01:02, HLA-DRB1*03:01, HLA-DRB1*04:02, HLA-DRB1*04:26, HLA-DRB1*04:21, HLA-DRB1*09:01, HLA-DRB1*08:01, HLA-DRB1*08:17, HLA-DRB1*07:01, HLA-DRB1*08:06, HLA-DRB1*07:03, HLA-DRB1*08:02, HLA-DRB1*11:21, HLA-DRB1*11:02, HLA-DRB1*11:14, HLA-DRB1*13:22, HLA-DRB1*13:23, HLA-DRB1*13:01, HLA-DRB1*13:04, HLA-DRB1*13:28, HLA-DRB1*13:27
						erythrocyte membrane protein 1, PfEMP1	53	1.9564	HSFLGDVLLAAKFEA	HLA-DRB1*03:05, HLA-DRB1*03:09, HLA-DRB1*03:08, HLA-DRB1*03:06, HLA-DRB1*03:07, HLA-DRB1*03:01, HLA-DRB1*04:01, HLA-DRB1*04:26, HLA-DRB1*08:04, HLA-DRB1*11:01, HLA-DRB1*08:13, HLA-DRB1*08:02, HLA-DRB1*11:21, HLA-DRB1*11:02, HLA-DRB1*11:07, HLA-DRB1*11:14, HLA-DRB1*11:04, HLA-DRB1*11:06, HLA-DRB1*11:20, HLA-DRB1*13:22, HLA-DRB1*13:23, HLA-DRB1*13:01, HLA-DRB1*13:04, HLA-DRB1*13:11, HLA-DRB1*13:07,…
						erythrocyte membrane protein 1, PfEMP1	51.77	1.0745	LIRALVTHWVDNFLQ	HLA-DRB1*01:02, HLA-DRB1*03:08, HLA-DRB1*03:06, HLA-DRB1*03:07, HLA-DRB1*03:09, HLA-DRB1*03:01, HLA-DRB1*04:23, HLA-DRB1*04:21, HLA-DRB1*04:10, HLA-DRB1*04:08, HLA-DRB1*04:26, HLA-DRB1*04:02, HLA-DRB1*08:04, HLA-DRB1*11:21, HLA-DRB1*11:02, HLA-DRB1*11:04, HLA-DRB1*11:06, HLA-DRB1*11:20, HLA-DRB1*11:28, HLA-DRB1*11:14, HLA-DRB1*13:01, HLA-DRB1*13:22, HLA-DRB1*13:11, HLA-DRB1*13:05, HLA-DRB1*13:07,…
						erythrocyte membrane protein 1, PfEMP1	49.98	0.5724	GIYQMLYLQAQTTAR	HLA-DRB1*01:02, HLA-DRB1*03:05, HLA-DRB1*01:01, HLA-DRB1*03:08, HLA-DRB1*03:06, HLA-DRB1*03:07, HLA-DRB1*04:04, HLA-DRB1*04:08, HLA-DRB1*04:01, HLA-DRB1*04:26, HLA-DRB1*04:21, HLA-DRB1*04:23, HLA-DRB1*04:10, HLA-DRB1*11:01, HLA-DRB1*08:13, HLA-DRB1*08:01, HLA-DRB1*08:17, HLA-DRB1*08:04, HLA-DRB1*08:06, HLA-DRB1*11:14, HLA-DRB1*11:21, HLA-DRB1*11:02, HLA-DRB1*11:20, HLA-DRB1*11:04, HLA-DRB1*11:06,…
						erythrocyte membrane protein 1, PfEMP1	49.41	0.5032	YQMLYLQAQTTARNA	HLA-DRB1*01:02, HLA-DRB1*03:05, HLA-DRB1*01:01, HLA-DRB1*03:08, HLA-DRB1*03:06, HLA-DRB1*03:07, HLA-DRB1*04:04, HLA-DRB1*04:01, HLA-DRB1*04:08, HLA-DRB1*04:10, HLA-DRB1*04:26, HLA-DRB1*04:21, HLA-DRB1*04:23, HLA-DRB1*08:13, HLA-DRB1*08:01, HLA-DRB1*11:01, HLA-DRB1*08:02, HLA-DRB1*08:17, HLA-DRB1*08:04, HLA-DRB1*08:06, HLA-DRB1*11:14, HLA-DRB1*11:21, HLA-DRB1*11:02, HLA-DRB1*11:20, HLA-DRB1*11:04,…
						erythrocyte membrane protein 1, PfEMP1	44.99	0.7687	RDWFVKSAAVETFFL	HLA-DRB1*01:02, HLA-DRB1*03:01, HLA-DRB1*04:26, HLA-DRB1*04:21, HLA-DRB1*09:01, HLA-DRB1*08:01, HLA-DRB1*08:17, HLA-DRB1*07:01, HLA-DRB1*08:06, HLA-DRB1*07:03
						erythrocyte membrane protein 1, PfEMP1	44.99	0.5249	DWFVKSAAVETFFLW	HLA-DRB1*01:02, HLA-DRB1*03:01, HLA-DRB1*04:26, HLA-DRB1*04:21, HLA-DRB1*09:01, HLA-DRB1*08:01, HLA-DRB1*08:17, HLA-DRB1*08:06, HLA-DRB1*07:01, HLA-DRB1*07:03
						erythrocyte membrane protein 1, PfEMP1	43	1.8972	SFLGDVLLAAKFEAD	HLA-DRB1*03:05, HLA-DRB1*03:09, HLA-DRB1*03:08, HLA-DRB1*03:06, HLA-DRB1*03:07, HLA-DRB1*03:01, HLA-DRB1*04:26, HLA-DRB1*08:04, HLA-DRB1*11:01, HLA-DRB1*08:13, HLA-DRB1*11:21, HLA-DRB1*11:02, HLA-DRB1*11:07, HLA-DRB1*11:14, HLA-DRB1*11:04, HLA-DRB1*11:06, HLA-DRB1*11:20, HLA-DRB1*13:22, HLA-DRB1*13:23, HLA-DRB1*13:01, HLA-DRB1*13:04, HLA-DRB1*13:11, HLA-DRB1*13:07, HLA-DRB1*13:28, HLA-DRB1*13:27,…
						erythrocyte membrane protein 1, PfEMP1	43	1.1817	FLGDVLLAAKFEADF	HLA-DRB1*03:05, HLA-DRB1*03:09, HLA-DRB1*03:08, HLA-DRB1*03:06, HLA-DRB1*03:07, HLA-DRB1*03:01, HLA-DRB1*04:26, HLA-DRB1*08:04, HLA-DRB1*11:01, HLA-DRB1*08:13, HLA-DRB1*11:21, HLA-DRB1*11:02, HLA-DRB1*11:07, HLA-DRB1*11:14, HLA-DRB1*11:04, HLA-DRB1*11:06, HLA-DRB1*11:20, HLA-DRB1*13:22, HLA-DRB1*13:23, HLA-DRB1*13:01, HLA-DRB1*13:04, HLA-DRB1*13:11, HLA-DRB1*13:07, HLA-DRB1*13:28, HLA-DRB1*13:27,…
						erythrocyte membrane protein 1, PfEMP1	40.69	0.695	TDNLLLEVSLAAKYE	HLA-DRB1*01:02, HLA-DRB1*03:01, HLA-DRB1*04:26, HLA-DRB1*04:01, HLA-DRB1*04:21, HLA-DRB1*04:04, HLA-DRB1*04:23, HLA-DRB1*12:01, HLA-DRB1*15:06, HLA-DRB1*15:02
						erythrocyte membrane protein 1, PfEMP1	39.91	0.7705	TALRDWFVKSAAVET	HLA-DRB1*01:02, HLA-DRB1*04:02, HLA-DRB1*04:26, HLA-DRB1*04:21, HLA-DRB1*08:01, HLA-DRB1*08:17, HLA-DRB1*09:01, HLA-DRB1*08:06, HLA-DRB1*07:01, HLA-DRB1*07:03, HLA-DRB1*11:21, HLA-DRB1*11:02, HLA-DRB1*11:14, HLA-DRB1*13:22, HLA-DRB1*13:23, HLA-DRB1*13:01, HLA-DRB1*13:04, HLA-DRB1*13:28, HLA-DRB1*13:27
						erythrocyte membrane protein 1, PfEMP1	39.54	0.9435	LHGLLSNATIKGVKN	HLA-DRB1*01:02, HLA-DRB1*03:01, HLA-DRB1*04:21, HLA-DRB1*04:10, HLA-DRB1*04:04, HLA-DRB1*04:23, HLA-DRB1*04:01, HLA-DRB1*04:26, HLA-DRB1*04:02, HLA-DRB1*04:08, HLA-DRB1*04:05
						erythrocyte membrane protein 1, PfEMP1	37.77	0.5555	INNIYPYKSPKYKTL	HLA-DRB1*01:02, HLA-DRB1*03:05, HLA-DRB1*04:23, HLA-DRB1*04:02, HLA-DRB1*04:08, HLA-DRB1*04:10, HLA-DRB1*11:01, HLA-DRB1*11:04, HLA-DRB1*11:06, HLA-DRB1*11:07, HLA-DRB1*11:28, HLA-DRB1*13:11, HLA-DRB1*13:07, HLA-DRB1*13:05, HLA-DRB5*01:05, HLA-DRB5*01:01, HLA-DRB1*15:01, HLA-DRB1*15:06
						erythrocyte membrane protein 1, PfEMP1	37.54	0.5592	NNITRVLNSDVSIQI	HLA-DRB1*03:08, HLA-DRB1*03:06, HLA-DRB1*03:07, HLA-DRB1*03:01, HLA-DRB1*03:05, HLA-DRB1*03:09, HLA-DRB1*04:04, HLA-DRB1*04:23, HLA-DRB1*04:10, HLA-DRB1*04:05, HLA-DRB1*04:26, HLA-DRB1*04:21, HLA-DRB1*04:08, HLA-DRB1*04:01, HLA-DRB1*08:02, HLA-DRB1*07:03, HLA-DRB1*11:07, HLA-DRB3*01:01, HLA-DRB1*15:06
						erythrocyte membrane protein 1, PfEMP1	37.54	0.8549	NITRVLNSDVSIQID	HLA-DRB1*03:08, HLA-DRB1*03:06, HLA-DRB1*03:07, HLA-DRB1*03:01, HLA-DRB1*03:05, HLA-DRB1*03:09, HLA-DRB1*04:23, HLA-DRB1*04:10, HLA-DRB1*04:26, HLA-DRB1*04:21, HLA-DRB1*04:08, HLA-DRB1*04:05, HLA-DRB1*04:04, HLA-DRB1*04:01, HLA-DRB1*07:03, HLA-DRB1*08:02, HLA-DRB1*11:07, HLA-DRB3*01:01, HLA-DRB1*15:06
						erythrocyte membrane protein 1, PfEMP1	37.4	1.2752	IRALVTHWVDNFLQD	HLA-DRB1*01:02, HLA-DRB1*03:08, HLA-DRB1*03:06, HLA-DRB1*03:07, HLA-DRB1*03:09, HLA-DRB1*03:01, HLA-DRB1*04:23, HLA-DRB1*04:21, HLA-DRB1*04:10, HLA-DRB1*04:08, HLA-DRB1*04:26, HLA-DRB1*04:02, HLA-DRB1*08:04, HLA-DRB1*11:21, HLA-DRB1*11:02, HLA-DRB1*11:04, HLA-DRB1*11:06, HLA-DRB1*11:20, HLA-DRB1*11:28, HLA-DRB1*11:14, HLA-DRB1*13:01, HLA-DRB1*13:22, HLA-DRB1*13:11, HLA-DRB1*13:05, HLA-DRB1*13:07,…
						erythrocyte membrane protein 1, PfEMP1	35.68	1.0898	ITRVLNSDVSIQIDM	HLA-DRB1*03:08, HLA-DRB1*03:06, HLA-DRB1*03:07, HLA-DRB1*03:01, HLA-DRB1*03:05, HLA-DRB1*03:09, HLA-DRB1*04:23, HLA-DRB1*04:10, HLA-DRB1*04:26, HLA-DRB1*04:21, HLA-DRB1*04:08, HLA-DRB1*04:05, HLA-DRB1*04:04, HLA-DRB1*04:01, HLA-DRB1*07:03, HLA-DRB1*11:07, HLA-DRB3*01:01, HLA-DRB1*15:06
						erythrocyte membrane protein 1, PfEMP1	34.12	1.1371	ESVLHGLLSNATIKG	HLA-DRB1*01:01, HLA-DRB1*01:02, HLA-DRB1*04:05, HLA-DRB1*04:21, HLA-DRB1*04:10, HLA-DRB1*04:04, HLA-DRB1*04:23, HLA-DRB1*04:01, HLA-DRB1*04:26, HLA-DRB1*04:02, HLA-DRB1*04:08
						erythrocyte membrane protein 1, PfEMP1	34.12	0.9357	SVLHGLLSNATIKGV	HLA-DRB1*01:01, HLA-DRB1*01:02, HLA-DRB1*04:21, HLA-DRB1*04:10, HLA-DRB1*04:04, HLA-DRB1*04:23, HLA-DRB1*04:05, HLA-DRB1*04:01, HLA-DRB1*04:26, HLA-DRB1*04:02, HLA-DRB1*04:08
						erythrocyte membrane protein 1, PfEMP1	33.86	1.1633	PQEGSLLSGSTLLSQ	HLA-DRB1*03:08, HLA-DRB1*03:06, HLA-DRB1*03:07, HLA-DRB1*03:01, HLA-DRB1*03:05, HLA-DRB1*03:09, HLA-DRB1*04:02, HLA-DRB1*04:01, HLA-DRB1*04:26, HLA-DRB1*11:07, HLA-DRB1*11:04, HLA-DRB1*11:06, HLA-DRB1*13:11
						erythrocyte membrane protein 1, PfEMP1	33.86	1.1603	QEGSLLSGSTLLSQF	HLA-DRB1*03:08, HLA-DRB1*03:06, HLA-DRB1*03:07, HLA-DRB1*03:01, HLA-DRB1*03:05, HLA-DRB1*03:09, HLA-DRB1*04:02, HLA-DRB1*04:01, HLA-DRB1*04:26, HLA-DRB1*11:07, HLA-DRB1*11:04, HLA-DRB1*11:06, HLA-DRB1*13:11
						erythrocyte membrane protein 1, PfEMP1	33.86	1.0949	KPQEGSLLSGSTLLS	HLA-DRB1*03:08, HLA-DRB1*03:06, HLA-DRB1*03:07, HLA-DRB1*03:01, HLA-DRB1*03:05, HLA-DRB1*03:09, HLA-DRB1*04:02, HLA-DRB1*04:01, HLA-DRB1*04:26, HLA-DRB1*11:07, HLA-DRB1*11:04, HLA-DRB1*11:06, HLA-DRB1*13:11
						erythrocyte membrane protein 1, PfEMP1	33.86	0.8753	EGSLLSGSTLLSQFS	HLA-DRB1*03:08, HLA-DRB1*03:06, HLA-DRB1*03:07, HLA-DRB1*03:01, HLA-DRB1*03:05, HLA-DRB1*03:09, HLA-DRB1*04:02, HLA-DRB1*04:01, HLA-DRB1*04:26, HLA-DRB1*11:07, HLA-DRB1*11:04, HLA-DRB1*11:06, HLA-DRB1*13:11
						erythrocyte membrane protein 1, PfEMP1	32.38	0.8584	NQLKQDFISNISQNS	HLA-DRB1*03:08, HLA-DRB1*03:06, HLA-DRB1*03:07, HLA-DRB1*03:09, HLA-DRB1*03:01, HLA-DRB1*03:05, HLA-DRB1*04:26, HLA-DRB1*04:21, HLA-DRB1*04:01, HLA-DRB1*04:02, HLA-DRB1*04:08, HLA-DRB1*08:02, HLA-DRB1*11:07, HLA-DRB1*11:14, HLA-DRB1*13:23
						erythrocyte membrane protein 1, PfEMP1	32.38	1.0319	QLKQDFISNISQNSQ	HLA-DRB1*03:08, HLA-DRB1*03:06, HLA-DRB1*03:07, HLA-DRB1*03:09, HLA-DRB1*03:05, HLA-DRB1*03:01, HLA-DRB1*04:26, HLA-DRB1*04:21, HLA-DRB1*04:01, HLA-DRB1*04:02, HLA-DRB1*04:08, HLA-DRB1*08:02, HLA-DRB1*11:07, HLA-DRB1*11:14, HLA-DRB1*13:23
						erythrocyte membrane protein 1, PfEMP1	32.38	0.8773	LKQDFISNISQNSQM	HLA-DRB1*03:08, HLA-DRB1*03:06, HLA-DRB1*03:07, HLA-DRB1*03:09, HLA-DRB1*03:05, HLA-DRB1*03:01, HLA-DRB1*04:26, HLA-DRB1*04:21, HLA-DRB1*04:01, HLA-DRB1*04:02, HLA-DRB1*04:08, HLA-DRB1*08:02, HLA-DRB1*11:07, HLA-DRB1*11:14, HLA-DRB1*13:23
						erythrocyte membrane protein 1, PfEMP1	31.69	1.302	QKIMPFDAFFFLWLT	HLA-DRB1*01:02, HLA-DRB1*07:03, HLA-DRB1*11:20, HLA-DRB1*13:01, HLA-DRB3*01:01, HLA-DRB1*15:06, HLA-DRB1*13:28, HLA-DRB1*13:27, HLA-DRB1*15:02, HLA-DRB1*15:01, HLA-DRB5*01:05
						erythrocyte membrane protein 1, PfEMP1	31.69	1.2529	KQKIMPFDAFFFLWL	HLA-DRB1*01:02, HLA-DRB1*07:03, HLA-DRB1*11:20, HLA-DRB1*13:01, HLA-DRB3*01:01, HLA-DRB1*15:06, HLA-DRB1*13:28, HLA-DRB1*13:27, HLA-DRB1*15:02, HLA-DRB1*15:01, HLA-DRB5*01:05
						erythrocyte membrane protein 1, PfEMP1	31.69	0.7697	EKQKIMPFDAFFFLW	HLA-DRB1*01:02, HLA-DRB1*07:03, HLA-DRB1*11:20, HLA-DRB1*13:01, HLA-DRB3*01:01, HLA-DRB1*15:06, HLA-DRB1*13:28, HLA-DRB1*13:27, HLA-DRB1*15:02, HLA-DRB1*15:01, HLA-DRB5*01:05
						erythrocyte membrane protein 1, PfEMP1	31.69	0.5828	GSEKQKIMPFDAFFF	HLA-DRB1*01:02, HLA-DRB1*07:03, HLA-DRB1*11:20, HLA-DRB1*13:01, HLA-DRB3*01:01, HLA-DRB1*15:06, HLA-DRB1*13:28, HLA-DRB1*13:27, HLA-DRB1*15:02, HLA-DRB1*15:01, HLA-DRB5*01:05
						erythrocyte membrane protein 1, PfEMP1	31.69	0.5626	SEKQKIMPFDAFFFL	HLA-DRB1*01:02, HLA-DRB1*07:03, HLA-DRB1*11:20, HLA-DRB1*13:01, HLA-DRB3*01:01, HLA-DRB1*15:06, HLA-DRB1*13:28, HLA-DRB1*13:27, HLA-DRB1*15:02, HLA-DRB1*15:01, HLA-DRB5*01:05
						erythrocyte membrane protein 1, PfEMP1	30.89	1.8959	NVLNHSFLGDVLLAA	HLA-DRB1*03:05, HLA-DRB1*03:09, HLA-DRB1*03:08, HLA-DRB1*03:06, HLA-DRB1*03:07, HLA-DRB1*03:01, HLA-DRB1*04:01, HLA-DRB1*04:26, HLA-DRB1*11:07, HLA-DRB1*13:04, HLA-DRB3*01:01, HLA-DRB1*15:02
						erythrocyte membrane protein 1, PfEMP1	30.89	1.8544	VLNHSFLGDVLLAAK	HLA-DRB1*03:05, HLA-DRB1*03:09, HLA-DRB1*03:08, HLA-DRB1*03:06, HLA-DRB1*03:07, HLA-DRB1*03:01, HLA-DRB1*04:01, HLA-DRB1*04:26, HLA-DRB1*11:07, HLA-DRB1*13:04, HLA-DRB3*01:01, HLA-DRB1*15:02
						erythrocyte membrane protein 1, PfEMP1	30.66	2.1656	LNHSFLGDVLLAAKF	HLA-DRB1*03:05, HLA-DRB1*03:09, HLA-DRB1*03:08, HLA-DRB1*03:06, HLA-DRB1*03:07, HLA-DRB1*03:01, HLA-DRB1*04:01, HLA-DRB1*04:26, HLA-DRB1*11:07, HLA-DRB3*01:01, HLA-DRB1*15:02
						erythrocyte membrane protein 1, PfEMP1	30.66	1.8564	NHSFLGDVLLAAKFE	HLA-DRB1*03:05, HLA-DRB1*03:09, HLA-DRB1*03:08, HLA-DRB1*03:06, HLA-DRB1*03:07, HLA-DRB1*03:01, HLA-DRB1*04:01, HLA-DRB1*04:26, HLA-DRB1*11:07, HLA-DRB3*01:01, HLA-DRB1*15:02
						erythrocyte membrane protein 1, PfEMP1	29.21	1.3904	RVLNSDVSIQIDMNS	HLA-DRB1*03:08, HLA-DRB1*03:06, HLA-DRB1*03:07, HLA-DRB1*03:01, HLA-DRB1*03:05, HLA-DRB1*03:09, HLA-DRB1*04:23, HLA-DRB1*04:10, HLA-DRB1*04:26, HLA-DRB1*04:21, HLA-DRB1*04:08, HLA-DRB1*04:01, HLA-DRB1*07:03, HLA-DRB1*11:07, HLA-DRB3*01:01, HLA-DRB1*15:06
						erythrocyte membrane protein 1, PfEMP1	29.21	1.0855	TRVLNSDVSIQIDMN	HLA-DRB1*03:08, HLA-DRB1*03:06, HLA-DRB1*03:07, HLA-DRB1*03:01, HLA-DRB1*03:05, HLA-DRB1*03:09, HLA-DRB1*04:23, HLA-DRB1*04:10, HLA-DRB1*04:26, HLA-DRB1*04:21, HLA-DRB1*04:08, HLA-DRB1*04:01, HLA-DRB1*07:03, HLA-DRB1*11:07, HLA-DRB3*01:01, HLA-DRB1*15:06
						erythrocyte membrane protein 1, PfEMP1	28.05	0.5867	EYILNEFFMDKIEKA	HLA-DRB1*03:05, HLA-DRB1*03:09, HLA-DRB1*03:08, HLA-DRB1*03:06, HLA-DRB1*03:07, HLA-DRB1*03:01, HLA-DRB1*04:26, HLA-DRB1*04:21, HLA-DRB1*04:01, HLA-DRB1*11:07, HLA-DRB3*01:01
						erythrocyte membrane protein 1, PfEMP1	26.82	1.1865	RALVTHWVDNFLQDY	HLA-DRB1*03:01, HLA-DRB1*03:09, HLA-DRB1*04:21, HLA-DRB1*04:26, HLA-DRB1*11:20, HLA-DRB1*11:21, HLA-DRB1*11:02, HLA-DRB1*13:01, HLA-DRB1*13:04, HLA-DRB1*13:22, HLA-DRB1*13:28, HLA-DRB1*13:27
						erythrocyte membrane protein 1, PfEMP1	26.82	0.7769	EKEKEKVQKNLKRIF	HLA-DRB1*03:01, HLA-DRB1*11:20, HLA-DRB1*11:21, HLA-DRB1*11:02, HLA-DRB1*11:14, HLA-DRB1*13:01, HLA-DRB1*13:04, HLA-DRB1*13:22, HLA-DRB1*13:23, HLA-DRB1*13:28, HLA-DRB1*13:27
						erythrocyte membrane protein 1, PfEMP1	26.66	0.7413	RLFLCDQHLSHMKEG	HLA-DRB1*03:05, HLA-DRB1*03:08, HLA-DRB1*03:06, HLA-DRB1*03:07, HLA-DRB1*03:01, HLA-DRB1*03:09, HLA-DRB1*04:26, HLA-DRB1*11:21, HLA-DRB1*11:02, HLA-DRB1*11:07, HLA-DRB1*11:14, HLA-DRB1*13:22, HLA-DRB1*13:01, HLA-DRB1*13:23, HLA-DRB1*13:28, HLA-DRB1*13:27, HLA-DRB3*01:01
						erythrocyte membrane protein 1, PfEMP1	26.66	0.6909	LFLCDQHLSHMKEGN	HLA-DRB1*03:05, HLA-DRB1*03:08, HLA-DRB1*03:06, HLA-DRB1*03:07, HLA-DRB1*03:09, HLA-DRB1*03:01, HLA-DRB1*04:26, HLA-DRB1*11:21, HLA-DRB1*11:02, HLA-DRB1*11:07, HLA-DRB1*11:14, HLA-DRB1*13:22, HLA-DRB1*13:01, HLA-DRB1*13:23, HLA-DRB1*13:28, HLA-DRB1*13:27
						erythrocyte membrane protein 1, PfEMP1	25.4	0.8872	DNLLLEVSLAAKYEG	HLA-DRB1*01:02, HLA-DRB1*04:26, HLA-DRB1*04:01, HLA-DRB1*04:21, HLA-DRB1*04:04, HLA-DRB1*04:23, HLA-DRB1*12:01, HLA-DRB1*15:06, HLA-DRB1*15:02
						erythrocyte membrane protein 1, PfEMP1	25.4	0.6065	NTDNLLLEVSLAAKY	HLA-DRB1*01:02, HLA-DRB1*04:26, HLA-DRB1*04:01, HLA-DRB1*04:21, HLA-DRB1*04:04, HLA-DRB1*04:23, HLA-DRB1*12:01, HLA-DRB1*15:06, HLA-DRB1*15:02
						erythrocyte membrane protein 1, PfEMP1	25.33	1.2698	LGDVLLAAKFEADFI	HLA-DRB1*03:05, HLA-DRB1*03:09, HLA-DRB1*03:08, HLA-DRB1*03:06, HLA-DRB1*03:07, HLA-DRB1*08:04, HLA-DRB1*11:01, HLA-DRB1*08:13, HLA-DRB1*11:21, HLA-DRB1*11:02, HLA-DRB1*11:07, HLA-DRB1*11:14, HLA-DRB1*11:04, HLA-DRB1*11:06, HLA-DRB1*11:20, HLA-DRB1*13:22, HLA-DRB1*13:23, HLA-DRB1*13:01, HLA-DRB1*13:04, HLA-DRB1*13:11, HLA-DRB1*13:07, HLA-DRB1*13:28, HLA-DRB1*13:27
						erythrocyte membrane protein 1, PfEMP1	24.85	0.8444	KDGNKSYVIDCLLQE	HLA-DRB1*03:09, HLA-DRB1*03:05, HLA-DRB1*03:08, HLA-DRB1*03:06, HLA-DRB1*03:07, HLA-DRB1*03:01, HLA-DRB1*04:21, HLA-DRB1*04:26, HLA-DRB1*08:17, HLA-DRB1*08:01, HLA-DRB1*08:06, HLA-DRB1*11:07, HLA-DRB1*11:28, HLA-DRB1*11:20, HLA-DRB1*13:21, HLA-DRB1*13:05, HLA-DRB1*13:04, HLA-DRB1*15:02, HLA-DRB3*01:01
						erythrocyte membrane protein 1, PfEMP1	24.85	0.7019	DGNKSYVIDCLLQEL	HLA-DRB1*03:09, HLA-DRB1*03:05, HLA-DRB1*03:08, HLA-DRB1*03:06, HLA-DRB1*03:07, HLA-DRB1*03:01, HLA-DRB1*04:21, HLA-DRB1*04:26, HLA-DRB1*08:17, HLA-DRB1*08:01, HLA-DRB1*08:06, HLA-DRB1*11:07, HLA-DRB1*11:28, HLA-DRB1*11:20, HLA-DRB1*13:21, HLA-DRB1*13:05, HLA-DRB1*13:04, HLA-DRB3*01:01, HLA-DRB1*15:02
						erythrocyte membrane protein 1, PfEMP1	24.85	0.5463	GNKSYVIDCLLQELE	HLA-DRB1*03:09, HLA-DRB1*03:05, HLA-DRB1*03:08, HLA-DRB1*03:06, HLA-DRB1*03:07, HLA-DRB1*03:01, HLA-DRB1*04:21, HLA-DRB1*04:26, HLA-DRB1*08:17, HLA-DRB1*08:01, HLA-DRB1*08:06, HLA-DRB1*11:07, HLA-DRB1*11:28, HLA-DRB1*11:20, HLA-DRB1*13:21, HLA-DRB1*13:05, HLA-DRB1*13:04, HLA-DRB3*01:01, HLA-DRB1*15:02
						erythrocyte membrane protein 1, PfEMP1	24.12	1.0381	VLHGLLSNATIKGVK	HLA-DRB1*01:02, HLA-DRB1*04:21, HLA-DRB1*04:10, HLA-DRB1*04:04, HLA-DRB1*04:23, HLA-DRB1*04:01, HLA-DRB1*04:26, HLA-DRB1*04:05, HLA-DRB1*04:02, HLA-DRB1*04:08
						erythrocyte membrane protein 1, PfEMP1	24.02	1.1812	LGSSSSRALKAHAHL	HLA-DRB1*09:01, HLA-DRB1*07:03, HLA-DRB1*07:01
						erythrocyte membrane protein 1, PfEMP1	23.07	0.6252	INNTDNLLLEVSLAA	HLA-DRB1*01:02, HLA-DRB1*04:26, HLA-DRB1*04:21, HLA-DRB1*04:01, HLA-DRB1*04:04, HLA-DRB1*04:23, HLA-DRB1*04:02, HLA-DRB1*07:03, HLA-DRB1*15:06, HLA-DRB1*15:02
						erythrocyte membrane protein 1, PfEMP1	22.82	0.9315	SESVLHGLLSNATIK	HLA-DRB1*01:02, HLA-DRB1*01:01, HLA-DRB1*04:05, HLA-DRB1*04:10, HLA-DRB1*04:04, HLA-DRB1*04:23, HLA-DRB1*04:08
						erythrocyte membrane protein 1, PfEMP1	21.6	1.4526	IEWRKKLKTCINNEK	HLA-DRB1*03:09, HLA-DRB1*03:05, HLA-DRB1*04:23, HLA-DRB1*04:02, HLA-DRB1*04:08, HLA-DRB1*04:04, HLA-DRB1*08:13, HLA-DRB1*08:17, HLA-DRB1*08:01, HLA-DRB1*08:06, HLA-DRB1*08:04, HLA-DRB1*11:20, HLA-DRB1*11:14, HLA-DRB1*11:21, HLA-DRB1*11:02, HLA-DRB1*11:28, HLA-DRB1*13:23, HLA-DRB1*13:01, HLA-DRB1*13:22, HLA-DRB1*13:05, HLA-DRB1*13:28, HLA-DRB1*13:27
						erythrocyte membrane protein 1, PfEMP1	21.56	1.4582	EWRKKLKTCINNEKP	HLA-DRB1*03:09, HLA-DRB1*03:05, HLA-DRB1*04:23, HLA-DRB1*04:02, HLA-DRB1*04:08, HLA-DRB1*04:04, HLA-DRB1*08:13, HLA-DRB1*08:17, HLA-DRB1*08:01, HLA-DRB1*08:04, HLA-DRB1*11:20, HLA-DRB1*11:14, HLA-DRB1*11:21, HLA-DRB1*11:02, HLA-DRB1*11:28, HLA-DRB1*13:23, HLA-DRB1*13:01, HLA-DRB1*13:22, HLA-DRB1*13:05, HLA-DRB1*13:28, HLA-DRB1*13:27
						erythrocyte membrane protein 1, PfEMP1	21.56	1.3706	WRKKLKTCINNEKPT	HLA-DRB1*03:09, HLA-DRB1*03:05, HLA-DRB1*04:23, HLA-DRB1*04:02, HLA-DRB1*04:08, HLA-DRB1*04:04, HLA-DRB1*08:13, HLA-DRB1*08:17, HLA-DRB1*08:01, HLA-DRB1*08:04, HLA-DRB1*11:20, HLA-DRB1*11:14, HLA-DRB1*11:21, HLA-DRB1*11:02, HLA-DRB1*11:28, HLA-DRB1*13:23, HLA-DRB1*13:01, HLA-DRB1*13:22, HLA-DRB1*13:05, HLA-DRB1*13:28, HLA-DRB1*13:27
						erythrocyte membrane protein 1, PfEMP1	21.45	0.6487	NNTDNLLLEVSLAAK	HLA-DRB1*01:02, HLA-DRB1*04:26, HLA-DRB1*04:01, HLA-DRB1*04:21, HLA-DRB1*04:04, HLA-DRB1*04:23, HLA-DRB1*15:06, HLA-DRB1*15:02
						erythrocyte membrane protein 1, PfEMP1	21.45	1.0159	LVACDPFVHWIDNEK	HLA-DRB1*03:05, HLA-DRB1*01:02, HLA-DRB1*04:10, HLA-DRB1*04:02, HLA-DRB1*04:23, HLA-DRB1*04:08, HLA-DRB1*08:06, HLA-DRB1*08:04, HLA-DRB1*11:21, HLA-DRB1*11:02, HLA-DRB1*11:07, HLA-DRB1*11:14, HLA-DRB1*11:04, HLA-DRB1*11:06, HLA-DRB1*13:04, HLA-DRB1*13:22, HLA-DRB1*13:23, HLA-DRB1*13:11, HLA-DRB1*13:21, HLA-DRB1*13:07, HLA-DRB1*13:01, HLA-DRB5*01:05, HLA-DRB1*13:28, HLA-DRB1*13:27
						erythrocyte membrane protein 1, PfEMP1	21.45	0.7493	EKIQEKIKAVFPTSG	HLA-DRB1*08:02, HLA-DRB1*09:01, HLA-DRB1*08:06, HLA-DRB1*08:04, HLA-DRB1*08:01, HLA-DRB1*13:01, HLA-DRB1*13:28, HLA-DRB1*13:27
						erythrocyte membrane protein 1, PfEMP1	21.18	1.0267	NLLLEVSLAAKYEGD	HLA-DRB1*01:02, HLA-DRB1*04:26, HLA-DRB1*04:21, HLA-DRB1*04:01, HLA-DRB1*04:23, HLA-DRB1*12:01, HLA-DRB1*15:06, HLA-DRB1*15:02
						erythrocyte membrane protein 1, PfEMP1	21.18	0.8794	LLLEVSLAAKYEGDS	HLA-DRB1*01:02, HLA-DRB1*04:26, HLA-DRB1*04:21, HLA-DRB1*04:01, HLA-DRB1*04:23, HLA-DRB1*12:01, HLA-DRB1*15:06, HLA-DRB1*15:02
						erythrocyte membrane protein 1, PfEMP1	20.91	1.0105	FLWLTQMLDDSIEWR	HLA-DRB1*03:01, HLA-DRB1*04:05, HLA-DRB1*08:17, HLA-DRB1*11:28, HLA-DRB1*13:21, HLA-DRB1*13:05, HLA-DRB3*01:01
						erythrocyte membrane protein 1, PfEMP1	20.67	0.5086	LLSGSTLLSQFSIDL	HLA-DRB1*03:08, HLA-DRB1*03:06, HLA-DRB1*03:07, HLA-DRB1*01:02, HLA-DRB1*03:05, HLA-DRB1*03:09, HLA-DRB1*04:02, HLA-DRB1*04:01, HLA-DRB1*04:26, HLA-DRB1*07:03, HLA-DRB1*11:07, HLA-DRB1*11:04, HLA-DRB1*11:06, HLA-DRB1*13:11
						erythrocyte membrane protein 1, PfEMP1	20.54	1.608	CNDCLVACDPFVHWI	HLA-DRB1*03:05, HLA-DRB1*01:02, HLA-DRB1*04:10, HLA-DRB1*04:02, HLA-DRB1*04:23, HLA-DRB1*08:06, HLA-DRB1*08:04, HLA-DRB1*11:21, HLA-DRB1*11:02, HLA-DRB1*11:07, HLA-DRB1*11:14, HLA-DRB1*11:04, HLA-DRB1*11:06, HLA-DRB1*13:04, HLA-DRB1*13:22, HLA-DRB1*13:23, HLA-DRB1*13:11, HLA-DRB1*13:21, HLA-DRB1*13:07, HLA-DRB1*13:01, HLA-DRB5*01:05, HLA-DRB1*13:28, HLA-DRB1*13:27, HLA-DRB3*01:01
						erythrocyte membrane protein 1, PfEMP1	20.54	1.4756	QECNDCLVACDPFVH	HLA-DRB1*03:05, HLA-DRB1*01:02, HLA-DRB1*04:10, HLA-DRB1*04:02, HLA-DRB1*04:23, HLA-DRB1*08:06, HLA-DRB1*08:04, HLA-DRB1*11:21, HLA-DRB1*11:02, HLA-DRB1*11:07, HLA-DRB1*11:14, HLA-DRB1*11:04, HLA-DRB1*11:06, HLA-DRB1*13:04, HLA-DRB1*13:22, HLA-DRB1*13:23, HLA-DRB1*13:11, HLA-DRB1*13:21, HLA-DRB1*13:07, HLA-DRB1*13:01, HLA-DRB5*01:05, HLA-DRB1*13:28, HLA-DRB1*13:27
						erythrocyte membrane protein 1, PfEMP1	20.54	1.4312	NDCLVACDPFVHWID	HLA-DRB1*03:05, HLA-DRB1*01:02, HLA-DRB1*04:10, HLA-DRB1*04:02, HLA-DRB1*04:23, HLA-DRB1*08:06, HLA-DRB1*08:04, HLA-DRB1*11:21, HLA-DRB1*11:02, HLA-DRB1*11:07, HLA-DRB1*11:14, HLA-DRB1*11:04, HLA-DRB1*11:06, HLA-DRB1*13:04, HLA-DRB1*13:22, HLA-DRB1*13:23, HLA-DRB1*13:11, HLA-DRB1*13:21, HLA-DRB1*13:07, HLA-DRB1*13:01, HLA-DRB5*01:05, HLA-DRB3*01:01, HLA-DRB1*13:28, HLA-DRB1*13:27
						erythrocyte membrane protein 1, PfEMP1	20.54	1.4169	DCLVACDPFVHWIDN	HLA-DRB1*03:05, HLA-DRB1*01:02, HLA-DRB1*04:10, HLA-DRB1*04:02, HLA-DRB1*04:23, HLA-DRB1*08:06, HLA-DRB1*08:04, HLA-DRB1*11:21, HLA-DRB1*11:02, HLA-DRB1*11:07, HLA-DRB1*11:14, HLA-DRB1*11:04, HLA-DRB1*11:06, HLA-DRB1*13:04, HLA-DRB1*13:22, HLA-DRB1*13:23, HLA-DRB1*13:11, HLA-DRB1*13:21, HLA-DRB1*13:07, HLA-DRB1*13:01, HLA-DRB5*01:05, HLA-DRB3*01:01, HLA-DRB1*13:28, HLA-DRB1*13:27
						erythrocyte membrane protein 1, PfEMP1	20.54	1.2804	ECNDCLVACDPFVHW	HLA-DRB1*03:05, HLA-DRB1*01:02, HLA-DRB1*04:10, HLA-DRB1*04:02, HLA-DRB1*04:23, HLA-DRB1*08:06, HLA-DRB1*08:04, HLA-DRB1*11:21, HLA-DRB1*11:02, HLA-DRB1*11:07, HLA-DRB1*11:14, HLA-DRB1*11:04, HLA-DRB1*11:06, HLA-DRB1*13:04, HLA-DRB1*13:22, HLA-DRB1*13:23, HLA-DRB1*13:11, HLA-DRB1*13:21, HLA-DRB1*13:07, HLA-DRB1*13:01, HLA-DRB5*01:05, HLA-DRB1*13:28, HLA-DRB1*13:27
						erythrocyte membrane protein 1, PfEMP1	20.54	1.2799	CLVACDPFVHWIDNE	HLA-DRB1*03:05, HLA-DRB1*01:02, HLA-DRB1*04:10, HLA-DRB1*04:02, HLA-DRB1*04:23, HLA-DRB1*08:06, HLA-DRB1*08:04, HLA-DRB1*11:21, HLA-DRB1*11:02, HLA-DRB1*11:07, HLA-DRB1*11:14, HLA-DRB1*11:04, HLA-DRB1*11:06, HLA-DRB1*13:04, HLA-DRB1*13:22, HLA-DRB1*13:23, HLA-DRB1*13:11, HLA-DRB1*13:21, HLA-DRB1*13:07, HLA-DRB1*13:01, HLA-DRB5*01:05, HLA-DRB1*13:28, HLA-DRB1*13:27
						erythrocyte membrane protein 1, PfEMP1	20.35	0.6749	VNEVVMRVSDNAESG	HLA-DRB1*03:08, HLA-DRB1*03:06, HLA-DRB1*03:07, HLA-DRB1*03:05, HLA-DRB1*03:09, HLA-DRB1*04:26, HLA-DRB1*04:21, HLA-DRB1*04:23, HLA-DRB1*04:02, HLA-DRB1*04:08, HLA-DRB1*04:10, HLA-DRB1*04:04, HLA-DRB1*08:04, HLA-DRB1*08:13, HLA-DRB1*08:02, HLA-DRB1*08:06, HLA-DRB1*08:01, HLA-DRB1*11:07, HLA-DRB1*11:21, HLA-DRB1*11:02, HLA-DRB1*11:04, HLA-DRB1*11:06, HLA-DRB1*13:07, HLA-DRB1*13:22, HLA-DRB1*13:11,…
						erythrocyte membrane protein 1, PfEMP1	20.35	0.507	NEVVMRVSDNAESGF	HLA-DRB1*03:08, HLA-DRB1*03:06, HLA-DRB1*03:07, HLA-DRB1*03:05, HLA-DRB1*03:09, HLA-DRB1*04:26, HLA-DRB1*04:21, HLA-DRB1*04:23, HLA-DRB1*04:02, HLA-DRB1*04:08, HLA-DRB1*04:10, HLA-DRB1*04:04, HLA-DRB1*08:04, HLA-DRB1*08:13, HLA-DRB1*08:02, HLA-DRB1*08:06, HLA-DRB1*08:01, HLA-DRB1*11:07, HLA-DRB1*11:21, HLA-DRB1*11:02, HLA-DRB1*11:04, HLA-DRB1*11:06, HLA-DRB1*13:07, HLA-DRB1*13:22, HLA-DRB1*13:11,…
						erythrocyte membrane protein 1, PfEMP1	20.06	0.5597	QMLYLQAQTTARNAG	HLA-DRB1*01:02, HLA-DRB1*04:01, HLA-DRB1*04:10, HLA-DRB1*04:08, HLA-DRB1*04:21, HLA-DRB1*04:04, HLA-DRB1*04:26, HLA-DRB1*13:04, HLA-DRB4*01:01, HLA-DRB5*01:05, HLA-DRB5*01:01
						erythrocyte membrane protein 1, PfEMP1	19.16	1.6807	VLNSDVSIQIDMNSK	HLA-DRB1*03:08, HLA-DRB1*03:06, HLA-DRB1*03:07, HLA-DRB1*03:05, HLA-DRB1*03:01, HLA-DRB1*03:09, HLA-DRB1*04:23, HLA-DRB1*04:10, HLA-DRB1*04:26, HLA-DRB1*04:21, HLA-DRB1*04:08, HLA-DRB1*07:03, HLA-DRB1*11:07, HLA-DRB1*15:06
						erythrocyte membrane protein 1, PfEMP1	19.15	1.1345	PKRDYQYTSVTLKED	HLA-DRB1*04:26, HLA-DRB1*04:21, HLA-DRB1*04:08, HLA-DRB1*08:13, HLA-DRB1*07:01, HLA-DRB5*01:05, HLA-DRB5*01:01
						erythrocyte membrane protein 1, PfEMP1	19.15	0.872	KKPKRDYQYTSVTLK	HLA-DRB1*04:26, HLA-DRB1*04:21, HLA-DRB1*04:08, HLA-DRB1*08:13, HLA-DRB1*07:01, HLA-DRB5*01:05, HLA-DRB5*01:01
						erythrocyte membrane protein 1, PfEMP1	19.15	0.7923	KPKRDYQYTSVTLKE	HLA-DRB1*04:26, HLA-DRB1*04:21, HLA-DRB1*04:08, HLA-DRB1*08:13, HLA-DRB1*07:01, HLA-DRB5*01:05, HLA-DRB5*01:01
						erythrocyte membrane protein 1, PfEMP1	18.46	0.8523	ENYNVKTILEKFQDQ	HLA-DRB1*08:13, HLA-DRB1*08:17, HLA-DRB1*08:04, HLA-DRB1*08:01, HLA-DRB1*11:01, HLA-DRB1*08:02, HLA-DRB1*11:14, HLA-DRB1*11:20, HLA-DRB1*11:28, HLA-DRB1*11:21, HLA-DRB1*11:02, HLA-DRB1*13:23, HLA-DRB1*13:05, HLA-DRB1*13:07, HLA-DRB1*13:22
						erythrocyte membrane protein 1, PfEMP1	18.46	0.7226	GENYNVKTILEKFQD	HLA-DRB1*08:13, HLA-DRB1*08:17, HLA-DRB1*08:04, HLA-DRB1*08:01, HLA-DRB1*11:01, HLA-DRB1*08:02, HLA-DRB1*11:14, HLA-DRB1*11:20, HLA-DRB1*11:28, HLA-DRB1*11:21, HLA-DRB1*11:02, HLA-DRB1*13:23, HLA-DRB1*13:05, HLA-DRB1*13:07, HLA-DRB1*13:22
						erythrocyte membrane protein 1, PfEMP1	18.46	0.6945	YGENYNVKTILEKFQ	HLA-DRB1*08:13, HLA-DRB1*08:17, HLA-DRB1*08:04, HLA-DRB1*08:01, HLA-DRB1*11:01, HLA-DRB1*08:02, HLA-DRB1*11:14, HLA-DRB1*11:20, HLA-DRB1*11:28, HLA-DRB1*11:21, HLA-DRB1*11:02, HLA-DRB1*13:23, HLA-DRB1*13:05, HLA-DRB1*13:07, HLA-DRB1*13:22
						erythrocyte membrane protein 1, PfEMP1	18.44	1.0648	NNIYPYKSPKYKTLI	HLA-DRB1*15:01, HLA-DRB1*15:06, HLA-DRB5*01:05, HLA-DRB5*01:01
						erythrocyte membrane protein 1, PfEMP1	18.44	0.9107	IYPYKSPKYKTLIDV	HLA-DRB1*15:06, HLA-DRB1*15:01, HLA-DRB5*01:05, HLA-DRB5*01:01
						erythrocyte membrane protein 1, PfEMP1	18.44	0.8759	NIYPYKSPKYKTLID	HLA-DRB1*15:06, HLA-DRB1*15:01, HLA-DRB5*01:05, HLA-DRB5*01:01
						erythrocyte membrane protein 1, PfEMP1	18.37	0.515	LNRKEVWKAITCKAK	HLA-DRB1*04:02, HLA-DRB1*04:23, HLA-DRB1*08:04, HLA-DRB1*08:06, HLA-DRB1*08:13, HLA-DRB1*08:01, HLA-DRB1*08:17, HLA-DRB1*08:02, HLA-DRB1*11:21, HLA-DRB1*11:02, HLA-DRB1*11:14, HLA-DRB1*11:20, HLA-DRB1*13:22, HLA-DRB1*13:23, HLA-DRB1*13:01, HLA-DRB1*13:04, HLA-DRB1*13:07, HLA-DRB5*01:05, HLA-DRB1*13:28, HLA-DRB1*13:27, HLA-DRB5*01:01
						erythrocyte membrane protein 1, PfEMP1	18.34	0.7451	ATIKGVKNKATKPIQ	HLA-DRB1*04:02, HLA-DRB1*08:04, HLA-DRB1*08:02, HLA-DRB1*08:06, HLA-DRB1*08:01, HLA-DRB1*08:17, HLA-DRB1*08:13, HLA-DRB1*11:21, HLA-DRB1*11:02, HLA-DRB1*11:20, HLA-DRB1*11:14, HLA-DRB1*13:01, HLA-DRB1*13:22, HLA-DRB1*13:23, HLA-DRB1*13:04, HLA-DRB1*13:28, HLA-DRB1*13:27
						erythrocyte membrane protein 1, PfEMP1	18.34	0.6161	NATIKGVKNKATKPI	HLA-DRB1*04:02, HLA-DRB1*08:04, HLA-DRB1*08:02, HLA-DRB1*08:06, HLA-DRB1*08:01, HLA-DRB1*08:17, HLA-DRB1*08:13, HLA-DRB1*11:21, HLA-DRB1*11:02, HLA-DRB1*11:20, HLA-DRB1*11:14, HLA-DRB1*13:01, HLA-DRB1*13:22, HLA-DRB1*13:23, HLA-DRB1*13:04, HLA-DRB1*13:28, HLA-DRB1*13:27
						erythrocyte membrane protein 1, PfEMP1	18.34	0.7251	TIKGVKNKATKPIQL	HLA-DRB1*04:02, HLA-DRB1*08:04, HLA-DRB1*08:06, HLA-DRB1*08:02, HLA-DRB1*08:01, HLA-DRB1*08:17, HLA-DRB1*08:13, HLA-DRB1*11:21, HLA-DRB1*11:02, HLA-DRB1*11:20, HLA-DRB1*11:14, HLA-DRB1*13:01, HLA-DRB1*13:22, HLA-DRB1*13:23, HLA-DRB1*13:04, HLA-DRB1*13:28, HLA-DRB1*13:27
						erythrocyte membrane protein 1, PfEMP1	18.34	0.6147	IKGVKNKATKPIQLE	HLA-DRB1*04:02, HLA-DRB1*08:04, HLA-DRB1*08:06, HLA-DRB1*08:02, HLA-DRB1*08:01, HLA-DRB1*08:17, HLA-DRB1*08:13, HLA-DRB1*11:21, HLA-DRB1*11:02, HLA-DRB1*11:20, HLA-DRB1*11:14, HLA-DRB1*13:01, HLA-DRB1*13:22, HLA-DRB1*13:23, HLA-DRB1*13:04, HLA-DRB1*13:28, HLA-DRB1*13:27
						erythrocyte membrane protein 1, PfEMP1	18.31	0.6761	KEVWRAMTCATTSGK	HLA-DRB1*01:02, HLA-DRB1*04:08, HLA-DRB1*04:04, HLA-DRB1*04:23, HLA-DRB1*04:26, HLA-DRB1*04:21, HLA-DRB1*04:10, HLA-DRB1*08:01, HLA-DRB1*08:17, HLA-DRB1*08:13, HLA-DRB1*08:02, HLA-DRB1*11:28, HLA-DRB1*11:14, HLA-DRB1*11:20, HLA-DRB1*13:07, HLA-DRB1*13:21, HLA-DRB1*13:05, HLA-DRB1*13:23, HLA-DRB5*01:05, HLA-DRB1*15:02
						erythrocyte membrane protein 1, PfEMP1	18.31	0.6485	RKEVWRAMTCATTSG	HLA-DRB1*01:02, HLA-DRB1*04:08, HLA-DRB1*04:26, HLA-DRB1*04:21, HLA-DRB1*04:10, HLA-DRB1*04:04, HLA-DRB1*04:23, HLA-DRB1*08:01, HLA-DRB1*08:17, HLA-DRB1*08:13, HLA-DRB1*08:02, HLA-DRB1*11:28, HLA-DRB1*11:14, HLA-DRB1*11:20, HLA-DRB1*13:07, HLA-DRB1*13:21, HLA-DRB1*13:05, HLA-DRB1*13:23, HLA-DRB5*01:05, HLA-DRB1*15:02
						erythrocyte membrane protein 1, PfEMP1	18.31	0.5344	NRKEVWRAMTCATTS	HLA-DRB1*01:02, HLA-DRB1*04:08, HLA-DRB1*04:26, HLA-DRB1*04:21, HLA-DRB1*04:10, HLA-DRB1*04:04, HLA-DRB1*04:23, HLA-DRB1*08:01, HLA-DRB1*08:17, HLA-DRB1*08:13, HLA-DRB1*08:02, HLA-DRB1*11:28, HLA-DRB1*11:14, HLA-DRB1*11:20, HLA-DRB1*13:07, HLA-DRB1*13:21, HLA-DRB1*13:05, HLA-DRB1*13:23, HLA-DRB5*01:05, HLA-DRB1*15:02
						erythrocyte membrane protein 1, PfEMP1	18.25	1.5709	LNSDVSIQIDMNSKP	HLA-DRB1*03:01, HLA-DRB1*03:08, HLA-DRB1*03:06, HLA-DRB1*03:07, HLA-DRB1*03:09, HLA-DRB1*03:05, HLA-DRB1*04:21, HLA-DRB1*04:26, HLA-DRB1*04:23, HLA-DRB1*04:10, HLA-DRB1*07:03, HLA-DRB1*11:07, HLA-DRB1*15:06
						erythrocyte membrane protein 1, PfEMP1	18.23	0.8591	FGTNHTKHTTTNIVA	HLA-DRB1*04:26, HLA-DRB1*04:21, HLA-DRB1*07:01
						erythrocyte membrane protein 1, PfEMP1	18.23	0.5199	LFGTNHTKHTTTNIV	HLA-DRB1*04:26, HLA-DRB1*04:21, HLA-DRB1*07:01
						erythrocyte membrane protein 1, PfEMP1	18.2	1.4114	NSDVSIQIDMNSKPI	HLA-DRB1*03:01, HLA-DRB1*03:08, HLA-DRB1*03:06, HLA-DRB1*03:07, HLA-DRB1*03:09, HLA-DRB1*03:05, HLA-DRB1*04:21, HLA-DRB1*04:26, HLA-DRB1*04:23, HLA-DRB1*04:10, HLA-DRB1*11:07
						erythrocyte membrane protein 1, PfEMP1	18.16	1.1118	EVTYNINLDDHKNMN	HLA-DRB1*03:01, HLA-DRB1*03:08, HLA-DRB1*03:06, HLA-DRB1*03:07, HLA-DRB1*03:09, HLA-DRB1*04:10, HLA-DRB1*11:07
						erythrocyte membrane protein 1, PfEMP1	18.16	1.1069	EEVTYNINLDDHKNM	HLA-DRB1*03:01, HLA-DRB1*03:08, HLA-DRB1*03:06, HLA-DRB1*03:07, HLA-DRB1*03:09, HLA-DRB1*04:10, HLA-DRB1*11:07
						erythrocyte membrane protein 1, PfEMP1	18.16	0.995	VTYNINLDDHKNMNF	HLA-DRB1*03:01, HLA-DRB1*03:08, HLA-DRB1*03:06, HLA-DRB1*03:07, HLA-DRB1*03:09, HLA-DRB1*04:10, HLA-DRB1*11:07
						erythrocyte membrane protein 1, PfEMP1	17.97	0.7543	DIQEKYINDDKNSPQ	HLA-DRB1*03:09, HLA-DRB1*03:05, HLA-DRB1*03:08, HLA-DRB1*03:06, HLA-DRB1*03:07, HLA-DRB1*03:01, HLA-DRB1*08:06, HLA-DRB1*11:07
						erythrocyte membrane protein 1, PfEMP1	17.97	0.7505	IQEKYINDDKNSPQY	HLA-DRB1*03:09, HLA-DRB1*03:05, HLA-DRB1*03:08, HLA-DRB1*03:06, HLA-DRB1*03:07, HLA-DRB1*03:01, HLA-DRB1*08:06, HLA-DRB1*11:07
						erythrocyte membrane protein 1, PfEMP1	17.97	0.5783	EDIQEKYINDDKNSP	HLA-DRB1*03:09, HLA-DRB1*03:05, HLA-DRB1*03:08, HLA-DRB1*03:06, HLA-DRB1*03:07, HLA-DRB1*03:01, HLA-DRB1*08:06, HLA-DRB1*11:07
						erythrocyte membrane protein 1, PfEMP1	17.92	1.8461	NISGNIQMDTHPHVN	HLA-DRB1*03:01, HLA-DRB1*03:09, HLA-DRB1*03:05, HLA-DRB1*03:08, HLA-DRB1*03:06, HLA-DRB1*03:07, HLA-DRB1*11:07, HLA-DRB3*01:01
						erythrocyte membrane protein 1, PfEMP1	17.92	1.8039	ISGNIQMDTHPHVNI	HLA-DRB1*03:01, HLA-DRB1*03:09, HLA-DRB1*03:05, HLA-DRB1*03:08, HLA-DRB1*03:06, HLA-DRB1*03:07, HLA-DRB1*11:07, HLA-DRB3*01:01
						erythrocyte membrane protein 1, PfEMP1	17.92	1.698	NNISGNIQMDTHPHV	HLA-DRB1*03:01, HLA-DRB1*03:09, HLA-DRB1*03:05, HLA-DRB1*03:08, HLA-DRB1*03:06, HLA-DRB1*03:07, HLA-DRB1*11:07, HLA-DRB3*01:01
						erythrocyte membrane protein 1, PfEMP1	17.92	1.6807	SGNIQMDTHPHVNIL	HLA-DRB1*03:01, HLA-DRB1*03:09, HLA-DRB1*03:05, HLA-DRB1*03:08, HLA-DRB1*03:06, HLA-DRB1*03:07, HLA-DRB1*11:07, HLA-DRB3*01:01
						erythrocyte membrane protein 1, PfEMP1	17.92	1.2682	GNIQMDTHPHVNILD	HLA-DRB1*03:01, HLA-DRB1*03:09, HLA-DRB1*03:05, HLA-DRB1*03:08, HLA-DRB1*03:06, HLA-DRB1*03:07, HLA-DRB1*11:07, HLA-DRB3*01:01
						erythrocyte membrane protein 1, PfEMP1	17.92	2.1509	AESGFKGDLKSSCEN	HLA-DRB1*03:05, HLA-DRB1*03:09, HLA-DRB1*03:08, HLA-DRB1*03:06, HLA-DRB1*03:07, HLA-DRB1*03:01, HLA-DRB1*08:13, HLA-DRB1*11:07
						erythrocyte membrane protein 1, PfEMP1	17.92	2.0956	NAESGFKGDLKSSCE	HLA-DRB1*03:05, HLA-DRB1*03:09, HLA-DRB1*03:08, HLA-DRB1*03:06, HLA-DRB1*03:07, HLA-DRB1*03:01, HLA-DRB1*08:13, HLA-DRB1*11:07
						erythrocyte membrane protein 1, PfEMP1	17.92	2.0298	DNAESGFKGDLKSSC	HLA-DRB1*03:05, HLA-DRB1*03:09, HLA-DRB1*03:08, HLA-DRB1*03:06, HLA-DRB1*03:07, HLA-DRB1*03:01, HLA-DRB1*08:13, HLA-DRB1*11:07
						erythrocyte membrane protein 1, PfEMP1	17.92	2.0087	SGFKGDLKSSCENAH	HLA-DRB1*03:05, HLA-DRB1*03:09, HLA-DRB1*03:08, HLA-DRB1*03:06, HLA-DRB1*03:07, HLA-DRB1*03:01, HLA-DRB1*08:13, HLA-DRB1*11:07
						erythrocyte membrane protein 1, PfEMP1	17.92	1.9172	ESGFKGDLKSSCENA	HLA-DRB1*03:05, HLA-DRB1*03:09, HLA-DRB1*03:08, HLA-DRB1*03:06, HLA-DRB1*03:07, HLA-DRB1*03:01, HLA-DRB1*08:13, HLA-DRB1*11:07
						erythrocyte membrane protein 1, PfEMP1	17.92	1.1328	SKLYGELVKDCASCK	HLA-DRB1*03:08, HLA-DRB1*03:06, HLA-DRB1*03:07, HLA-DRB1*03:01, HLA-DRB1*03:05, HLA-DRB1*03:09, HLA-DRB1*04:26, HLA-DRB1*11:07
						erythrocyte membrane protein 1, PfEMP1	17.92	0.8485	KLYGELVKDCASCKK	HLA-DRB1*03:08, HLA-DRB1*03:06, HLA-DRB1*03:07, HLA-DRB1*03:01, HLA-DRB1*03:05, HLA-DRB1*03:09, HLA-DRB1*04:26, HLA-DRB1*11:07
						erythrocyte membrane protein 1, PfEMP1	17.92	0.7083	YGELVKDCASCKKKG	HLA-DRB1*03:08, HLA-DRB1*03:06, HLA-DRB1*03:07, HLA-DRB1*03:01, HLA-DRB1*03:05, HLA-DRB1*03:09, HLA-DRB1*04:26, HLA-DRB1*11:07
						erythrocyte membrane protein 1, PfEMP1	17.92	0.5689	LYGELVKDCASCKKK	HLA-DRB1*03:08, HLA-DRB1*03:06, HLA-DRB1*03:07, HLA-DRB1*03:01, HLA-DRB1*03:05, HLA-DRB1*03:09, HLA-DRB1*04:26, HLA-DRB1*11:07
						erythrocyte membrane protein 1, PfEMP1	17.92	0.6884	LVKDCASCKKKGKEK	HLA-DRB1*03:08, HLA-DRB1*03:06, HLA-DRB1*03:07, HLA-DRB1*03:05, HLA-DRB1*03:09, HLA-DRB1*03:01, HLA-DRB1*04:26, HLA-DRB1*11:07
						erythrocyte membrane protein 1, PfEMP1	17.92	0.9367	IDLINDSISGNHNVN	HLA-DRB1*03:08, HLA-DRB1*03:06, HLA-DRB1*03:07, HLA-DRB1*03:09, HLA-DRB1*03:05, HLA-DRB1*03:01, HLA-DRB1*11:07
						erythrocyte membrane protein 1, PfEMP1	17.92	0.6601	WNQLKQDFISNISQN	HLA-DRB1*03:08, HLA-DRB1*03:06, HLA-DRB1*03:07, HLA-DRB1*03:09, HLA-DRB1*03:05, HLA-DRB1*03:01, HLA-DRB1*11:07
						erythrocyte membrane protein 1, PfEMP1	17.92	0.613	GIDLINDSISGNHNV	HLA-DRB1*03:08, HLA-DRB1*03:06, HLA-DRB1*03:07, HLA-DRB1*03:09, HLA-DRB1*03:05, HLA-DRB1*03:01, HLA-DRB1*11:07
						erythrocyte membrane protein 1, PfEMP1	17.92	1.0318	YINDDKNSPQYKKLR	HLA-DRB1*03:09, HLA-DRB1*03:05, HLA-DRB1*03:08, HLA-DRB1*03:06, HLA-DRB1*03:07, HLA-DRB1*03:01, HLA-DRB1*11:07
						erythrocyte membrane protein 1, PfEMP1	17.92	0.7865	QEKYINDDKNSPQYK	HLA-DRB1*03:09, HLA-DRB1*03:05, HLA-DRB1*03:08, HLA-DRB1*03:06, HLA-DRB1*03:07, HLA-DRB1*03:01, HLA-DRB1*11:07
						erythrocyte membrane protein 1, PfEMP1	17.92	0.7031	KYINDDKNSPQYKKL	HLA-DRB1*03:09, HLA-DRB1*03:05, HLA-DRB1*03:08, HLA-DRB1*03:06, HLA-DRB1*03:07, HLA-DRB1*03:01, HLA-DRB1*11:07
						erythrocyte membrane protein 1, PfEMP1	17.92	0.6449	EKYINDDKNSPQYKK	HLA-DRB1*03:09, HLA-DRB1*03:05, HLA-DRB1*03:08, HLA-DRB1*03:06, HLA-DRB1*03:07, HLA-DRB1*03:01, HLA-DRB1*11:07
						erythrocyte membrane protein 1, PfEMP1	17.92	1.3172	NIQMDTHPHVNILDD	HLA-DRB1*03:09, HLA-DRB1*03:05, HLA-DRB1*03:08, HLA-DRB1*03:06, HLA-DRB1*03:07, HLA-DRB1*03:01, HLA-DRB1*11:07, HLA-DRB3*01:01
						erythrocyte membrane protein 1, PfEMP1	17.92	1.1395	IQMDTHPHVNILDDS	HLA-DRB1*03:09, HLA-DRB1*03:05, HLA-DRB1*03:08, HLA-DRB1*03:06, HLA-DRB1*03:07, HLA-DRB1*03:01, HLA-DRB1*11:07, HLA-DRB3*01:01
						erythrocyte membrane protein 1, PfEMP1	17.89	1.1414	YNINLDDHKNMNFST	HLA-DRB1*03:01, HLA-DRB1*03:08, HLA-DRB1*03:06, HLA-DRB1*03:07, HLA-DRB1*03:09, HLA-DRB1*11:07
						erythrocyte membrane protein 1, PfEMP1	17.89	0.9835	TYNINLDDHKNMNFS	HLA-DRB1*03:01, HLA-DRB1*03:08, HLA-DRB1*03:06, HLA-DRB1*03:07, HLA-DRB1*03:09, HLA-DRB1*11:07
						erythrocyte membrane protein 1, PfEMP1	17.89	1.2206	NINLDDHKNMNFSTN	HLA-DRB1*03:08, HLA-DRB1*03:06, HLA-DRB1*03:07, HLA-DRB1*03:01, HLA-DRB1*03:09, HLA-DRB1*11:07
						erythrocyte membrane protein 1, PfEMP1	17.89	0.7995	INLDDHKNMNFSTNH	HLA-DRB1*03:08, HLA-DRB1*03:06, HLA-DRB1*03:07, HLA-DRB1*03:01, HLA-DRB1*03:09, HLA-DRB1*11:07
						erythrocyte membrane protein 1, PfEMP1	17.84	1.3851	KTTITQDGTLKDALL	HLA-DRB1*03:01
						erythrocyte membrane protein 1, PfEMP1	17.84	1.2317	EKTTITQDGTLKDAL	HLA-DRB1*03:01
						erythrocyte membrane protein 1, PfEMP1	17.84	1.1359	TTITQDGTLKDALLD	HLA-DRB1*03:01
						erythrocyte membrane protein 1, PfEMP1	17.84	1.1009	TITQDGTLKDALLDT	HLA-DRB1*03:01
						erythrocyte membrane protein 1, PfEMP1	17.84	0.6489	TQMLDDSIEWRKKLK	HLA-DRB1*03:01
						erythrocyte membrane protein 1, PfEMP1	17.84	0.8368	LWLTQMLDDSIEWRK	HLA-DRB1*03:01, HLA-DRB3*01:01
						erythrocyte membrane protein 1, PfEMP1	17.84	0.6909	LTQMLDDSIEWRKKL	HLA-DRB1*03:01, HLA-DRB3*01:01
						erythrocyte membrane protein 1, PfEMP1	17.42	0.7241	DIGDIIRGKDLFLGY	HLA-DRB1*08:06, HLA-DRB1*08:04, HLA-DRB1*08:01, HLA-DRB1*08:17, HLA-DRB1*08:13, HLA-DRB1*11:20, HLA-DRB1*11:21, HLA-DRB1*11:02, HLA-DRB1*11:14, HLA-DRB1*13:01, HLA-DRB1*13:04, HLA-DRB1*13:22, HLA-DRB1*13:23, HLA-DRB1*13:28, HLA-DRB1*13:27, HLA-DRB1*15:06, HLA-DRB1*15:02
						erythrocyte membrane protein 1, PfEMP1	17.42	0.6461	IGDIIRGKDLFLGYT	HLA-DRB1*08:06, HLA-DRB1*08:04, HLA-DRB1*08:01, HLA-DRB1*08:17, HLA-DRB1*08:13, HLA-DRB1*11:20, HLA-DRB1*11:21, HLA-DRB1*11:02, HLA-DRB1*11:14, HLA-DRB1*13:01, HLA-DRB1*13:04, HLA-DRB1*13:22, HLA-DRB1*13:23, HLA-DRB1*13:28, HLA-DRB1*13:27, HLA-DRB1*15:06, HLA-DRB1*15:02
						erythrocyte membrane protein 1, PfEMP1	16.9	1.4399	LTYKETSGSGEKGEK	HLA-DRB1*04:02, HLA-DRB1*04:23, HLA-DRB1*04:08, HLA-DRB1*08:13, HLA-DRB1*08:04, HLA-DRB1*08:06, HLA-DRB1*08:01, HLA-DRB1*11:21, HLA-DRB1*11:02, HLA-DRB1*13:22, HLA-DRB1*13:01, HLA-DRB1*13:28, HLA-DRB1*13:27
						erythrocyte membrane protein 1, PfEMP1	16.9	1.1586	ALTYKETSGSGEKGE	HLA-DRB1*04:02, HLA-DRB1*04:23, HLA-DRB1*04:08, HLA-DRB1*08:13, HLA-DRB1*08:04, HLA-DRB1*08:06, HLA-DRB1*08:01, HLA-DRB1*11:21, HLA-DRB1*11:02, HLA-DRB1*13:22, HLA-DRB1*13:01, HLA-DRB1*13:28, HLA-DRB1*13:27
						erythrocyte membrane protein 1, PfEMP1	16.9	0.81	CALTYKETSGSGEKG	HLA-DRB1*04:02, HLA-DRB1*04:23, HLA-DRB1*04:08, HLA-DRB1*08:13, HLA-DRB1*08:04, HLA-DRB1*08:06, HLA-DRB1*08:01, HLA-DRB1*11:21, HLA-DRB1*11:02, HLA-DRB1*13:22, HLA-DRB1*13:01, HLA-DRB1*13:28, HLA-DRB1*13:27
						erythrocyte membrane protein 1, PfEMP1	16.28	1.5682	TFFLWHRYKKQKEKK	HLA-DRB1*08:01, HLA-DRB1*08:17, HLA-DRB1*08:06, HLA-DRB1*08:13, HLA-DRB1*08:04, HLA-DRB1*11:01, HLA-DRB1*11:14, HLA-DRB1*11:20, HLA-DRB1*11:21, HLA-DRB1*11:02, HLA-DRB1*13:23, HLA-DRB1*13:07, HLA-DRB1*13:04, HLA-DRB1*13:22, HLA-DRB5*01:05, HLA-DRB5*01:01
						erythrocyte membrane protein 1, PfEMP1	16.28	1.4405	FFLWHRYKKQKEKKP	HLA-DRB1*08:01, HLA-DRB1*08:17, HLA-DRB1*08:06, HLA-DRB1*08:13, HLA-DRB1*08:04, HLA-DRB1*11:01, HLA-DRB1*11:14, HLA-DRB1*11:20, HLA-DRB1*11:21, HLA-DRB1*11:02, HLA-DRB1*13:23, HLA-DRB1*13:07, HLA-DRB1*13:04, HLA-DRB1*13:22, HLA-DRB5*01:05, HLA-DRB5*01:01
						erythrocyte membrane protein 1, PfEMP1	16.28	1.3125	ETFFLWHRYKKQKEK	HLA-DRB1*08:01, HLA-DRB1*08:17, HLA-DRB1*08:06, HLA-DRB1*08:13, HLA-DRB1*08:04, HLA-DRB1*11:01, HLA-DRB1*11:14, HLA-DRB1*11:20, HLA-DRB1*11:21, HLA-DRB1*11:02, HLA-DRB1*13:23, HLA-DRB1*13:07, HLA-DRB1*13:04, HLA-DRB1*13:22, HLA-DRB5*01:05, HLA-DRB5*01:01
						erythrocyte membrane protein 1, PfEMP1	16.28	0.69	VETFFLWHRYKKQKE	HLA-DRB1*08:01, HLA-DRB1*08:17, HLA-DRB1*08:06, HLA-DRB1*08:13, HLA-DRB1*08:04, HLA-DRB1*11:01, HLA-DRB1*11:14, HLA-DRB1*11:20, HLA-DRB1*11:21, HLA-DRB1*11:02, HLA-DRB1*13:23, HLA-DRB1*13:07, HLA-DRB1*13:04, HLA-DRB1*13:22, HLA-DRB5*01:05, HLA-DRB5*01:01
						erythrocyte membrane protein 1, PfEMP1	16.21	0.6867	GVKNKATKPIQLEYE	HLA-DRB1*04:02, HLA-DRB1*08:04, HLA-DRB1*08:06, HLA-DRB1*08:01, HLA-DRB1*08:17, HLA-DRB1*08:13, HLA-DRB1*11:21, HLA-DRB1*11:02, HLA-DRB1*11:20, HLA-DRB1*11:14, HLA-DRB1*13:01, HLA-DRB1*13:22, HLA-DRB1*13:23, HLA-DRB1*13:04, HLA-DRB1*13:28, HLA-DRB1*13:27
						erythrocyte membrane protein 1, PfEMP1	16.21	0.6801	VKNKATKPIQLEYEY	HLA-DRB1*04:02, HLA-DRB1*08:04, HLA-DRB1*08:06, HLA-DRB1*08:01, HLA-DRB1*08:17, HLA-DRB1*08:13, HLA-DRB1*11:21, HLA-DRB1*11:02, HLA-DRB1*11:20, HLA-DRB1*11:14, HLA-DRB1*13:01, HLA-DRB1*13:22, HLA-DRB1*13:23, HLA-DRB1*13:04, HLA-DRB1*13:28, HLA-DRB1*13:27
						erythrocyte membrane protein 1, PfEMP1	16.18	0.7657	EVWRAMTCATTSGKI	HLA-DRB1*01:02, HLA-DRB1*04:08, HLA-DRB1*04:04, HLA-DRB1*04:23, HLA-DRB1*04:26, HLA-DRB1*04:21, HLA-DRB1*04:10, HLA-DRB1*08:01, HLA-DRB1*08:17, HLA-DRB1*08:13, HLA-DRB1*11:28, HLA-DRB1*11:14, HLA-DRB1*11:20, HLA-DRB1*13:07, HLA-DRB1*13:21, HLA-DRB1*13:05, HLA-DRB1*13:23, HLA-DRB5*01:05, HLA-DRB1*15:02
						erythrocyte membrane protein 1, PfEMP1	16.18	0.9323	VWRAMTCATTSGKIP	HLA-DRB1*01:02, HLA-DRB1*04:08, HLA-DRB1*04:23, HLA-DRB1*04:26, HLA-DRB1*04:04, HLA-DRB1*04:21, HLA-DRB1*04:10, HLA-DRB1*08:01, HLA-DRB1*08:17, HLA-DRB1*08:13, HLA-DRB1*11:28, HLA-DRB1*11:14, HLA-DRB1*11:20, HLA-DRB1*13:07, HLA-DRB1*13:21, HLA-DRB1*13:05, HLA-DRB1*13:23, HLA-DRB5*01:05, HLA-DRB1*15:02
						erythrocyte membrane protein 1, PfEMP1	16.05	1.6669	IMPFDAFFFLWLTQM	HLA-DRB1*01:02, HLA-DRB1*03:09, HLA-DRB1*04:08, HLA-DRB1*07:03, HLA-DRB1*08:13, HLA-DRB1*11:20, HLA-DRB1*11:28, HLA-DRB1*13:01, HLA-DRB1*13:05, HLA-DRB1*13:21, HLA-DRB3*01:01, HLA-DRB1*15:06, HLA-DRB1*13:28, HLA-DRB1*13:27, HLA-DRB1*15:02, HLA-DRB5*01:05
						erythrocyte membrane protein 1, PfEMP1	15.98	1.0794	VVMRVSDNAESGFKG	HLA-DRB1*03:08, HLA-DRB1*03:06, HLA-DRB1*03:07, HLA-DRB1*03:05, HLA-DRB1*03:09, HLA-DRB1*04:26, HLA-DRB1*04:21, HLA-DRB1*04:23, HLA-DRB1*04:02, HLA-DRB1*04:08, HLA-DRB1*04:10, HLA-DRB1*08:04, HLA-DRB1*08:13, HLA-DRB1*08:06, HLA-DRB1*08:02, HLA-DRB1*08:01, HLA-DRB1*11:07, HLA-DRB1*11:21, HLA-DRB1*11:02, HLA-DRB1*11:04, HLA-DRB1*11:06, HLA-DRB1*13:07, HLA-DRB1*13:22, HLA-DRB1*13:11, HLA-DRB1*15:06
						erythrocyte membrane protein 1, PfEMP1	15.69	0.6475	MLYLQAQTTARNAGD	HLA-DRB1*01:02, HLA-DRB1*04:01, HLA-DRB1*04:10, HLA-DRB1*04:08, HLA-DRB1*04:21, HLA-DRB1*04:26, HLA-DRB1*13:04, HLA-DRB5*01:05, HLA-DRB5*01:01, HLA-DRB4*01:01
						erythrocyte membrane protein 1, PfEMP1	15.67	1.2518	DVLLAAKFEADFIKE	HLA-DRB1*03:05, HLA-DRB1*03:09, HLA-DRB1*03:08, HLA-DRB1*03:06, HLA-DRB1*03:07, HLA-DRB1*08:04, HLA-DRB1*08:13, HLA-DRB1*11:21, HLA-DRB1*11:02, HLA-DRB1*11:07, HLA-DRB1*11:14, HLA-DRB1*11:04, HLA-DRB1*11:06, HLA-DRB1*11:20, HLA-DRB1*13:22, HLA-DRB1*13:23, HLA-DRB1*13:01, HLA-DRB1*13:04, HLA-DRB1*13:11, HLA-DRB1*13:07, HLA-DRB1*13:28, HLA-DRB1*13:27
						erythrocyte membrane protein 1, PfEMP1	15.67	1.2231	GDVLLAAKFEADFIK	HLA-DRB1*03:05, HLA-DRB1*03:09, HLA-DRB1*03:08, HLA-DRB1*03:06, HLA-DRB1*03:07, HLA-DRB1*08:04, HLA-DRB1*08:13, HLA-DRB1*11:21, HLA-DRB1*11:02, HLA-DRB1*11:07, HLA-DRB1*11:14, HLA-DRB1*11:04, HLA-DRB1*11:06, HLA-DRB1*11:20, HLA-DRB1*13:22, HLA-DRB1*13:23, HLA-DRB1*13:01, HLA-DRB1*13:04, HLA-DRB1*13:11, HLA-DRB1*13:07, HLA-DRB1*13:28, HLA-DRB1*13:27
						erythrocyte membrane protein 1, PfEMP1	15.67	0.9546	VLLAAKFEADFIKEK	HLA-DRB1*03:05, HLA-DRB1*03:09, HLA-DRB1*03:08, HLA-DRB1*03:06, HLA-DRB1*03:07, HLA-DRB1*08:04, HLA-DRB1*08:13, HLA-DRB1*11:21, HLA-DRB1*11:02, HLA-DRB1*11:07, HLA-DRB1*11:14, HLA-DRB1*11:04, HLA-DRB1*11:06, HLA-DRB1*11:20, HLA-DRB1*13:22, HLA-DRB1*13:23, HLA-DRB1*13:01, HLA-DRB1*13:04, HLA-DRB1*13:11, HLA-DRB1*13:07, HLA-DRB1*13:28, HLA-DRB1*13:27
						erythrocyte membrane protein 1, PfEMP1	15.57	0.9677	MEKIQEKIKAVFPTS	HLA-DRB1*08:06, HLA-DRB1*08:04, HLA-DRB1*08:01, HLA-DRB1*08:02, HLA-DRB1*13:01, HLA-DRB1*13:28, HLA-DRB1*13:27
						erythrocyte membrane protein 1, PfEMP1	15.43	0.6635	DTALRDWFVKSAAVE	HLA-DRB1*04:02, HLA-DRB1*08:01, HLA-DRB1*08:17, HLA-DRB1*08:06, HLA-DRB1*11:21, HLA-DRB1*11:02, HLA-DRB1*11:14, HLA-DRB1*13:22, HLA-DRB1*13:23, HLA-DRB1*13:01, HLA-DRB1*13:04, HLA-DRB1*13:28, HLA-DRB1*13:27
						erythrocyte membrane protein 1, PfEMP1	15.41	0.7986	EKLEFLKQKKKYKNE	HLA-DRB1*08:06, HLA-DRB1*08:01, HLA-DRB1*08:17, HLA-DRB1*08:04, HLA-DRB1*08:13, HLA-DRB1*11:01, HLA-DRB1*11:14, HLA-DRB1*11:20, HLA-DRB1*13:23, HLA-DRB1*13:04, HLA-DRB1*13:07, HLA-DRB5*01:01, HLA-DRB5*01:05
						erythrocyte membrane protein 1, PfEMP1	15.41	0.7405	KLEFLKQKKKYKNEI	HLA-DRB1*08:06, HLA-DRB1*08:01, HLA-DRB1*08:17, HLA-DRB1*08:04, HLA-DRB1*11:01, HLA-DRB1*08:13, HLA-DRB1*11:14, HLA-DRB1*11:20, HLA-DRB1*13:23, HLA-DRB1*13:04, HLA-DRB1*13:07, HLA-DRB5*01:01, HLA-DRB5*01:05
						erythrocyte membrane protein 1, PfEMP1	15.11	0.5355	NFLQDYNKIKKKLNT	HLA-DRB1*04:26, HLA-DRB1*04:21, HLA-DRB1*08:04, HLA-DRB1*08:13, HLA-DRB1*08:01, HLA-DRB1*11:01, HLA-DRB1*13:21, HLA-DRB1*13:07, HLA-DRB5*01:01
						erythrocyte membrane protein 1, PfEMP1	15.03	1.2071	ESDDYTYIGDISSSD	HLA-DRB1*03:09, HLA-DRB1*03:05, HLA-DRB1*04:05, HLA-DRB1*04:21, HLA-DRB1*04:08, HLA-DRB1*04:01, HLA-DRB1*04:26
						erythrocyte membrane protein 1, PfEMP1	15.03	1.2027	YTYIGDISSSDITSS	HLA-DRB1*03:09, HLA-DRB1*03:05, HLA-DRB1*04:05, HLA-DRB1*04:21, HLA-DRB1*04:08, HLA-DRB1*04:01, HLA-DRB1*04:26
						erythrocyte membrane protein 1, PfEMP1	15.03	1.1361	SDDYTYIGDISSSDI	HLA-DRB1*03:09, HLA-DRB1*03:05, HLA-DRB1*04:05, HLA-DRB1*04:21, HLA-DRB1*04:08, HLA-DRB1*04:01, HLA-DRB1*04:26
						erythrocyte membrane protein 1, PfEMP1	15.03	0.9871	DDYTYIGDISSSDIT	HLA-DRB1*03:09, HLA-DRB1*03:05, HLA-DRB1*04:05, HLA-DRB1*04:21, HLA-DRB1*04:08, HLA-DRB1*04:01, HLA-DRB1*04:26
						erythrocyte membrane protein 1, PfEMP1	15.03	0.9766	DYTYIGDISSSDITS	HLA-DRB1*03:09, HLA-DRB1*03:05, HLA-DRB1*04:05, HLA-DRB1*04:21, HLA-DRB1*04:08, HLA-DRB1*04:01, HLA-DRB1*04:26
						erythrocyte membrane protein 1, PfEMP1	15	0.7983	VDTFLKLLNEEKECK	HLA-DRB1*04:01, HLA-DRB1*04:26, HLA-DRB1*04:05, HLA-DRB1*04:08, HLA-DRB1*04:21, HLA-DRB5*01:01
						erythrocyte membrane protein 1, PfEMP1	15	0.7642	DTFLKLLNEEKECKN	HLA-DRB1*04:26, HLA-DRB1*04:01, HLA-DRB1*04:08, HLA-DRB1*04:05, HLA-DRB1*04:21
						erythrocyte membrane protein 1, PfEMP1	14.77	1.3762	KIMPFDAFFFLWLTQ	HLA-DRB1*01:02, HLA-DRB1*07:03, HLA-DRB1*11:20, HLA-DRB1*13:01, HLA-DRB3*01:01, HLA-DRB1*15:06, HLA-DRB1*13:28, HLA-DRB1*13:27, HLA-DRB1*15:02, HLA-DRB5*01:05
						erythrocyte membrane protein 1, PfEMP1	14.67	1.3784	SIEWRKKLKTCINNE	HLA-DRB1*03:09, HLA-DRB1*03:05, HLA-DRB1*08:13, HLA-DRB1*08:17, HLA-DRB1*08:01, HLA-DRB1*08:06, HLA-DRB1*08:04, HLA-DRB1*11:20, HLA-DRB1*11:14, HLA-DRB1*11:21, HLA-DRB1*11:02, HLA-DRB1*11:28, HLA-DRB1*13:23, HLA-DRB1*13:01, HLA-DRB1*13:22, HLA-DRB1*13:05, HLA-DRB1*13:28, HLA-DRB1*13:27
						erythrocyte membrane protein 1, PfEMP1	14.67	1.0411	DSIEWRKKLKTCINN	HLA-DRB1*03:09, HLA-DRB1*03:05, HLA-DRB1*08:13, HLA-DRB1*08:17, HLA-DRB1*08:01, HLA-DRB1*08:06, HLA-DRB1*08:04, HLA-DRB1*11:20, HLA-DRB1*11:14, HLA-DRB1*11:21, HLA-DRB1*11:02, HLA-DRB1*11:28, HLA-DRB1*13:23, HLA-DRB1*13:01, HLA-DRB1*13:22, HLA-DRB1*13:05, HLA-DRB1*13:28, HLA-DRB1*13:27
						erythrocyte membrane protein 1, PfEMP1	14.67	0.8615	LDDSIEWRKKLKTCI	HLA-DRB1*03:09, HLA-DRB1*03:05, HLA-DRB1*08:13, HLA-DRB1*08:17, HLA-DRB1*08:01, HLA-DRB1*08:06, HLA-DRB1*08:04, HLA-DRB1*11:20, HLA-DRB1*11:14, HLA-DRB1*11:21, HLA-DRB1*11:02, HLA-DRB1*11:28, HLA-DRB1*13:23, HLA-DRB1*13:01, HLA-DRB1*13:22, HLA-DRB1*13:05, HLA-DRB1*13:28, HLA-DRB1*13:27
						erythrocyte membrane protein 1, PfEMP1	14.67	0.8539	DDSIEWRKKLKTCIN	HLA-DRB1*03:09, HLA-DRB1*03:05, HLA-DRB1*08:13, HLA-DRB1*08:17, HLA-DRB1*08:01, HLA-DRB1*08:06, HLA-DRB1*08:04, HLA-DRB1*11:20, HLA-DRB1*11:14, HLA-DRB1*11:21, HLA-DRB1*11:02, HLA-DRB1*11:28, HLA-DRB1*13:23, HLA-DRB1*13:01, HLA-DRB1*13:22, HLA-DRB1*13:05, HLA-DRB1*13:28, HLA-DRB1*13:27
						erythrocyte membrane protein 1, PfEMP1	14.54	0.6275	CKTTVRGKKKFDYQQ	HLA-DRB1*08:06, HLA-DRB1*08:04, HLA-DRB1*08:01, HLA-DRB1*08:13, HLA-DRB1*08:17, HLA-DRB1*11:21, HLA-DRB1*11:02, HLA-DRB1*11:20, HLA-DRB1*11:14, HLA-DRB1*13:01, HLA-DRB1*13:04, HLA-DRB1*13:22, HLA-DRB1*13:23, HLA-DRB1*13:28, HLA-DRB1*13:27
						erythrocyte membrane protein 1, PfEMP1	13.91	0.7899	KQDFISNISQNSQMD	HLA-DRB1*03:05, HLA-DRB1*04:26, HLA-DRB1*04:21, HLA-DRB1*04:01, HLA-DRB1*04:02, HLA-DRB1*04:08, HLA-DRB1*11:14, HLA-DRB1*13:23
						erythrocyte membrane protein 1, PfEMP1	13.91	0.5782	QDFISNISQNSQMDL	HLA-DRB1*03:05, HLA-DRB1*04:26, HLA-DRB1*04:21, HLA-DRB1*04:01, HLA-DRB1*04:02, HLA-DRB1*04:08, HLA-DRB1*11:14, HLA-DRB1*13:23
						erythrocyte membrane protein 1, PfEMP1	13.41	0.7198	IMEKIQEKIKAVFPT	HLA-DRB1*08:06, HLA-DRB1*08:04, HLA-DRB1*08:01, HLA-DRB1*13:01, HLA-DRB1*13:28, HLA-DRB1*13:27
						erythrocyte membrane protein 1, PfEMP1	13.41	0.5574	DIMEKIQEKIKAVFP	HLA-DRB1*08:06, HLA-DRB1*08:04, HLA-DRB1*08:01, HLA-DRB1*13:01, HLA-DRB1*13:28, HLA-DRB1*13:27
						erythrocyte membrane protein 1, PfEMP1	13.24	0.9566	EKPTNCIRGCKKPCE	HLA-DRB1*03:09, HLA-DRB1*08:06, HLA-DRB1*08:17, HLA-DRB1*08:01, HLA-DRB1*11:07, HLA-DRB1*11:28, HLA-DRB1*13:04, HLA-DRB1*13:21, HLA-DRB1*13:01, HLA-DRB1*13:05, HLA-DRB1*13:28, HLA-DRB1*13:27
						erythrocyte membrane protein 1, PfEMP1	13.24	0.8647	KPTNCIRGCKKPCEC	HLA-DRB1*03:09, HLA-DRB1*08:06, HLA-DRB1*08:17, HLA-DRB1*08:01, HLA-DRB1*11:07, HLA-DRB1*11:28, HLA-DRB1*13:04, HLA-DRB1*13:21, HLA-DRB1*13:01, HLA-DRB1*13:05, HLA-DRB1*13:28, HLA-DRB1*13:27
						erythrocyte membrane protein 1, PfEMP1	13.24	0.7361	PTNCIRGCKKPCECF	HLA-DRB1*03:09, HLA-DRB1*08:06, HLA-DRB1*08:17, HLA-DRB1*08:01, HLA-DRB1*11:07, HLA-DRB1*11:28, HLA-DRB1*13:04, HLA-DRB1*13:21, HLA-DRB1*13:01, HLA-DRB1*13:05, HLA-DRB1*13:28, HLA-DRB1*13:27
						erythrocyte membrane protein 1, PfEMP1	12.71	0.6347	LYLQAQTTARNAGDT	HLA-DRB1*04:01, HLA-DRB1*04:10, HLA-DRB1*04:08, HLA-DRB1*04:21, HLA-DRB1*04:26, HLA-DRB1*13:04, HLA-DRB5*01:05, HLA-DRB5*01:01
						erythrocyte membrane protein 1, PfEMP1	12.71	0.7466	YLQAQTTARNAGDTA	HLA-DRB1*04:10, HLA-DRB1*04:08, HLA-DRB1*04:21, HLA-DRB1*04:01, HLA-DRB1*04:26, HLA-DRB1*13:04, HLA-DRB5*01:05, HLA-DRB5*01:01
						erythrocyte membrane protein 1, PfEMP1	12.27	0.6103	AVETFFLWHRYKKQK	HLA-DRB1*08:04, HLA-DRB1*11:01, HLA-DRB1*08:13, HLA-DRB1*11:14, HLA-DRB1*11:20, HLA-DRB1*11:21, HLA-DRB1*11:02, HLA-DRB1*13:23, HLA-DRB1*13:07, HLA-DRB1*13:22, HLA-DRB5*01:05, HLA-DRB5*01:01
						erythrocyte membrane protein 1, PfEMP1	12.17	0.9647	TFLKLLNEEKECKNH	HLA-DRB1*04:26, HLA-DRB1*04:08, HLA-DRB1*04:21, HLA-DRB1*04:01
						erythrocyte membrane protein 1, PfEMP1	12.02	0.8876	RSESVLHGLLSNATI	HLA-DRB1*01:02, HLA-DRB1*04:05, HLA-DRB1*04:10, HLA-DRB1*04:04, HLA-DRB1*04:23, HLA-DRB1*04:08
						erythrocyte membrane protein 1, PfEMP1	12.02	1.1003	GRSESVLHGLLSNAT	HLA-DRB1*01:02, HLA-DRB1*04:10, HLA-DRB1*04:04, HLA-DRB1*04:23, HLA-DRB1*04:05, HLA-DRB1*04:08
						erythrocyte membrane protein 1, PfEMP1	11.7	1.0767	WRAMTCATTSGKIPC	HLA-DRB1*01:02, HLA-DRB1*04:08, HLA-DRB1*04:23, HLA-DRB1*04:26, HLA-DRB1*04:21, HLA-DRB1*04:10, HLA-DRB1*08:01, HLA-DRB1*08:17, HLA-DRB1*08:13, HLA-DRB1*11:28, HLA-DRB1*11:14, HLA-DRB1*11:20, HLA-DRB1*13:07, HLA-DRB1*13:21, HLA-DRB1*13:05, HLA-DRB1*13:23, HLA-DRB5*01:05, HLA-DRB1*15:02
						erythrocyte membrane protein 1, PfEMP1	11.65	0.618	PSDTALRDWFVKSAA	HLA-DRB1*04:02, HLA-DRB1*11:21, HLA-DRB1*11:02, HLA-DRB1*11:14, HLA-DRB1*13:22, HLA-DRB1*13:23, HLA-DRB1*13:01, HLA-DRB1*13:04, HLA-DRB1*13:28, HLA-DRB1*13:27
						erythrocyte membrane protein 1, PfEMP1	11.65	0.6172	SDTALRDWFVKSAAV	HLA-DRB1*04:02, HLA-DRB1*11:21, HLA-DRB1*11:02, HLA-DRB1*11:14, HLA-DRB1*13:22, HLA-DRB1*13:23, HLA-DRB1*13:01, HLA-DRB1*13:04, HLA-DRB1*13:28, HLA-DRB1*13:27
						erythrocyte membrane protein 1, PfEMP1	11.65	0.7319	KPSDTALRDWFVKSA	HLA-DRB1*04:02, HLA-DRB1*11:21, HLA-DRB1*11:02, HLA-DRB1*11:14, HLA-DRB1*13:22, HLA-DRB1*13:23, HLA-DRB1*13:01, HLA-DRB1*13:04, HLA-DRB3*01:01, HLA-DRB1*13:28, HLA-DRB1*13:27
						erythrocyte membrane protein 1, PfEMP1	11.21	0.8521	KRDTFNTQSDIPSDT	HLA-DRB1*04:01
						erythrocyte membrane protein 1, PfEMP1	11.21	0.6582	DTFNTQSDIPSDTST	HLA-DRB1*04:01
						erythrocyte membrane protein 1, PfEMP1	11.21	0.5858	RDTFNTQSDIPSDTS	HLA-DRB1*04:01
						erythrocyte membrane protein 1, PfEMP1	11.2	0.5496	GENNITRVLNSDVSI	HLA-DRB1*04:05, HLA-DRB1*04:04, HLA-DRB1*04:23, HLA-DRB1*04:10, HLA-DRB1*04:08, HLA-DRB1*08:02
						erythrocyte membrane protein 1, PfEMP1	10.59	1.0595	KELKEKLKSNKGHGI	HLA-DRB1*01:02, HLA-DRB1*08:13, HLA-DRB1*08:04, HLA-DRB1*13:02
						erythrocyte membrane protein 1, PfEMP1	10.59	1.0115	ELKEKLKSNKGHGII	HLA-DRB1*01:02, HLA-DRB1*08:13, HLA-DRB1*08:04, HLA-DRB1*13:02
						erythrocyte membrane protein 1, PfEMP1	10.59	0.6396	LKEKLKSNKGHGIIR	HLA-DRB1*01:02, HLA-DRB1*08:13, HLA-DRB1*08:04, HLA-DRB1*13:02
						erythrocyte membrane protein 1, PfEMP1	10.54	1.1615	ENVIKTLKYSGDKDD	HLA-DRB1*11:01
						erythrocyte membrane protein 1, PfEMP1	10.54	1.045	DENVIKTLKYSGDKD	HLA-DRB1*11:01
						erythrocyte membrane protein 1, PfEMP1	10.54	0.9152	NVIKTLKYSGDKDDI	HLA-DRB1*11:01
						erythrocyte membrane protein 1, PfEMP1	10.54	0.8843	GDENVIKTLKYSGDK	HLA-DRB1*11:01
						erythrocyte membrane protein 1, PfEMP1	10.52	0.5867	ISGNHNVNIYDELLK	HLA-DRB1*08:04, HLA-DRB1*08:13, HLA-DRB1*13:02, HLA-DRB1*15:06, HLA-DRB1*15:02
						erythrocyte membrane protein 1, PfEMP1	10.51	1.5299	DAFFFLWLTQMLDDS	HLA-DRB1*03:09, HLA-DRB1*04:02, HLA-DRB1*04:05, HLA-DRB1*04:08, HLA-DRB1*04:21, HLA-DRB1*07:03, HLA-DRB1*08:17, HLA-DRB1*08:13, HLA-DRB1*11:20, HLA-DRB1*11:14, HLA-DRB1*11:28, HLA-DRB1*12:01, HLA-DRB1*13:21, HLA-DRB1*13:23, HLA-DRB1*13:05
						erythrocyte membrane protein 1, PfEMP1	10.51	1.6374	AFFFLWLTQMLDDSI	HLA-DRB1*03:09, HLA-DRB1*04:02, HLA-DRB1*04:05, HLA-DRB1*04:08, HLA-DRB1*04:21, HLA-DRB1*07:03, HLA-DRB1*08:17, HLA-DRB1*08:13, HLA-DRB1*11:20, HLA-DRB1*11:14, HLA-DRB1*11:28, HLA-DRB1*12:01, HLA-DRB1*13:21, HLA-DRB1*13:23, HLA-DRB1*13:05, HLA-DRB3*01:01
						erythrocyte membrane protein 1, PfEMP1	9.98	2.0574	MRVSDNAESGFKGDL	HLA-DRB1*03:08, HLA-DRB1*03:06, HLA-DRB1*03:07, HLA-DRB1*03:05, HLA-DRB1*03:09, HLA-DRB1*04:26, HLA-DRB1*04:21, HLA-DRB1*04:23, HLA-DRB1*04:02, HLA-DRB1*04:08, HLA-DRB1*04:10, HLA-DRB1*08:04, HLA-DRB1*11:07, HLA-DRB1*11:21, HLA-DRB1*11:02, HLA-DRB1*11:04, HLA-DRB1*11:06, HLA-DRB1*13:07, HLA-DRB1*13:22, HLA-DRB1*13:11
						erythrocyte membrane protein 1, PfEMP1	9.98	1.9237	VMRVSDNAESGFKGD	HLA-DRB1*03:08, HLA-DRB1*03:06, HLA-DRB1*03:07, HLA-DRB1*03:05, HLA-DRB1*03:09, HLA-DRB1*04:26, HLA-DRB1*04:21, HLA-DRB1*04:23, HLA-DRB1*04:02, HLA-DRB1*04:08, HLA-DRB1*04:10, HLA-DRB1*08:04, HLA-DRB1*11:07, HLA-DRB1*11:21, HLA-DRB1*11:02, HLA-DRB1*11:04, HLA-DRB1*11:06, HLA-DRB1*13:07, HLA-DRB1*13:22, HLA-DRB1*13:11
						erythrocyte membrane protein 1, PfEMP1	9.93	1.0421	ALVTHWVDNFLQDYN	HLA-DRB1*03:09, HLA-DRB1*04:21, HLA-DRB1*04:26, HLA-DRB1*11:20, HLA-DRB1*11:21, HLA-DRB1*11:02, HLA-DRB1*13:01, HLA-DRB1*13:04, HLA-DRB1*13:22, HLA-DRB1*13:28, HLA-DRB1*13:27
						erythrocyte membrane protein 1, PfEMP1	9.93	0.993	LVTHWVDNFLQDYNK	HLA-DRB1*03:09, HLA-DRB1*04:21, HLA-DRB1*04:26, HLA-DRB1*11:20, HLA-DRB1*11:21, HLA-DRB1*11:02, HLA-DRB1*13:01, HLA-DRB1*13:04, HLA-DRB1*13:22, HLA-DRB1*13:28, HLA-DRB1*13:27
						erythrocyte membrane protein 1, PfEMP1	9.93	1.3798	TPLDDYIPQRLRWMT	HLA-DRB1*11:20, HLA-DRB1*11:14, HLA-DRB1*11:21, HLA-DRB1*11:02, HLA-DRB1*13:23, HLA-DRB1*13:01, HLA-DRB1*13:04, HLA-DRB1*13:22, HLA-DRB1*13:28, HLA-DRB1*13:27
						erythrocyte membrane protein 1, PfEMP1	9.93	1.2668	PLDDYIPQRLRWMTE	HLA-DRB1*11:20, HLA-DRB1*11:14, HLA-DRB1*11:21, HLA-DRB1*11:02, HLA-DRB1*13:23, HLA-DRB1*13:01, HLA-DRB1*13:04, HLA-DRB1*13:22, HLA-DRB1*13:28, HLA-DRB1*13:27
						erythrocyte membrane protein 1, PfEMP1	9.93	1.1937	VTPLDDYIPQRLRWM	HLA-DRB1*11:20, HLA-DRB1*11:14, HLA-DRB1*11:21, HLA-DRB1*11:02, HLA-DRB1*13:23, HLA-DRB1*13:01, HLA-DRB1*13:04, HLA-DRB1*13:22, HLA-DRB1*13:28, HLA-DRB1*13:27
						erythrocyte membrane protein 1, PfEMP1	9.93	1.0382	LDDYIPQRLRWMTEW	HLA-DRB1*11:20, HLA-DRB1*11:14, HLA-DRB1*11:21, HLA-DRB1*11:02, HLA-DRB1*13:23, HLA-DRB1*13:01, HLA-DRB1*13:04, HLA-DRB1*13:22, HLA-DRB1*13:28, HLA-DRB1*13:27
						erythrocyte membrane protein 1, PfEMP1	9.93	0.889	DYIPQRLRWMTEWSE	HLA-DRB1*11:20, HLA-DRB1*11:14, HLA-DRB1*11:21, HLA-DRB1*11:02, HLA-DRB1*13:23, HLA-DRB1*13:01, HLA-DRB1*13:04, HLA-DRB1*13:22, HLA-DRB1*13:28, HLA-DRB1*13:27
						erythrocyte membrane protein 1, PfEMP1	9.93	0.7801	YIPQRLRWMTEWSEW	HLA-DRB1*11:20, HLA-DRB1*11:14, HLA-DRB1*11:21, HLA-DRB1*11:02, HLA-DRB1*13:23, HLA-DRB1*13:01, HLA-DRB1*13:04, HLA-DRB1*13:22, HLA-DRB1*13:28, HLA-DRB1*13:27
						erythrocyte membrane protein 1, PfEMP1	9.93	0.5227	DDYIPQRLRWMTEWS	HLA-DRB1*11:20, HLA-DRB1*11:14, HLA-DRB1*11:21, HLA-DRB1*11:02, HLA-DRB1*13:23, HLA-DRB1*13:01, HLA-DRB1*13:04, HLA-DRB1*13:22, HLA-DRB1*13:28, HLA-DRB1*13:27
						erythrocyte membrane protein 1, PfEMP1	9.78	0.9822	EKLKSNKGHGIIRDT	HLA-DRB1*01:02, HLA-DRB1*13:02
						erythrocyte membrane protein 1, PfEMP1	9.78	0.8137	KEKLKSNKGHGIIRD	HLA-DRB1*01:02, HLA-DRB1*13:02
						erythrocyte membrane protein 1, PfEMP1	9.16	1.5121	PFDAFFFLWLTQMLD	HLA-DRB1*03:09, HLA-DRB1*04:02, HLA-DRB1*04:05, HLA-DRB1*04:08, HLA-DRB1*04:21, HLA-DRB1*07:03, HLA-DRB1*08:17, HLA-DRB1*08:13, HLA-DRB1*11:20, HLA-DRB1*11:14, HLA-DRB1*11:28, HLA-DRB1*13:21, HLA-DRB1*13:23, HLA-DRB1*13:05, HLA-DRB1*15:02
						erythrocyte membrane protein 1, PfEMP1	9.16	1.4274	FDAFFFLWLTQMLDD	HLA-DRB1*03:09, HLA-DRB1*04:02, HLA-DRB1*04:05, HLA-DRB1*04:08, HLA-DRB1*04:21, HLA-DRB1*07:03, HLA-DRB1*08:17, HLA-DRB1*08:13, HLA-DRB1*11:20, HLA-DRB1*11:14, HLA-DRB1*11:28, HLA-DRB1*13:21, HLA-DRB1*13:23, HLA-DRB1*13:05, HLA-DRB1*15:02
						erythrocyte membrane protein 1, PfEMP1	9.16	1.7501	MPFDAFFFLWLTQML	HLA-DRB1*03:09, HLA-DRB1*04:02, HLA-DRB1*04:08, HLA-DRB1*04:05, HLA-DRB1*04:21, HLA-DRB1*07:03, HLA-DRB1*08:13, HLA-DRB1*11:20, HLA-DRB1*11:14, HLA-DRB1*11:28, HLA-DRB1*13:23, HLA-DRB1*13:05, HLA-DRB1*13:21, HLA-DRB1*15:02
						erythrocyte membrane protein 1, PfEMP1	9.13	0.7832	VRFSDIYGGQCTDNK	HLA-DRB1*03:09, HLA-DRB1*03:05, HLA-DRB1*03:08, HLA-DRB1*03:06, HLA-DRB1*03:07, HLA-DRB1*04:26, HLA-DRB1*04:21, HLA-DRB1*07:03, HLA-DRB1*11:07, HLA-DRB1*11:20, HLA-DRB1*13:01, HLA-DRB1*13:04, HLA-DRB1*13:28, HLA-DRB1*13:27
						erythrocyte membrane protein 1, PfEMP1	9.13	1.0716	LDVRFSDIYGGQCTD	HLA-DRB1*03:09, HLA-DRB1*03:05, HLA-DRB1*03:08, HLA-DRB1*03:06, HLA-DRB1*03:07, HLA-DRB1*07:03, HLA-DRB1*11:07, HLA-DRB1*11:20, HLA-DRB1*13:01, HLA-DRB1*13:04, HLA-DRB1*13:28, HLA-DRB1*13:27
						erythrocyte membrane protein 1, PfEMP1	9.13	0.8652	DVRFSDIYGGQCTDN	HLA-DRB1*03:09, HLA-DRB1*03:05, HLA-DRB1*03:08, HLA-DRB1*03:06, HLA-DRB1*03:07, HLA-DRB1*07:03, HLA-DRB1*11:07, HLA-DRB1*11:20, HLA-DRB1*13:01, HLA-DRB1*13:04, HLA-DRB1*13:28, HLA-DRB1*13:27
						erythrocyte membrane protein 1, PfEMP1	9.13	0.5683	NRLDVRFSDIYGGQC	HLA-DRB1*03:09, HLA-DRB1*03:05, HLA-DRB1*03:08, HLA-DRB1*03:06, HLA-DRB1*03:07, HLA-DRB1*07:03, HLA-DRB1*11:07, HLA-DRB1*11:20, HLA-DRB1*13:01, HLA-DRB1*13:04, HLA-DRB1*13:28, HLA-DRB1*13:27
						erythrocyte membrane protein 1, PfEMP1	9.13	0.5278	RLDVRFSDIYGGQCT	HLA-DRB1*03:09, HLA-DRB1*03:05, HLA-DRB1*03:08, HLA-DRB1*03:06, HLA-DRB1*03:07, HLA-DRB1*07:03, HLA-DRB1*11:07, HLA-DRB1*11:20, HLA-DRB1*13:01, HLA-DRB1*13:04, HLA-DRB1*13:28, HLA-DRB1*13:27
						erythrocyte membrane protein 1, PfEMP1	8.98	0.5208	TNGENNITRVLNSDV	HLA-DRB1*04:05, HLA-DRB1*04:04, HLA-DRB1*04:23, HLA-DRB1*04:10, HLA-DRB1*04:08
						erythrocyte membrane protein 1, PfEMP1	8.04	0.5309	DYNKIKKKLNTCMNS	HLA-DRB1*04:02, HLA-DRB1*08:01, HLA-DRB1*08:02, HLA-DRB1*13:21, HLA-DRB1*13:07
						erythrocyte membrane protein 1, PfEMP1	8.04	0.7598	YNKIKKKLNTCMNSS	HLA-DRB1*04:02, HLA-DRB1*08:02, HLA-DRB1*08:01, HLA-DRB1*13:21, HLA-DRB1*13:07
						erythrocyte membrane protein 1, PfEMP1	8.02	1.0355	DFLRQMFYTLGDYRD	HLA-DRB1*04:10, HLA-DRB1*04:04, HLA-DRB1*04:23, HLA-DRB1*04:05, HLA-DRB1*07:03, HLA-DRB5*01:05
						erythrocyte membrane protein 1, PfEMP1	7.9	0.6956	RYVPYKSGQYNGKKY	HLA-DRB1*08:01, HLA-DRB1*08:17, HLA-DRB1*08:06, HLA-DRB1*08:04, HLA-DRB1*08:13, HLA-DRB1*15:02, HLA-DRB5*01:05, HLA-DRB1*15:06, HLA-DRB5*01:01
						erythrocyte membrane protein 1, PfEMP1	7.9	0.7926	KNRYVPYKSGQYNGK	HLA-DRB1*08:01, HLA-DRB1*08:17, HLA-DRB1*08:06, HLA-DRB1*08:04, HLA-DRB1*08:13, HLA-DRB1*15:02, HLA-DRB5*01:05, HLA-DRB5*01:01, HLA-DRB1*15:06
						erythrocyte membrane protein 1, PfEMP1	7.9	0.743	NRYVPYKSGQYNGKK	HLA-DRB1*08:01, HLA-DRB1*08:17, HLA-DRB1*08:06, HLA-DRB1*08:04, HLA-DRB1*08:13, HLA-DRB1*15:02, HLA-DRB5*01:05, HLA-DRB5*01:01, HLA-DRB1*15:06
						erythrocyte membrane protein 1, PfEMP1	7.71	0.8498	ERYITLEYILNEFFM	HLA-DRB1*04:05, HLA-DRB1*04:21, HLA-DRB1*04:04
						erythrocyte membrane protein 1, PfEMP1	7.71	0.8818	RYITLEYILNEFFMD	HLA-DRB1*04:05, HLA-DRB1*04:21, HLA-DRB1*04:04, HLA-DRB3*01:01
						erythrocyte membrane protein 1, PfEMP1	7.71	0.7323	YITLEYILNEFFMDK	HLA-DRB1*04:05, HLA-DRB1*04:21, HLA-DRB1*04:04, HLA-DRB3*01:01
						erythrocyte membrane protein 1, PfEMP1	7.52	1.3516	KKLKTCINNEKPTNC	HLA-DRB1*04:23, HLA-DRB1*04:02, HLA-DRB1*04:08, HLA-DRB1*04:04
						erythrocyte membrane protein 1, PfEMP1	7.52	1.182	RKKLKTCINNEKPTN	HLA-DRB1*04:23, HLA-DRB1*04:02, HLA-DRB1*04:08, HLA-DRB1*04:04
						erythrocyte membrane protein 1, PfEMP1	7.25	0.892	LQNLGSCKKYNGEGK	HLA-DRB1*04:23, HLA-DRB1*04:08, HLA-DRB1*04:26, HLA-DRB1*04:10, HLA-DRB1*08:04, HLA-DRB1*11:04, HLA-DRB1*11:06, HLA-DRB1*13:07, HLA-DRB1*13:11, HLA-DRB5*01:05
						erythrocyte membrane protein 1, PfEMP1	7.25	0.69	FLQNLGSCKKYNGEG	HLA-DRB1*04:23, HLA-DRB1*04:08, HLA-DRB1*04:26, HLA-DRB1*04:10, HLA-DRB1*08:04, HLA-DRB1*11:04, HLA-DRB1*11:06, HLA-DRB1*13:07, HLA-DRB1*13:11, HLA-DRB5*01:05, HLA-DRB5*01:01
						erythrocyte membrane protein 1, PfEMP1	7.09	1.2672	EFKVKLEKCNCGSDA	HLA-DRB1*01:02, HLA-DRB1*04:21, HLA-DRB1*04:26, HLA-DRB1*08:01
						erythrocyte membrane protein 1, PfEMP1	7.09	1.2447	SEFKVKLEKCNCGSD	HLA-DRB1*01:02, HLA-DRB1*04:21, HLA-DRB1*04:26, HLA-DRB1*08:01
						erythrocyte membrane protein 1, PfEMP1	7.09	1.1009	CSEFKVKLEKCNCGS	HLA-DRB1*01:02, HLA-DRB1*04:21, HLA-DRB1*04:26, HLA-DRB1*08:01
						erythrocyte membrane protein 1, PfEMP1	7.09	1.062	FKVKLEKCNCGSDAK	HLA-DRB1*01:02, HLA-DRB1*04:21, HLA-DRB1*04:26, HLA-DRB1*08:01
						erythrocyte membrane protein 1, PfEMP1	7.09	1.0432	PCSEFKVKLEKCNCG	HLA-DRB1*01:02, HLA-DRB1*04:21, HLA-DRB1*04:26, HLA-DRB1*08:01
						erythrocyte membrane protein 1, PfEMP1	6.78	1.1426	DLINDSISGNHNVNI	HLA-DRB1*03:08, HLA-DRB1*03:06, HLA-DRB1*03:07, HLA-DRB1*03:09, HLA-DRB1*03:05, HLA-DRB1*11:07, HLA-DRB1*13:02
						erythrocyte membrane protein 1, PfEMP1	6.78	1.0282	LINDSISGNHNVNIY	HLA-DRB1*03:08, HLA-DRB1*03:06, HLA-DRB1*03:07, HLA-DRB1*03:09, HLA-DRB1*03:05, HLA-DRB1*11:07, HLA-DRB1*13:02
						erythrocyte membrane protein 1, PfEMP1	6.69	0.9004	SISGNHNVNIYDELL	HLA-DRB1*13:02
						erythrocyte membrane protein 1, PfEMP1	6.69	0.8783	INDSISGNHNVNIYD	HLA-DRB1*13:02
						erythrocyte membrane protein 1, PfEMP1	6.69	0.7228	DSISGNHNVNIYDEL	HLA-DRB1*13:02
						erythrocyte membrane protein 1, PfEMP1	6.69	0.6559	NDSISGNHNVNIYDE	HLA-DRB1*13:02
						erythrocyte membrane protein 1, PfEMP1	6.44	0.9712	SSSRALKAHAHLGTY	HLA-DRB1*09:01, HLA-DRB1*15:06
						erythrocyte membrane protein 1, PfEMP1	6.44	0.8939	SRALKAHAHLGTYKH	HLA-DRB1*09:01, HLA-DRB1*15:06
						erythrocyte membrane protein 1, PfEMP1	6.44	0.7908	SSSSRALKAHAHLGT	HLA-DRB1*09:01, HLA-DRB1*15:06
						erythrocyte membrane protein 1, PfEMP1	6.44	0.6682	SSRALKAHAHLGTYK	HLA-DRB1*09:01, HLA-DRB1*15:06
						erythrocyte membrane protein 1, PfEMP1	6.42	1.0392	QLGSSSSRALKAHAH	HLA-DRB1*09:01, HLA-DRB1*07:03
						erythrocyte membrane protein 1, PfEMP1	6.4	1.1892	PYKSPKYKTLIDVVL	HLA-DRB1*09:01
						erythrocyte membrane protein 1, PfEMP1	6.4	1.0512	YKSPKYKTLIDVVLE	HLA-DRB1*09:01
						erythrocyte membrane protein 1, PfEMP1	6.4	0.8981	KSPKYKTLIDVVLEP	HLA-DRB1*09:01
						erythrocyte membrane protein 1, PfEMP1	6.4	0.7777	SPKYKTLIDVVLEPS	HLA-DRB1*09:01
						erythrocyte membrane protein 1, PfEMP1	6.18	1.4673	FFFLWLTQMLDDSIE	HLA-DRB1*03:09, HLA-DRB1*04:02, HLA-DRB1*04:05, HLA-DRB1*04:08, HLA-DRB1*04:21, HLA-DRB1*07:03, HLA-DRB1*08:17, HLA-DRB1*08:13, HLA-DRB1*11:20, HLA-DRB1*11:14, HLA-DRB1*11:28, HLA-DRB1*13:21, HLA-DRB1*13:23, HLA-DRB1*13:05
						erythrocyte membrane protein 1, PfEMP1	6.18	0.9443	FFLWLTQMLDDSIEW	HLA-DRB1*04:02, HLA-DRB1*04:08, HLA-DRB1*04:05, HLA-DRB1*04:21, HLA-DRB1*07:03, HLA-DRB1*08:17, HLA-DRB1*11:20, HLA-DRB1*11:14, HLA-DRB1*11:28, HLA-DRB1*13:21, HLA-DRB1*13:23, HLA-DRB1*13:05, HLA-DRB3*01:01
						erythrocyte membrane protein 1, PfEMP1	6.12	0.9263	NGYGENYNVKTILEK	HLA-DRB1*08:13, HLA-DRB1*08:17, HLA-DRB1*08:04, HLA-DRB1*08:01, HLA-DRB1*11:14, HLA-DRB1*11:20, HLA-DRB1*11:28, HLA-DRB1*11:21, HLA-DRB1*11:02, HLA-DRB1*13:23, HLA-DRB1*13:05, HLA-DRB1*13:07, HLA-DRB1*13:22
						erythrocyte membrane protein 1, PfEMP1	6.12	0.7678	GYGENYNVKTILEKF	HLA-DRB1*08:13, HLA-DRB1*08:17, HLA-DRB1*08:04, HLA-DRB1*08:01, HLA-DRB1*11:14, HLA-DRB1*11:20, HLA-DRB1*11:28, HLA-DRB1*11:21, HLA-DRB1*11:02, HLA-DRB1*13:23, HLA-DRB1*13:05, HLA-DRB1*13:07, HLA-DRB1*13:22
						erythrocyte membrane protein 1, PfEMP1	6.04	1.0971	LQEKAKKCHDQHSDN	HLA-DRB1*08:06, HLA-DRB1*08:04, HLA-DRB1*08:01, HLA-DRB1*08:17, HLA-DRB1*11:21, HLA-DRB1*11:02, HLA-DRB1*13:04, HLA-DRB1*13:22
						erythrocyte membrane protein 1, PfEMP1	6.04	1.0529	KLQEKAKKCHDQHSD	HLA-DRB1*08:06, HLA-DRB1*08:04, HLA-DRB1*08:01, HLA-DRB1*08:17, HLA-DRB1*11:21, HLA-DRB1*11:02, HLA-DRB1*13:04, HLA-DRB1*13:22
						erythrocyte membrane protein 1, PfEMP1	6.04	1.0238	LEKLQEKAKKCHDQH	HLA-DRB1*08:06, HLA-DRB1*08:04, HLA-DRB1*08:01, HLA-DRB1*08:17, HLA-DRB1*11:21, HLA-DRB1*11:02, HLA-DRB1*13:04, HLA-DRB1*13:22
						erythrocyte membrane protein 1, PfEMP1	6.04	1.022	EKLQEKAKKCHDQHS	HLA-DRB1*08:06, HLA-DRB1*08:04, HLA-DRB1*08:01, HLA-DRB1*08:17, HLA-DRB1*11:21, HLA-DRB1*11:02, HLA-DRB1*13:04, HLA-DRB1*13:22
						erythrocyte membrane protein 1, PfEMP1	6.04	0.5489	ELEKLQEKAKKCHDQ	HLA-DRB1*08:06, HLA-DRB1*08:04, HLA-DRB1*08:01, HLA-DRB1*08:17, HLA-DRB1*11:21, HLA-DRB1*11:02, HLA-DRB1*13:04, HLA-DRB1*13:22
						erythrocyte membrane protein 1, PfEMP1	5.15	1.102	LEFLKQKKKYKNEIK	HLA-DRB1*08:06, HLA-DRB1*08:01, HLA-DRB1*08:17, HLA-DRB1*08:04, HLA-DRB1*08:13, HLA-DRB1*11:14, HLA-DRB1*11:20, HLA-DRB1*13:23, HLA-DRB1*13:04, HLA-DRB1*13:07, HLA-DRB5*01:01, HLA-DRB5*01:05
						erythrocyte membrane protein 1, PfEMP1	5.15	1.1648	FLKQKKKYKNEIKER	HLA-DRB1*08:06, HLA-DRB1*08:01, HLA-DRB1*08:17, HLA-DRB1*08:04, HLA-DRB1*08:13, HLA-DRB1*11:14, HLA-DRB1*11:20, HLA-DRB1*13:23, HLA-DRB1*13:04, HLA-DRB1*13:07, HLA-DRB5*01:05, HLA-DRB5*01:01
						erythrocyte membrane protein 1, PfEMP1	5.15	1.0905	EFLKQKKKYKNEIKE	HLA-DRB1*08:06, HLA-DRB1*08:01, HLA-DRB1*08:17, HLA-DRB1*08:04, HLA-DRB1*08:13, HLA-DRB1*11:14, HLA-DRB1*11:20, HLA-DRB1*13:23, HLA-DRB1*13:04, HLA-DRB1*13:07, HLA-DRB5*01:05, HLA-DRB5*01:01
						erythrocyte membrane protein 1, PfEMP1	5.12	1.305	FLWHRYKKQKEKKPQ	HLA-DRB1*08:01, HLA-DRB1*08:17, HLA-DRB1*08:06, HLA-DRB1*08:13, HLA-DRB1*08:04, HLA-DRB1*11:20, HLA-DRB1*11:14, HLA-DRB1*13:04, HLA-DRB1*13:23
						erythrocyte membrane protein 1, PfEMP1	5.12	1.4392	LWHRYKKQKEKKPQE	HLA-DRB1*08:01, HLA-DRB1*08:17, HLA-DRB1*08:06, HLA-DRB1*08:13, HLA-DRB1*08:04, HLA-DRB1*11:20, HLA-DRB1*13:04
						erythrocyte membrane protein 1, PfEMP1	5.12	1.2438	LKQKKKYKNEIKERE	HLA-DRB1*08:06, HLA-DRB1*08:01, HLA-DRB1*08:17, HLA-DRB1*08:04, HLA-DRB1*08:13, HLA-DRB1*13:04
						erythrocyte membrane protein 1, PfEMP1	4.93	0.9366	KEGNINNTDNLLLEV	HLA-DRB1*04:21, HLA-DRB1*04:26, HLA-DRB1*04:02, HLA-DRB1*07:03, HLA-DRB1*15:06, HLA-DRB1*15:02
						erythrocyte membrane protein 1, PfEMP1	4.93	0.6935	MKEGNINNTDNLLLE	HLA-DRB1*04:21, HLA-DRB1*04:26, HLA-DRB1*04:02, HLA-DRB1*07:03, HLA-DRB1*15:06, HLA-DRB1*15:02
						erythrocyte membrane protein 1, PfEMP1	4.93	0.6074	HMKEGNINNTDNLLL	HLA-DRB1*04:21, HLA-DRB1*04:26, HLA-DRB1*04:02, HLA-DRB1*07:03, HLA-DRB1*15:06, HLA-DRB1*15:02
						erythrocyte membrane protein 1, PfEMP1	4.93	0.551	EGNINNTDNLLLEVS	HLA-DRB1*04:21, HLA-DRB1*04:26, HLA-DRB1*04:02, HLA-DRB1*07:03, HLA-DRB1*15:06, HLA-DRB1*15:02
						erythrocyte membrane protein 1, PfEMP1	4.86	1.1516	GIKENKWKCRNVCGY	HLA-DRB1*08:01, HLA-DRB1*08:17, HLA-DRB1*08:13, HLA-DRB1*08:06, HLA-DRB1*08:04, HLA-DRB1*11:20, HLA-DRB1*11:14, HLA-DRB1*13:23
						erythrocyte membrane protein 1, PfEMP1	4.86	1.1099	IKENKWKCRNVCGYI	HLA-DRB1*08:01, HLA-DRB1*08:17, HLA-DRB1*08:13, HLA-DRB1*08:06, HLA-DRB1*08:04, HLA-DRB1*11:20, HLA-DRB1*11:14, HLA-DRB1*13:23
						erythrocyte membrane protein 1, PfEMP1	4.86	1.0676	ENKWKCRNVCGYIVC	HLA-DRB1*08:01, HLA-DRB1*08:17, HLA-DRB1*08:13, HLA-DRB1*08:06, HLA-DRB1*08:04, HLA-DRB1*11:20, HLA-DRB1*11:14, HLA-DRB1*13:23
						erythrocyte membrane protein 1, PfEMP1	4.86	1.0405	NKWKCRNVCGYIVCK	HLA-DRB1*08:01, HLA-DRB1*08:17, HLA-DRB1*08:13, HLA-DRB1*08:06, HLA-DRB1*08:04, HLA-DRB1*11:20, HLA-DRB1*11:14, HLA-DRB1*13:23
						erythrocyte membrane protein 1, PfEMP1	4.86	0.969	KWKCRNVCGYIVCKL	HLA-DRB1*08:01, HLA-DRB1*08:17, HLA-DRB1*08:13, HLA-DRB1*08:06, HLA-DRB1*08:04, HLA-DRB1*11:20, HLA-DRB1*11:14, HLA-DRB1*13:23
						erythrocyte membrane protein 1, PfEMP1	4.86	0.9385	WKCRNVCGYIVCKLE	HLA-DRB1*08:01, HLA-DRB1*08:17, HLA-DRB1*08:13, HLA-DRB1*08:06, HLA-DRB1*08:04, HLA-DRB1*11:20, HLA-DRB1*11:14, HLA-DRB1*13:23
						erythrocyte membrane protein 1, PfEMP1	4.86	0.8207	KENKWKCRNVCGYIV	HLA-DRB1*08:01, HLA-DRB1*08:17, HLA-DRB1*08:13, HLA-DRB1*08:06, HLA-DRB1*08:04, HLA-DRB1*11:20, HLA-DRB1*11:14, HLA-DRB1*13:23
						erythrocyte membrane protein 1, PfEMP1	4.86	0.9319	VCGYIVCKLEEVNGE	HLA-DRB1*08:06, HLA-DRB1*08:04, HLA-DRB1*08:01
						erythrocyte membrane protein 1, PfEMP1	4.86	0.9172	KCRNVCGYIVCKLEE	HLA-DRB1*08:06, HLA-DRB1*08:04, HLA-DRB1*08:01
						erythrocyte membrane protein 1, PfEMP1	4.86	0.5884	RNVCGYIVCKLEEVN	HLA-DRB1*08:06, HLA-DRB1*08:04, HLA-DRB1*08:01
						erythrocyte membrane protein 1, PfEMP1	4.86	0.5572	NVCGYIVCKLEEVNG	HLA-DRB1*08:06, HLA-DRB1*08:04, HLA-DRB1*08:01
						erythrocyte membrane protein 1, PfEMP1	4.86	0.6134	MLDDSIEWRKKLKTC	HLA-DRB1*08:17, HLA-DRB1*08:06, HLA-DRB1*08:04, HLA-DRB1*08:01
						erythrocyte membrane protein 1, PfEMP1	4.42	0.8308	NKIKKKLNTCMNSSD	HLA-DRB1*04:10, HLA-DRB1*04:02, HLA-DRB1*08:02
						erythrocyte membrane protein 1, PfEMP1	4.28	1.706	WHRYKKQKEKKPQEG	HLA-DRB1*08:01, HLA-DRB1*08:17, HLA-DRB1*08:06, HLA-DRB1*08:13, HLA-DRB1*11:20, HLA-DRB1*13:04
						erythrocyte membrane protein 1, PfEMP1	4.28	1.3126	LFLGYTKKDEKEKEK	HLA-DRB1*08:01, HLA-DRB1*08:17, HLA-DRB1*08:06, HLA-DRB1*11:20, HLA-DRB1*13:21, HLA-DRB1*13:04
						erythrocyte membrane protein 1, PfEMP1	4.28	1.0995	DLFLGYTKKDEKEKE	HLA-DRB1*08:01, HLA-DRB1*08:17, HLA-DRB1*08:06, HLA-DRB1*11:20, HLA-DRB1*13:21, HLA-DRB1*13:04
						erythrocyte membrane protein 1, PfEMP1	4.28	0.9764	FLGYTKKDEKEKEKV	HLA-DRB1*08:01, HLA-DRB1*08:17, HLA-DRB1*08:06, HLA-DRB1*11:20, HLA-DRB1*13:21, HLA-DRB1*13:04
						erythrocyte membrane protein 1, PfEMP1	4.28	0.8483	GKDLFLGYTKKDEKE	HLA-DRB1*08:01, HLA-DRB1*08:17, HLA-DRB1*08:06, HLA-DRB1*11:20, HLA-DRB1*13:21, HLA-DRB1*13:04
						erythrocyte membrane protein 1, PfEMP1	4.28	0.7942	KDLFLGYTKKDEKEK	HLA-DRB1*08:01, HLA-DRB1*08:17, HLA-DRB1*08:06, HLA-DRB1*11:20, HLA-DRB1*13:21, HLA-DRB1*13:04
						erythrocyte membrane protein 1, PfEMP1	4.28	0.5458	RGKDLFLGYTKKDEK	HLA-DRB1*08:01, HLA-DRB1*08:17, HLA-DRB1*08:06, HLA-DRB1*11:20, HLA-DRB1*13:21, HLA-DRB1*13:04
						erythrocyte membrane protein 1, PfEMP1	4.14	0.8006	KEVWKAITCKAKNDA	HLA-DRB1*04:23, HLA-DRB1*08:13, HLA-DRB1*08:04, HLA-DRB1*08:02, HLA-DRB1*11:21, HLA-DRB1*11:02, HLA-DRB1*13:22, HLA-DRB1*13:07, HLA-DRB5*01:05, HLA-DRB5*01:01
						erythrocyte membrane protein 1, PfEMP1	3.96	0.8253	EPCSEFKVKLEKCNC	HLA-DRB1*08:01
						erythrocyte membrane protein 1, PfEMP1	3.96	0.6846	CEPCSEFKVKLEKCN	HLA-DRB1*08:01
						erythrocyte membrane protein 1, PfEMP1	3.96	0.8664	RKWIERKKYEFKKQE	HLA-DRB1*08:13, HLA-DRB1*08:01, HLA-DRB1*08:17
						erythrocyte membrane protein 1, PfEMP1	3.96	0.692	KWIERKKYEFKKQEK	HLA-DRB1*08:13, HLA-DRB1*08:01, HLA-DRB1*08:17
						erythrocyte membrane protein 1, PfEMP1	3.96	1.057	SYRKWIERKKYEFKK	HLA-DRB1*08:13, HLA-DRB1*08:01, HLA-DRB1*08:17, HLA-DRB1*11:14, HLA-DRB1*11:20, HLA-DRB1*13:23, HLA-DRB5*01:05
						erythrocyte membrane protein 1, PfEMP1	3.96	0.8978	YRKWIERKKYEFKKQ	HLA-DRB1*08:13, HLA-DRB1*08:01, HLA-DRB1*08:17, HLA-DRB1*11:14, HLA-DRB1*11:20, HLA-DRB1*13:23, HLA-DRB5*01:05
						erythrocyte membrane protein 1, PfEMP1	3.96	0.949	SSYRKWIERKKYEFK	HLA-DRB1*08:13, HLA-DRB1*08:01, HLA-DRB1*08:17, HLA-DRB1*11:14, HLA-DRB1*11:20, HLA-DRB1*13:23, HLA-DRB5*01:05, HLA-DRB5*01:01
						erythrocyte membrane protein 1, PfEMP1	3.96	0.5056	YSFRNQPYDHEEACA	HLA-DRB1*08:17, HLA-DRB1*08:01
						erythrocyte membrane protein 1, PfEMP1	3.96	0.8683	QMLDDSIEWRKKLKT	HLA-DRB1*08:17, HLA-DRB1*08:06HLA-DRB1*08:04, HLA-DRB1*08:01
						erythrocyte membrane protein 1, PfEMP1	3.21	0.6688	PFVHWIDNEKLEFLK	HLA-DRB1*04:08, HLA-DRB1*04:02, HLA-DRB1*07:03, HLA-DRB1*11:28, HLA-DRB1*11:20, HLA-DRB1*13:05, HLA-DRB1*13:21
						erythrocyte membrane protein 1, PfEMP1	3.21	0.6314	DPFVHWIDNEKLEFL	HLA-DRB1*04:08, HLA-DRB1*04:02, HLA-DRB1*07:03, HLA-DRB1*11:28, HLA-DRB1*11:20, HLA-DRB1*13:05, HLA-DRB1*13:21
						erythrocyte membrane protein 1, PfEMP1	3.21	0.5427	CDPFVHWIDNEKLEF	HLA-DRB1*04:08, HLA-DRB1*04:02, HLA-DRB1*07:03, HLA-DRB1*11:28, HLA-DRB1*11:20, HLA-DRB1*13:05, HLA-DRB1*13:21
						erythrocyte membrane protein 1, PfEMP1	3.19	1.891	VQNCKCVDGDPPTNL	HLA-DRB1*01:02
						erythrocyte membrane protein 1, PfEMP1	3.19	1.8166	SVQNCKCVDGDPPTN	HLA-DRB1*01:02
						erythrocyte membrane protein 1, PfEMP1	3.19	1.7412	KHCSVQNCKCVDGDP	HLA-DRB1*01:02
						erythrocyte membrane protein 1, PfEMP1	3.19	1.6777	HCSVQNCKCVDGDPP	HLA-DRB1*01:02
						erythrocyte membrane protein 1, PfEMP1	3.19	1.6617	GKHCSVQNCKCVDGD	HLA-DRB1*01:02
						erythrocyte membrane protein 1, PfEMP1	3.19	1.5619	CSVQNCKCVDGDPPT	HLA-DRB1*01:02
						erythrocyte membrane protein 1, PfEMP1	3.19	1.4595	DGKHCSVQNCKCVDG	HLA-DRB1*01:02
						erythrocyte membrane protein 1, PfEMP1	3.19	0.975	LKSNKGHGIIRDTEH	HLA-DRB1*01:02
						erythrocyte membrane protein 1, PfEMP1	3.19	0.8252	KLKSNKGHGIIRDTE	HLA-DRB1*01:02
						erythrocyte membrane protein 1, PfEMP1	3.19	1.1076	VKLEKCNCGSDAKGN	HLA-DRB1*01:02, HLA-DRB1*04:21, HLA-DRB1*04:26
						erythrocyte membrane protein 1, PfEMP1	3.19	1.021	KVKLEKCNCGSDAKG	HLA-DRB1*01:02, HLA-DRB1*04:21, HLA-DRB1*04:26
						erythrocyte membrane protein 1, PfEMP1	3.19	0.8666	IKILLEHELEDAKKC	HLA-DRB1*01:02, HLA-DRB5*01:05
						erythrocyte membrane protein 1, PfEMP1	3.19	0.864	AIKILLEHELEDAKK	HLA-DRB1*01:02, HLA-DRB5*01:05
						erythrocyte membrane protein 1, PfEMP1	3.19	0.501	EHSQDAIKILLEHEL	HLA-DRB1*01:02, HLA-DRB5*01:05
						erythrocyte membrane protein 1, PfEMP1	3.19	0.7985	DAIKILLEHELEDAK	HLA-DRB1*01:02, HLA-DRB5*01:05, HLA-DRB4*01:01
						erythrocyte membrane protein 1, PfEMP1	3.12	0.7039	TDNDNCILQNENTGS	HLA-DRB1*04:26, HLA-DRB1*04:23, HLA-DRB1*04:02, HLA-DRB1*04:21, HLA-DRB1*04:08, HLA-DRB1*04:10
						erythrocyte membrane protein 1, PfEMP1	3.12	0.6487	NCILQNENTGSEKQK	HLA-DRB1*04:26, HLA-DRB1*04:23, HLA-DRB1*04:02, HLA-DRB1*04:21, HLA-DRB1*04:08, HLA-DRB1*04:10
						erythrocyte membrane protein 1, PfEMP1	3.12	0.586	DNDNCILQNENTGSE	HLA-DRB1*04:26, HLA-DRB1*04:23, HLA-DRB1*04:02, HLA-DRB1*04:21, HLA-DRB1*04:08, HLA-DRB1*04:10
						erythrocyte membrane protein 1, PfEMP1	3.12	0.5679	DNCILQNENTGSEKQ	HLA-DRB1*04:26, HLA-DRB1*04:23, HLA-DRB1*04:02, HLA-DRB1*04:21, HLA-DRB1*04:08, HLA-DRB1*04:10
						erythrocyte membrane protein 1, PfEMP1	3.12	0.5418	CILQNENTGSEKQKI	HLA-DRB1*04:26, HLA-DRB1*04:23, HLA-DRB1*04:02, HLA-DRB1*04:21, HLA-DRB1*04:08, HLA-DRB1*04:10
						erythrocyte membrane protein 1, PfEMP1	3.12	0.5077	ILQNENTGSEKQKIM	HLA-DRB1*04:26, HLA-DRB1*04:23, HLA-DRB1*04:02, HLA-DRB1*04:21, HLA-DRB1*04:08, HLA-DRB1*04:10
						erythrocyte membrane protein 1, PfEMP1	3.05	0.9283	TYIGDISSSDITSSE	HLA-DRB1*03:09, HLA-DRB1*03:05, HLA-DRB1*04:05, HLA-DRB1*04:21, HLA-DRB1*04:26
						erythrocyte membrane protein 1, PfEMP1	3.05	0.6323	YIGDISSSDITSSES	HLA-DRB1*03:09, HLA-DRB1*03:05, HLA-DRB1*04:21, HLA-DRB1*04:05, HLA-DRB1*04:26
						erythrocyte membrane protein 1, PfEMP1	3.02	0.5008	TATTTYSSAKDLLED	HLA-DRB1*04:05
						erythrocyte membrane protein 1, PfEMP1	3.02	0.7578	EERYITLEYILNEFF	HLA-DRB1*04:05, HLA-DRB1*04:21
						erythrocyte membrane protein 1, PfEMP1	3.02	0.6628	ITLEYILNEFFMDKI	HLA-DRB1*04:05, HLA-DRB1*04:21, HLA-DRB3*01:01
						erythrocyte membrane protein 1, PfEMP1	3.02	0.7948	TLEYILNEFFMDKIE	HLA-DRB1*04:21, HLA-DRB1*04:05, HLA-DRB3*01:01
						erythrocyte membrane protein 1, PfEMP1	3.02	0.6692	LEYILNEFFMDKIEK	HLA-DRB1*04:21, HLA-DRB1*04:05, HLA-DRB3*01:01
						erythrocyte membrane protein 1, PfEMP1	2.86	0.5542	DFISNISQNSQMDLP	HLA-DRB1*03:05, HLA-DRB1*04:26, HLA-DRB1*04:21, HLA-DRB1*04:02, HLA-DRB1*04:08, HLA-DRB1*11:14, HLA-DRB1*13:23
						erythrocyte membrane protein 1, PfEMP1	2.84	0.7702	ACDPFVHWIDNEKLE	HLA-DRB1*04:08, HLA-DRB1*04:02, HLA-DRB1*07:03
						erythrocyte membrane protein 1, PfEMP1	2.84	0.6808	VACDPFVHWIDNEKL	HLA-DRB1*04:08, HLA-DRB1*04:02, HLA-DRB1*07:03
						erythrocyte membrane protein 1, PfEMP1	2.82	1.2709	KLKTCINNEKPTNCI	HLA-DRB1*04:23, HLA-DRB1*04:02, HLA-DRB1*04:08
						erythrocyte membrane protein 1, PfEMP1	2.82	1.0653	LKTCINNEKPTNCIR	HLA-DRB1*04:23, HLA-DRB1*04:02, HLA-DRB1*04:08
						erythrocyte membrane protein 1, PfEMP1	2.33	0.9839	SNATIKGVKNKATKP	HLA-DRB1*08:02
						erythrocyte membrane protein 1, PfEMP1	2.12	0.644	LLSNATIKGVKNKAT	HLA-DRB1*04:02, HLA-DRB1*04:10
						erythrocyte membrane protein 1, PfEMP1	2.12	0.7262	IKKKLNTCMNSSDAT	HLA-DRB1*04:10, HLA-DRB1*04:02
						erythrocyte membrane protein 1, PfEMP1	2.12	0.6159	KIKKKLNTCMNSSDA	HLA-DRB1*04:10, HLA-DRB1*04:02
						erythrocyte membrane protein 1, PfEMP1	2.12	1.0675	HGLLSNATIKGVKNK	HLA-DRB1*04:21, HLA-DRB1*04:26, HLA-DRB1*04:02, HLA-DRB1*04:10
						erythrocyte membrane protein 1, PfEMP1	2.12	0.7698	GLLSNATIKGVKNKA	HLA-DRB1*04:21, HLA-DRB1*04:26, HLA-DRB1*04:02, HLA-DRB1*04:10
						erythrocyte membrane protein 1, PfEMP1	1.83	1.0577	VWKAITCKAKNDAEY	HLA-DRB1*04:23, HLA-DRB1*08:13, HLA-DRB1*08:04, HLA-DRB1*11:21, HLA-DRB1*11:02, HLA-DRB1*13:22, HLA-DRB1*13:07, HLA-DRB5*01:05
						erythrocyte membrane protein 1, PfEMP1	1.83	0.9409	EVWKAITCKAKNDAE	HLA-DRB1*04:23, HLA-DRB1*08:13, HLA-DRB1*08:04, HLA-DRB1*11:21, HLA-DRB1*11:02, HLA-DRB1*13:22, HLA-DRB1*13:07, HLA-DRB5*01:05, HLA-DRB5*01:01
						erythrocyte membrane protein 1, PfEMP1	1.83	0.9337	WKAITCKAKNDAEYF	HLA-DRB1*08:13, HLA-DRB1*08:04, HLA-DRB1*11:21, HLA-DRB1*11:02, HLA-DRB1*13:22, HLA-DRB1*13:07, HLA-DRB5*01:05
						erythrocyte membrane protein 1, PfEMP1	1.82	1.0049	EYGKKIRTWKDQWTK	HLA-DRB1*04:02, HLA-DRB1*08:13
						erythrocyte membrane protein 1, PfEMP1	1.82	0.7461	YGKKIRTWKDQWTKM	HLA-DRB1*04:02, HLA-DRB1*08:13
						erythrocyte membrane protein 1, PfEMP1	1.82	0.7352	KEYGKKIRTWKDQWT	HLA-DRB1*04:02, HLA-DRB1*08:13
						erythrocyte membrane protein 1, PfEMP1	1.8	0.8171	KAITCKAKNDAEYFR	HLA-DRB1*08:13, HLA-DRB1*08:04, HLA-DRB1*11:21, HLA-DRB1*11:02, HLA-DRB1*13:22
						erythrocyte membrane protein 1, PfEMP1	1.8	0.7593	AITCKAKNDAEYFRK	HLA-DRB1*08:13, HLA-DRB1*08:04, HLA-DRB1*11:21, HLA-DRB1*11:02, HLA-DRB1*13:22
						erythrocyte membrane protein 1, PfEMP1	1.8	0.7157	ITCKAKNDAEYFRKK	HLA-DRB1*08:13, HLA-DRB1*08:04, HLA-DRB1*11:21, HLA-DRB1*11:02, HLA-DRB1*13:22
						erythrocyte membrane protein 1, PfEMP1	1.32	1.1786	MDTHPHVNILDDSMQ	HLA-DRB1*04:23, HLA-DRB1*04:10, HLA-DRB1*04:08
						erythrocyte membrane protein 1, PfEMP1	1.32	0.968	DTHPHVNILDDSMQE	HLA-DRB1*04:23, HLA-DRB1*04:10, HLA-DRB1*04:08
						erythrocyte membrane protein 1, PfEMP1	1.32	0.9482	THPHVNILDDSMQEK	HLA-DRB1*04:23, HLA-DRB1*04:10, HLA-DRB1*04:08
						erythrocyte membrane protein 1, PfEMP1	1.32	0.7386	VNILDDSMQEKPFIT	HLA-DRB1*04:23, HLA-DRB1*04:10, HLA-DRB1*04:08
						erythrocyte membrane protein 1, PfEMP1	1.32	0.7373	PHVNILDDSMQEKPF	HLA-DRB1*04:23, HLA-DRB1*04:10, HLA-DRB1*04:08
						erythrocyte membrane protein 1, PfEMP1	1.32	0.7164	HVNILDDSMQEKPFI	HLA-DRB1*04:23, HLA-DRB1*04:10, HLA-DRB1*04:08
						erythrocyte membrane protein 1, PfEMP1	1.32	0.6781	HPHVNILDDSMQEKP	HLA-DRB1*04:23, HLA-DRB1*04:10, HLA-DRB1*04:08
						erythrocyte membrane protein 1, PfEMP1	1.05	0.8842	HGKDIWHGMICALTY	HLA-DRB1*04:08, HLA-DRB1*13:07, HLA-DRB5*01:05
						erythrocyte membrane protein 1, PfEMP1	1.05	0.7733	QHGKDIWHGMICALT	HLA-DRB1*04:08, HLA-DRB1*13:07, HLA-DRB5*01:05
						erythrocyte membrane protein 1, PfEMP1	1.05	0.6144	GKDIWHGMICALTYK	HLA-DRB1*04:08, HLA-DRB1*13:07, HLA-DRB5*01:05
						erythrocyte membrane protein 1, PfEMP1	1.02	1.3891	DESDDYTYIGDISSS	HLA-DRB1*04:08
						erythrocyte membrane protein 1, PfEMP1	1.02	1.1165	GDESDDYTYIGDISS	HLA-DRB1*04:08
						erythrocyte membrane protein 1, PfEMP1	1.02	1.0957	YIYMEGDESDDYTYI	HLA-DRB1*04:08, HLA-DRB1*04:26, HLA-DRB1*08:13, HLA-DRB5*01:05
						erythrocyte membrane protein 1, PfEMP1	1.02	0.9879	KKYIYMEGDESDDYT	HLA-DRB1*04:08, HLA-DRB1*04:26, HLA-DRB1*08:13, HLA-DRB5*01:05
						erythrocyte membrane protein 1, PfEMP1	1.02	0.9328	KYIYMEGDESDDYTY	HLA-DRB1*04:08, HLA-DRB1*04:26, HLA-DRB1*08:13, HLA-DRB5*01:05
						erythrocyte membrane protein 1, PfEMP1	1.02	0.8759	GKKYIYMEGDESDDY	HLA-DRB1*04:08, HLA-DRB1*04:26, HLA-DRB1*08:13, HLA-DRB5*01:05
						erythrocyte membrane protein 1, PfEMP1	1.02	0.5221	YNGKKYIYMEGDESD	HLA-DRB1*04:08, HLA-DRB1*04:26, HLA-DRB1*08:17, HLA-DRB1*08:13, HLA-DRB5*01:05
						erythrocyte membrane protein 1, PfEMP1	1.02	0.7072	FLKLLNEEKECKNHP	HLA-DRB1*04:26, HLA-DRB1*04:08, HLA-DRB1*04:21
						erythrocyte membrane protein 1, PfEMP1	1.02	1.0281	YQYTSVTLKEDDSGE	HLA-DRB1*04:26, HLA-DRB1*04:21, HLA-DRB1*04:08, HLA-DRB1*08:13, HLA-DRB5*01:05
						erythrocyte membrane protein 1, PfEMP1	1.02	0.787	DYQYTSVTLKEDDSG	HLA-DRB1*04:26, HLA-DRB1*04:21, HLA-DRB1*04:08, HLA-DRB1*08:13, HLA-DRB5*01:05
						erythrocyte membrane protein 1, PfEMP1	1.02	1.2856	KRDYQYTSVTLKEDD	HLA-DRB1*04:26, HLA-DRB1*04:21, HLA-DRB1*04:08, HLA-DRB1*08:13, HLA-DRB5*01:05, HLA-DRB5*01:01
						erythrocyte membrane protein 1, PfEMP1	1.02	0.862	RDYQYTSVTLKEDDS	HLA-DRB1*04:26, HLA-DRB1*04:21, HLA-DRB1*04:08, HLA-DRB1*08:13, HLA-DRB5*01:05, HLA-DRB5*01:01
						erythrocyte membrane protein 1, PfEMP1	0.87	0.8281	KLYFPTPALQNAMLS	HLA-DRB1*08:04, HLA-DRB1*07:03, HLA-DRB1*13:21
						erythrocyte membrane protein 1, PfEMP1	0.87	0.8212	KKLYFPTPALQNAML	HLA-DRB1*08:04, HLA-DRB1*07:03, HLA-DRB1*13:21
						erythrocyte membrane protein 1, PfEMP1	0.87	0.633	LYFPTPALQNAMLSN	HLA-DRB1*08:04, HLA-DRB1*07:03, HLA-DRB1*13:21
						erythrocyte membrane protein 1, PfEMP1	0.87	0.6007	RQPKKLYFPTPALQN	HLA-DRB1*08:04, HLA-DRB1*07:03, HLA-DRB1*13:21
						erythrocyte membrane protein 1, PfEMP1	0.87	0.5454	QPKKLYFPTPALQNA	HLA-DRB1*08:04, HLA-DRB1*07:03, HLA-DRB1*13:21
						erythrocyte membrane protein 1, PfEMP1	0.86	0.6054	HWVDNFLQDYNKIKK	HLA-DRB1*04:26, HLA-DRB1*04:21, HLA-DRB1*08:04, HLA-DRB1*08:13
						erythrocyte membrane protein 1, PfEMP1	0.86	0.788	KRQPKKLYFPTPALQ	HLA-DRB1*08:04
						erythrocyte membrane protein 1, PfEMP1	0.86	0.546	VGKKLTKTVKQIARQ	HLA-DRB1*08:04
						erythrocyte membrane protein 1, PfEMP1	0.86	1.778	IEKSKELKEKLKSNK	HLA-DRB1*08:13, HLA-DRB1*08:04
						erythrocyte membrane protein 1, PfEMP1	0.86	1.4179	EKSKELKEKLKSNKG	HLA-DRB1*08:13, HLA-DRB1*08:04
						erythrocyte membrane protein 1, PfEMP1	0.86	1.4095	SKELKEKLKSNKGHG	HLA-DRB1*08:13, HLA-DRB1*08:04
						erythrocyte membrane protein 1, PfEMP1	0.86	1.2866	KSKELKEKLKSNKGH	HLA-DRB1*08:13, HLA-DRB1*08:04
						erythrocyte membrane protein 1, PfEMP1	0.86	0.5389	CKIKNKLPEDIQEKY	HLA-DRB1*08:13, HLA-DRB1*08:04
						erythrocyte membrane protein 1, PfEMP1	0.86	0.5384	FCKIKNKLPEDIQEK	HLA-DRB1*08:13, HLA-DRB1*08:04
						erythrocyte membrane protein 1, PfEMP1	0.86	0.514	KIKNKLPEDIQEKYI	HLA-DRB1*08:13, HLA-DRB1*08:04
						erythrocyte membrane protein 1, PfEMP1	0.57	0.6685	LQAQTTARNAGDTAF	HLA-DRB1*04:10, HLA-DRB1*13:04
						erythrocyte membrane protein 1, PfEMP1	0.57	0.561	YKTLIDVVLEPSKRD	HLA-DRB1*04:21, HLA-DRB1*04:26, HLA-DRB1*04:10, HLA-DRB1*13:04
						erythrocyte membrane protein 1, PfEMP1	0.41	1.1841	KKYEFKKQEKAYGGQ	HLA-DRB1*03:09, HLA-DRB1*08:13, HLA-DRB1*11:20, HLA-DRB1*11:14, HLA-DRB1*11:28, HLA-DRB1*13:23, HLA-DRB1*13:07, HLA-DRB1*13:05
						erythrocyte membrane protein 1, PfEMP1	0.41	1.1713	RKKYEFKKQEKAYGG	HLA-DRB1*03:09, HLA-DRB1*08:13, HLA-DRB1*11:20, HLA-DRB1*11:14, HLA-DRB1*11:28, HLA-DRB1*13:23, HLA-DRB1*13:07, HLA-DRB1*13:05
						erythrocyte membrane protein 1, PfEMP1	0.41	0.7094	YEFKKQEKAYGGQKQ	HLA-DRB1*03:09, HLA-DRB1*08:13, HLA-DRB1*11:20, HLA-DRB1*11:14, HLA-DRB1*11:28, HLA-DRB1*13:23, HLA-DRB1*13:07, HLA-DRB1*13:05
						erythrocyte membrane protein 1, PfEMP1	0.41	0.6793	ERKKYEFKKQEKAYG	HLA-DRB1*03:09, HLA-DRB1*08:13, HLA-DRB1*11:20, HLA-DRB1*11:14, HLA-DRB1*11:28, HLA-DRB1*13:23, HLA-DRB1*13:07, HLA-DRB1*13:05
						erythrocyte membrane protein 1, PfEMP1	0.41	0.6747	KYEFKKQEKAYGGQK	HLA-DRB1*03:09, HLA-DRB1*08:13, HLA-DRB1*11:20, HLA-DRB1*11:14, HLA-DRB1*11:28, HLA-DRB1*13:23, HLA-DRB1*13:07, HLA-DRB1*13:05
						erythrocyte membrane protein 1, PfEMP1	0.41	1.1109	FKKQEKAYGGQKQNC	HLA-DRB1*03:09, HLA-DRB1*11:20, HLA-DRB1*11:14, HLA-DRB1*11:28, HLA-DRB1*13:23, HLA-DRB1*13:07, HLA-DRB1*13:05
						erythrocyte membrane protein 1, PfEMP1	0.41	0.9169	EFKKQEKAYGGQKQN	HLA-DRB1*03:09, HLA-DRB1*11:20, HLA-DRB1*11:14, HLA-DRB1*11:28, HLA-DRB1*13:23, HLA-DRB1*13:07, HLA-DRB1*13:05
						erythrocyte membrane protein 1, PfEMP1	0.32	0.6499	KIPDDFLRQMFYTLG	HLA-DRB1*04:10, HLA-DRB1*04:23, HLA-DRB1*07:03, HLA-DRB5*01:05
						erythrocyte membrane protein 1, PfEMP1	0.32	0.6344	PDDFLRQMFYTLGDY	HLA-DRB1*04:10, HLA-DRB1*04:23, HLA-DRB1*07:03, HLA-DRB5*01:05
						erythrocyte membrane protein 1, PfEMP1	0.32	0.5388	IPDDFLRQMFYTLGD	HLA-DRB1*04:10, HLA-DRB1*04:23, HLA-DRB1*07:03, HLA-DRB5*01:05
						erythrocyte membrane protein 1, PfEMP1	0.32	0.5373	DDFLRQMFYTLGDYR	HLA-DRB1*04:10, HLA-DRB1*04:23, HLA-DRB1*07:03, HLA-DRB5*01:05
						erythrocyte membrane protein 1, PfEMP1	0.3	1.2044	GEEVTYNINLDDHKN	HLA-DRB1*04:10
						erythrocyte membrane protein 1, PfEMP1	0.3	1.0525	HNGEEVTYNINLDDH	HLA-DRB1*04:10
						erythrocyte membrane protein 1, PfEMP1	0.3	1.0087	NGEEVTYNINLDDHK	HLA-DRB1*04:10
						erythrocyte membrane protein 1, PfEMP1	0.3	0.9058	KKLNTCMNSSDATPC	HLA-DRB1*04:10
						erythrocyte membrane protein 1, PfEMP1	0.3	0.7014	LHNGEEVTYNINLDD	HLA-DRB1*04:10
						erythrocyte membrane protein 1, PfEMP1	0.3	0.5442	KKKLNTCMNSSDATP	HLA-DRB1*04:10
						erythrocyte membrane protein 1, PfEMP1	0.3	0.9133	LNTCMNSSDATPCIK	HLA-DRB1*04:10, HLA-DRB3*01:01
						erythrocyte membrane protein 1, PfEMP1	0.3	0.8603	KLNTCMNSSDATPCI	HLA-DRB1*04:10, HLA-DRB3*01:01
						erythrocyte membrane protein 1, PfEMP1	0.3	0.5671	LQNENTGSEKQKIMP	HLA-DRB1*04:21, HLA-DRB1*04:10
						erythrocyte membrane protein 1, PfEMP1	0.3	1.218	LGRSESVLHGLLSNA	HLA-DRB1*04:26, HLA-DRB1*04:10
						erythrocyte membrane protein 1, PfEMP1	0.3	0.9189	AKKQALGRSESVLHG	HLA-DRB1*04:26, HLA-DRB1*04:10
						erythrocyte membrane protein 1, PfEMP1	0.3	0.7249	ALGRSESVLHGLLSN	HLA-DRB1*04:26, HLA-DRB1*04:10
						erythrocyte membrane protein 1, PfEMP1	0.3	0.6216	KQALGRSESVLHGLL	HLA-DRB1*04:26, HLA-DRB1*04:10
						erythrocyte membrane protein 1, PfEMP1	0.27	1.0047	QRLRWMTEWSEWFCK	HLA-DRB1*04:21, HLA-DRB1*04:26, HLA-DRB1*13:04
						erythrocyte membrane protein 1, PfEMP1	0.27	0.9741	IPQRLRWMTEWSEWF	HLA-DRB1*04:21, HLA-DRB1*04:26, HLA-DRB1*13:04
						erythrocyte membrane protein 1, PfEMP1	0.27	0.8184	PQRLRWMTEWSEWFC	HLA-DRB1*04:21, HLA-DRB1*04:26, HLA-DRB1*13:04
						erythrocyte membrane protein 1, PfEMP1	0.27	0.7331	RLRWMTEWSEWFCKE	HLA-DRB1*04:21, HLA-DRB1*04:26, HLA-DRB1*13:04
						erythrocyte membrane protein 1, PfEMP1	0.27	0.5389	LRWMTEWSEWFCKEQ	HLA-DRB1*04:21, HLA-DRB1*04:26, HLA-DRB1*13:04
						erythrocyte membrane protein 1, PfEMP1	0.27	1.7277	PNVLNHSFLGDVLLA	HLA-DRB1*13:04
						erythrocyte membrane protein 1, PfEMP1	0.27	1.5911	DDPNVLNHSFLGDVL	HLA-DRB1*13:04
						erythrocyte membrane protein 1, PfEMP1	0.27	1.5374	DPNVLNHSFLGDVLL	HLA-DRB1*13:04
						erythrocyte membrane protein 1, PfEMP1	0.27	1.4224	IGDDPNVLNHSFLGD	HLA-DRB1*13:04
						erythrocyte membrane protein 1, PfEMP1	0.27	1.2953	GDDPNVLNHSFLGDV	HLA-DRB1*13:04
						erythrocyte membrane protein 1, PfEMP1	0.27	1.0299	VIKAPPKQEEKGGCE	HLA-DRB1*13:04
						erythrocyte membrane protein 1, PfEMP1	0.27	0.9649	DVIKAPPKQEEKGGC	HLA-DRB1*13:04
						erythrocyte membrane protein 1, PfEMP1	0.27	0.7714	CKDVIKAPPKQEEKG	HLA-DRB1*13:04
						erythrocyte membrane protein 1, PfEMP1	0.27	0.7073	KDVIKAPPKQEEKGG	HLA-DRB1*13:04
						erythrocyte membrane protein 1, PfEMP1	0.09	1.8015	GFKGDLKSSCENAHI	HLA-DRB1*03:05, HLA-DRB1*03:09, HLA-DRB1*03:08, HLA-DRB1*03:06, HLA-DRB1*03:07, HLA-DRB1*08:13, HLA-DRB1*11:07
						erythrocyte membrane protein 1, PfEMP1	0.09	1.2264	FKGDLKSSCENAHIF	HLA-DRB1*03:05, HLA-DRB1*03:09, HLA-DRB1*03:08, HLA-DRB1*03:06, HLA-DRB1*03:07, HLA-DRB1*08:13, HLA-DRB1*11:07
						erythrocyte membrane protein 1, PfEMP1	0.05	1.1006	NKGHGIIRDTEHSQD	HLA-DRB1*03:08, HLA-DRB1*03:06, HLA-DRB1*03:07, HLA-DRB1*11:07
						erythrocyte membrane protein 1, PfEMP1	0.05	1.0861	KGHGIIRDTEHSQDA	HLA-DRB1*03:08, HLA-DRB1*03:06, HLA-DRB1*03:07, HLA-DRB1*11:07
						erythrocyte membrane protein 1, PfEMP1	0.05	1	HGIIRDTEHSQDAIK	HLA-DRB1*03:08, HLA-DRB1*03:06, HLA-DRB1*03:07, HLA-DRB1*11:07
						erythrocyte membrane protein 1, PfEMP1	0.05	0.9111	GHGIIRDTEHSQDAI	HLA-DRB1*03:08, HLA-DRB1*03:06, HLA-DRB1*03:07, HLA-DRB1*11:07
						erythrocyte membrane protein 1, PfEMP1	0.05	0.8369	GIIRDTEHSQDAIKI	HLA-DRB1*03:08, HLA-DRB1*03:06, HLA-DRB1*03:07, HLA-DRB1*11:07
						erythrocyte membrane protein 1, PfEMP1	0.05	0.7808	SNKGHGIIRDTEHSQ	HLA-DRB1*03:08, HLA-DRB1*03:06, HLA-DRB1*03:07, HLA-DRB1*11:07
						erythrocyte membrane protein 1, PfEMP1	0.05	0.7736	IIRDTEHSQDAIKIL	HLA-DRB1*03:08, HLA-DRB1*03:06, HLA-DRB1*03:07, HLA-DRB1*11:07
						erythrocyte membrane protein 1, PfEMP1	0.05	0.8171	PEDIQEKYINDDKNS	HLA-DRB1*08:06
						erythrocyte membrane protein 1, PfEMP1	0.05	0.6426	LPEDIQEKYINDDKN	HLA-DRB1*08:06
						erythrocyte membrane protein 1, PfEMP1	0.05	0.6086	KLPEDIQEKYINDDK	HLA-DRB1*08:06
						erythrocyte membrane protein 1, PfEMP1	0.05	0.5662	GAICVPPRRRRLYIH	HLA-DRB1*08:06, HLA-DRB5*01:01
						erythrocyte membrane protein 1, PfEMP1	0.05	0.5252	KGAICVPPRRRRLYI	HLA-DRB1*08:06, HLA-DRB5*01:01
						erythrocyte membrane protein 1, PfEMP1	0.04	0.9599	AAKFEADFIKEKYNE	HLA-DRB1*03:05
						erythrocyte membrane protein 1, PfEMP1	0.04	0.862	LLAAKFEADFIKEKY	HLA-DRB1*03:05
						erythrocyte membrane protein 1, PfEMP1	0.04	0.7529	LAAKFEADFIKEKYN	HLA-DRB1*03:05
						erythrocyte membrane protein 1, PfEMP1	0.04	1.191	KFEADFIKEKYNEQS	HLA-DRB1*03:05, HLA-DRB1*04:26
						erythrocyte membrane protein 1, PfEMP1	0.04	1.0371	AKFEADFIKEKYNEQ	HLA-DRB1*03:05, HLA-DRB1*04:26
						erythrocyte membrane protein 1, PfEMP1	0.04	0.9877	FEADFIKEKYNEQSN	HLA-DRB1*03:05, HLA-DRB1*04:26
						erythrocyte membrane protein 1, PfEMP1	0.04	0.6846	AKYEGDSIINNYPDN	HLA-DRB1*03:09, HLA-DRB1*03:05
						erythrocyte membrane protein 1, PfEMP1	0.04	0.6506	KYEGDSIINNYPDNR	HLA-DRB1*03:09, HLA-DRB1*03:05
						erythrocyte membrane protein 1, PfEMP1	0.04	0.5929	AAKYEGDSIINNYPD	HLA-DRB1*03:09, HLA-DRB1*03:05
						erythrocyte membrane protein 1, PfEMP1	0.04	0.5638	LAAKYEGDSIINNYP	HLA-DRB1*03:09, HLA-DRB1*03:05
						erythrocyte membrane protein 1, PfEMP1	0.04	0.5548	SLAAKYEGDSIINNY	HLA-DRB1*03:09, HLA-DRB1*03:05
						erythrocyte membrane protein 1, PfEMP1	0.04	0.549	YEGDSIINNYPDNRD	HLA-DRB1*03:09, HLA-DRB1*03:05
						erythrocyte membrane protein 1, PfEMP1	0.04	0.504	VSLAAKYEGDSIINN	HLA-DRB1*03:09, HLA-DRB1*03:05
						erythrocyte membrane protein 1, PfEMP1	0.04	0.8288	NRKEVWKAITCKAKN	HLA-DRB1*04:23, HLA-DRB1*13:07, HLA-DRB5*01:05, HLA-DRB5*01:01
						erythrocyte membrane protein 1, PfEMP1	0.04	0.784	RKEVWKAITCKAKND	HLA-DRB1*04:23, HLA-DRB1*13:07, HLA-DRB5*01:05, HLA-DRB5*01:01
						erythrocyte membrane protein 1, PfEMP1	0.04	1.1097	PWCGVKPGGPPWKDN	HLA-DRB1*11:07
						erythrocyte membrane protein 1, PfEMP1	0.04	0.9665	WCGVKPGGPPWKDND	HLA-DRB1*11:07
						erythrocyte membrane protein 1, PfEMP1	0.04	0.9259	CGVKPGGPPWKDNDI	HLA-DRB1*11:07
						erythrocyte membrane protein 1, PfEMP1	0.04	0.8852	GVKPGGPPWKDNDID	HLA-DRB1*11:07
						erythrocyte membrane protein 1, PfEMP1	0.04	0.7824	CPWCGVKPGGPPWKD	HLA-DRB1*11:07
						erythrocyte membrane protein 1, PfEMP1	0.04	0.7701	VKPGGPPWKDNDIDS	HLA-DRB1*11:07
						erythrocyte membrane protein 1, PfEMP1	0.04	0.6086	PCPWCGVKPGGPPWK	HLA-DRB1*11:07
						erythrocyte membrane protein 1, PfEMP1	0.04	0.6336	DNEKLEFLKQKKKYK	HLA-DRB1*11:14, HLA-DRB1*11:20, HLA-DRB1*13:23, HLA-DRB1*13:07, HLA-DRB5*01:01, HLA-DRB5*01:05
						erythrocyte membrane protein 1, PfEMP1	0.04	0.9832	ALKAHAHLGTYKHTN	HLA-DRB1*15:06
						erythrocyte membrane protein 1, PfEMP1	0.04	0.9445	RALKAHAHLGTYKHT	HLA-DRB1*15:06
						erythrocyte membrane protein 1, PfEMP1	0.04	0.6152	LKAHAHLGTYKHTNK	HLA-DRB1*15:06
						erythrocyte membrane protein 1, PfEMP1	0.02	0.9769	YGIEKSKELKEKLKS	HLA-DRB1*04:21, HLA-DRB1*04:26, HLA-DRB1*07:03, HLA-DRB5*01:05
						erythrocyte membrane protein 1, PfEMP1	0.02	0.7142	AYGIEKSKELKEKLK	HLA-DRB1*04:21, HLA-DRB1*04:26, HLA-DRB1*07:03, HLA-DRB5*01:05
						erythrocyte membrane protein 1, PfEMP1	0.02	0.6872	EKAYGIEKSKELKEK	HLA-DRB1*04:21, HLA-DRB1*04:26, HLA-DRB1*07:03, HLA-DRB5*01:05, HLA-DRB5*01:01
						erythrocyte membrane protein 1, PfEMP1	0.02	0.5779	KAYGIEKSKELKEKL	HLA-DRB1*04:21, HLA-DRB1*04:26, HLA-DRB1*07:03, HLA-DRB5*01:05, HLA-DRB5*01:01
						erythrocyte membrane protein 1, PfEMP1	0.02	1.515	TSGKIPCSIVTPLDD	HLA-DRB1*07:03
						erythrocyte membrane protein 1, PfEMP1	0.02	1.3291	SGKIPCSIVTPLDDY	HLA-DRB1*07:03
						erythrocyte membrane protein 1, PfEMP1	0.02	1.2436	ATTSGKIPCSIVTPL	HLA-DRB1*07:03
						erythrocyte membrane protein 1, PfEMP1	0.02	1.2189	KIPCSIVTPLDDYIP	HLA-DRB1*07:03
						erythrocyte membrane protein 1, PfEMP1	0.02	1.0993	TTSGKIPCSIVTPLD	HLA-DRB1*07:03
						erythrocyte membrane protein 1, PfEMP1	0.02	1.0536	IPCSIVTPLDDYIPQ	HLA-DRB1*07:03
						erythrocyte membrane protein 1, PfEMP1	0.02	1.0046	GKIPCSIVTPLDDYI	HLA-DRB1*07:03
						erythrocyte membrane protein 1, PfEMP1	0.02	0.8847	KKQLGSSSSRALKAH	HLA-DRB1*07:03
						erythrocyte membrane protein 1, PfEMP1	0.02	0.8737	KQLGSSSSRALKAHA	HLA-DRB1*07:03
						erythrocyte membrane protein 1, PfEMP1	0.02	0.7921	AKKQLGSSSSRALKA	HLA-DRB1*07:03
						erythrocyte membrane protein 1, PfEMP1	0.02	0.6581	GKIPDDFLRQMFYTL	HLA-DRB1*07:03
						erythrocyte membrane protein 1, PfEMP1	0.02	0.5732	AAKKQLGSSSSRALK	HLA-DRB1*07:03
						erythrocyte membrane protein 1, PfEMP1	0.02	0.6513	YFPTPALQNAMLSNT	HLA-DRB1*07:03, HLA-DRB1*13:21
						erythrocyte membrane protein 1, PfEMP1	0	1.215	EYHTNVTGGFDKNNP	HLA-DRB1*03:09, HLA-DRB1*04:21
						erythrocyte membrane protein 1, PfEMP1	0	0.8876	YHTNVTGGFDKNNPC	HLA-DRB1*03:09, HLA-DRB1*04:21
						erythrocyte membrane protein 1, PfEMP1	0	0.782	FGVNTSPYFTPAGYI	HLA-DRB1*03:09, HLA-DRB1*04:21
						erythrocyte membrane protein 1, PfEMP1	0	0.5297	NFGVNTSPYFTPAGY	HLA-DRB1*03:09, HLA-DRB1*04:21
						erythrocyte membrane protein 1, PfEMP1	0	1.3984	EYEYHTNVTGGFDKN	HLA-DRB1*03:09, HLA-DRB1*04:21, HLA-DRB1*04:26
						erythrocyte membrane protein 1, PfEMP1	0	1.3023	IQLEYEYHTNVTGGF	HLA-DRB1*03:09, HLA-DRB1*04:21, HLA-DRB1*04:26
						erythrocyte membrane protein 1, PfEMP1	0	1.2983	YEYHTNVTGGFDKNN	HLA-DRB1*03:09, HLA-DRB1*04:21, HLA-DRB1*04:26
						erythrocyte membrane protein 1, PfEMP1	0	1.2319	QLEYEYHTNVTGGFD	HLA-DRB1*03:09, HLA-DRB1*04:21, HLA-DRB1*04:26
						erythrocyte membrane protein 1, PfEMP1	0	1.0326	LEYEYHTNVTGGFDK	HLA-DRB1*03:09, HLA-DRB1*04:21, HLA-DRB1*04:26
						erythrocyte membrane protein 1, PfEMP1	0	1.4795	FCKEQSKLYGELVKD	HLA-DRB1*04:21
						erythrocyte membrane protein 1, PfEMP1	0	0.746	SEWFCKEQSKLYGEL	HLA-DRB1*04:21
						erythrocyte membrane protein 1, PfEMP1	0	1.5685	PIQLEYEYHTNVTGG	HLA-DRB1*04:21, HLA-DRB1*04:26
						erythrocyte membrane protein 1, PfEMP1	0	1.5095	KPIQLEYEYHTNVTG	HLA-DRB1*04:21, HLA-DRB1*04:26
						erythrocyte membrane protein 1, PfEMP1	0	1.2127	YQQECNDCLVACDPF	HLA-DRB1*04:21, HLA-DRB1*04:26
						erythrocyte membrane protein 1, PfEMP1	0	1.0747	FDYQQECNDCLVACD	HLA-DRB1*04:21, HLA-DRB1*04:26
						erythrocyte membrane protein 1, PfEMP1	0	1.0473	DYQQECNDCLVACDP	HLA-DRB1*04:21, HLA-DRB1*04:26
						erythrocyte membrane protein 1, PfEMP1	0	0.6905	KFDYQQECNDCLVAC	HLA-DRB1*04:21, HLA-DRB1*04:26
						erythrocyte membrane protein 1, PfEMP1	0	0.644	LLSNATIKGVKNKAT	HLA-DRB1*04:21, HLA-DRB1*04:26
						erythrocyte membrane protein 1, PfEMP1	0	0.6293	RWMTEWSEWFCKEQS	HLA-DRB1*04:21, HLA-DRB1*04:26
						erythrocyte membrane protein 1, PfEMP1	0	0.5481	WMTEWSEWFCKEQSK	HLA-DRB1*04:21, HLA-DRB1*04:26
						erythrocyte membrane protein 1, PfEMP1	0	0.995	EWSEWFCKEQSKLYG	HLA-DRB1*04:21, HLA-DRB1*08:13
						erythrocyte membrane protein 1, PfEMP1	0	0.9532	EWFCKEQSKLYGELV	HLA-DRB1*04:21, HLA-DRB1*08:13
						erythrocyte membrane protein 1, PfEMP1	0	0.8835	WSEWFCKEQSKLYGE	HLA-DRB1*04:21, HLA-DRB1*08:13
						erythrocyte membrane protein 1, PfEMP1	0	0.7666	WFCKEQSKLYGELVK	HLA-DRB1*04:21, HLA-DRB1*08:13
						erythrocyte membrane protein 1, PfEMP1	0	1.2615	RAMTCATTSGKIPCS	HLA-DRB1*04:23
						erythrocyte membrane protein 1, PfEMP1	0	1.2115	MTCATTSGKIPCSIV	HLA-DRB1*04:23
						erythrocyte membrane protein 1, PfEMP1	0	1.2001	AMTCATTSGKIPCSI	HLA-DRB1*04:23
						erythrocyte membrane protein 1, PfEMP1	0	1.6546	CKEQSKLYGELVKDC	HLA-DRB1*04:26
						erythrocyte membrane protein 1, PfEMP1	0	1.5065	EQSKLYGELVKDCAS	HLA-DRB1*04:26
						erythrocyte membrane protein 1, PfEMP1	0	1.4163	KEQSKLYGELVKDCA	HLA-DRB1*04:26
						erythrocyte membrane protein 1, PfEMP1	0	1.2782	QSKLYGELVKDCASC	HLA-DRB1*04:26
						erythrocyte membrane protein 1, PfEMP1	0	1.2667	DFIKEKYNEQSNYKD	HLA-DRB1*04:26
						erythrocyte membrane protein 1, PfEMP1	0	0.9261	ADFIKEKYNEQSNYK	HLA-DRB1*04:26
						erythrocyte membrane protein 1, PfEMP1	0	0.8808	EADFIKEKYNEQSNY	HLA-DRB1*04:26
						erythrocyte membrane protein 1, PfEMP1	0	0.7843	FIKEKYNEQSNYKDF	HLA-DRB1*04:26
						erythrocyte membrane protein 1, PfEMP1	0	0.7224	YENTDNDNCILQNEN	HLA-DRB1*04:26
						erythrocyte membrane protein 1, PfEMP1	0	0.71	DIWKCHYENTDNDNC	HLA-DRB1*04:26
						erythrocyte membrane protein 1, PfEMP1	0	0.5863	IWKCHYENTDNDNCI	HLA-DRB1*04:26
						erythrocyte membrane protein 1, PfEMP1	0	0.5577	WKCHYENTDNDNCIL	HLA-DRB1*04:26
						erythrocyte membrane protein 1, PfEMP1	0	2.057	DIYGGQCTDNKINGN	HLA-DRB1*04:26, HLA-DRB1*04:21
						erythrocyte membrane protein 1, PfEMP1	0	1.9559	YGGQCTDNKINGNDD	HLA-DRB1*04:26, HLA-DRB1*04:21
						erythrocyte membrane protein 1, PfEMP1	0	1.7173	SDIYGGQCTDNKING	HLA-DRB1*04:26, HLA-DRB1*04:21
						erythrocyte membrane protein 1, PfEMP1	0	1.6507	IYGGQCTDNKINGND	HLA-DRB1*04:26, HLA-DRB1*04:21
						erythrocyte membrane protein 1, PfEMP1	0	1.3843	FSDIYGGQCTDNKIN	HLA-DRB1*04:26, HLA-DRB1*04:21
						erythrocyte membrane protein 1, PfEMP1	0	1.0473	KENELFGTNHTKHTT	HLA-DRB1*04:26, HLA-DRB1*04:21
						erythrocyte membrane protein 1, PfEMP1	0	0.816	RKENELFGTNHTKHT	HLA-DRB1*04:26, HLA-DRB1*04:21
						erythrocyte membrane protein 1, PfEMP1	0	0.7628	RFSDIYGGQCTDNKI	HLA-DRB1*04:26, HLA-DRB1*04:21
						erythrocyte membrane protein 1, PfEMP1	0	0.7567	ENELFGTNHTKHTTT	HLA-DRB1*04:26, HLA-DRB1*04:21
						erythrocyte membrane protein 1, PfEMP1	0	0.7325	ELFGTNHTKHTTTNI	HLA-DRB1*04:26, HLA-DRB1*04:21
						erythrocyte membrane protein 1, PfEMP1	0	0.6719	NELFGTNHTKHTTTN	HLA-DRB1*04:26, HLA-DRB1*04:21
						erythrocyte membrane protein 1, PfEMP1	0	0.6186	THWVDNFLQDYNKIK	HLA-DRB1*04:26, HLA-DRB1*04:21
						erythrocyte membrane protein 1, PfEMP1	0	1.5698	KKCKEYGKKIRTWKD	HLA-DRB1*08:13
						erythrocyte membrane protein 1, PfEMP1	0	1.3138	DKKCKEYGKKIRTWK	HLA-DRB1*08:13
						erythrocyte membrane protein 1, PfEMP1	0	1.3038	KCKEYGKKIRTWKDQ	HLA-DRB1*08:13
						erythrocyte membrane protein 1, PfEMP1	0	1.2156	FRKKDSDGKHCSVQN	HLA-DRB1*08:13
						erythrocyte membrane protein 1, PfEMP1	0	1.2057	CKEYGKKIRTWKDQW	HLA-DRB1*08:13
						erythrocyte membrane protein 1, PfEMP1	0	1.138	AEYFRKKDSDGKHCS	HLA-DRB1*08:13
						erythrocyte membrane protein 1, PfEMP1	0	1.0076	EYFRKKDSDGKHCSV	HLA-DRB1*08:13
						erythrocyte membrane protein 1, PfEMP1	0	0.956	DAEYFRKKDSDGKHC	HLA-DRB1*08:13
						erythrocyte membrane protein 1, PfEMP1	0	0.9167	YFRKKDSDGKHCSVQ	HLA-DRB1*08:13
						erythrocyte membrane protein 1, PfEMP1	0	0.9085	FCRKRKDQLKISLEK	HLA-DRB1*08:13
						erythrocyte membrane protein 1, PfEMP1	0	0.8504	EWSEEFCRKRKDQLK	HLA-DRB1*08:13
						erythrocyte membrane protein 1, PfEMP1	0	0.746	SEWFCKEQSKLYGEL	HLA-DRB1*08:13
						erythrocyte membrane protein 1, PfEMP1	0	0.6699	NDAEYFRKKDSDGKH	HLA-DRB1*08:13
						erythrocyte membrane protein 1, PfEMP1	0	0.6489	EFCRKRKDQLKISLE	HLA-DRB1*08:13
						erythrocyte membrane protein 1, PfEMP1	0	0.6185	KNDAEYFRKKDSDGK	HLA-DRB1*08:13
						erythrocyte membrane protein 1, PfEMP1	0	0.6013	WSEEFCRKRKDQLKI	HLA-DRB1*08:13
						erythrocyte membrane protein 1, PfEMP1	0	0.5809	EEFCRKRKDQLKISL	HLA-DRB1*08:13
						erythrocyte membrane protein 1, PfEMP1	0	0.574	IERKKYEFKKQEKAY	HLA-DRB1*08:13
						erythrocyte membrane protein 1, PfEMP1	0	0.5213	MTEWSEWFCKEQSKL	HLA-DRB1*08:13
						erythrocyte membrane protein 1, PfEMP1	0	1.2241	WNKENKNNSNVTDTN	HLA-DRB1*08:13, HLA-DRB1*11:14, HLA-DRB1*13:23
						erythrocyte membrane protein 1, PfEMP1	0	0.7384	LNEEWNKENKNNSNV	HLA-DRB1*08:13, HLA-DRB1*11:14, HLA-DRB1*13:23
						erythrocyte membrane protein 1, PfEMP1	0	0.7054	NEEWNKENKNNSNVT	HLA-DRB1*08:13, HLA-DRB1*11:14, HLA-DRB1*13:23
						erythrocyte membrane protein 1, PfEMP1	0	0.6766	EEWNKENKNNSNVTD	HLA-DRB1*08:13, HLA-DRB1*11:14, HLA-DRB1*13:23
						erythrocyte membrane protein 1, PfEMP1	0	0.6691	EWNKENKNNSNVTDT	HLA-DRB1*08:13, HLA-DRB1*11:14, HLA-DRB1*13:23
						erythrocyte membrane protein 1, PfEMP1	0	0.635	KLNEEWNKENKNNSN	HLA-DRB1*08:13, HLA-DRB1*11:14, HLA-DRB1*13:23
						erythrocyte membrane protein 1, PfEMP1	0	0.9301	YKSGQYNGKKYIYME	HLA-DRB1*08:17
						erythrocyte membrane protein 1, PfEMP1	0	0.8742	KSGQYNGKKYIYMEG	HLA-DRB1*08:17
						erythrocyte membrane protein 1, PfEMP1	0	0.7926	PYKSGQYNGKKYIYM	HLA-DRB1*08:17
						erythrocyte membrane protein 1, PfEMP1	0	0.7298	SGQYNGKKYIYMEGD	HLA-DRB1*08:17
						erythrocyte membrane protein 1, PfEMP1	0	0.5456	NSCSSYRKWIERKKY	HLA-DRB1*11:14, HLA-DRB1*11:20, HLA-DRB1*13:23, HLA-DRB5*01:05, HLA-DRB5*01:01
						erythrocyte membrane protein 1, PfEMP1	0	1.7132	YFTPAGYIHQEARVG	HLA-DRB1*11:20, HLA-DRB1*11:14, HLA-DRB1*13:23
						erythrocyte membrane protein 1, PfEMP1	0	1.5884	TPAGYIHQEARVGEC	HLA-DRB1*11:20, HLA-DRB1*11:14, HLA-DRB1*13:23
						erythrocyte membrane protein 1, PfEMP1	0	1.588	FTPAGYIHQEARVGE	HLA-DRB1*11:20, HLA-DRB1*11:14, HLA-DRB1*13:23
						erythrocyte membrane protein 1, PfEMP1	0	1.5252	PAGYIHQEARVGECE	HLA-DRB1*11:20, HLA-DRB1*11:14, HLA-DRB1*13:23
						erythrocyte membrane protein 1, PfEMP1	0	1.0614	AGYIHQEARVGECEV	HLA-DRB1*11:20, HLA-DRB1*11:14, HLA-DRB1*13:23
						erythrocyte membrane protein 1, PfEMP1	0	1.0077	GYIHQEARVGECEVQ	HLA-DRB1*11:20, HLA-DRB1*11:14, HLA-DRB1*13:23
						erythrocyte membrane protein 1, PfEMP1	0	0.7163	YIHQEARVGECEVQK	HLA-DRB1*11:20, HLA-DRB1*11:14, HLA-DRB1*13:23
						erythrocyte membrane protein 1, PfEMP1	0	1.0936	LGTYKHTNKRDDFKT	HLA-DRB1*13:21
						erythrocyte membrane protein 1, PfEMP1	0	0.9706	HLGTYKHTNKRDDFK	HLA-DRB1*13:21
						erythrocyte membrane protein 1, PfEMP1	0	0.7835	HAHLGTYKHTNKRDD	HLA-DRB1*13:21
						erythrocyte membrane protein 1, PfEMP1	0	0.6145	GTYKHTNKRDDFKTI	HLA-DRB1*13:21
						erythrocyte membrane protein 1, PfEMP1	0	1.4641	CMNSSDATPCIKGCV	HLA-DRB3*01:01
						erythrocyte membrane protein 1, PfEMP1	0	1.3274	TCMNSSDATPCIKGC	HLA-DRB3*01:01
						erythrocyte membrane protein 1, PfEMP1	0	1.0906	NTCMNSSDATPCIKG	HLA-DRB3*01:01
						erythrocyte membrane protein 1, PfEMP1	0	1.0693	DPAKSHYSGDSSDFY	HLA-DRB3*01:01
						erythrocyte membrane protein 1, PfEMP1	0	0.9693	PAKSHYSGDSSDFYK	HLA-DRB3*01:01
						erythrocyte membrane protein 1, PfEMP1	0	0.8412	EKPSDTALRDWFVKS	HLA-DRB3*01:01
						erythrocyte membrane protein 1, PfEMP1	0	0.7525	KTFIDFNDNIETFSH	HLA-DRB3*01:01
						erythrocyte membrane protein 1, PfEMP1	0	0.7468	TFIDFNDNIETFSHT	HLA-DRB3*01:01
						erythrocyte membrane protein 1, PfEMP1	0	0.6801	SFRNQPYDHEEACAC	HLA-DRB3*01:01
						erythrocyte membrane protein 1, PfEMP1	0	0.6222	AKSHYSGDSSDFYKL	HLA-DRB3*01:01
						erythrocyte membrane protein 1, PfEMP1	0	0.5172	KSHYSGDSSDFYKLR	HLA-DRB3*01:01
						erythrocyte membrane protein 1, PfEMP1	0	0.8313	YKKMQDPAKSHYSGD	HLA-DRB3*01:01, HLA-DRB5*01:05
						erythrocyte membrane protein 1, PfEMP1	0	0.5608	IYKKMQDPAKSHYSG	HLA-DRB3*01:01, HLA-DRB5*01:05
						erythrocyte membrane protein 1, PfEMP1	0	0.8038	LEKCRGKNKDKYCSL	HLA-DRB5*01:05
						erythrocyte membrane protein 1, PfEMP1	0	0.5449	KISLEKCRGKNKDKY	HLA-DRB5*01:05
						erythrocyte membrane protein 1, PfEMP1	0	1.0721	RKRKDQLKISLEKCR	HLA-DRB5*01:05, HLA-DRB5*01:01
						erythrocyte membrane protein 1, PfEMP1	0	0.8381	RKDQLKISLEKCRGK	HLA-DRB5*01:05, HLA-DRB5*01:01
						erythrocyte membrane protein 1, PfEMP1	0	0.7619	QLKISLEKCRGKNKD	HLA-DRB5*01:05, HLA-DRB5*01:01
						erythrocyte membrane protein 1, PfEMP1	0	0.7586	KRKDQLKISLEKCRG	HLA-DRB5*01:05, HLA-DRB5*01:01
						erythrocyte membrane protein 1, PfEMP1	0	0.7556	YPYKSPKYKTLIDVV	HLA-DRB5*01:05, HLA-DRB5*01:01
						erythrocyte membrane protein 1, PfEMP1	0	0.7474	LKISLEKCRGKNKDK	HLA-DRB5*01:05, HLA-DRB5*01:01
						erythrocyte membrane protein 1, PfEMP1	0	0.5956	KDQLKISLEKCRGKN	HLA-DRB5*01:05, HLA-DRB5*01:01
						erythrocyte membrane protein 1, PfEMP1	0	0.5145	DQLKISLEKCRGKNK	HLA-DRB5*01:05, HLA-DRB5*01:01
						TRAP-like protein	74.03	0.8017	NIILNIITRVAFKNY	HLA-DRB1*04:02, HLA-DRB1*03:01, HLA-DRB1*03:09, HLA-DRB1*03:08, HLA-DRB1*03:06, HLA-DRB1*03:07, HLA-DRB1*01:02, HLA-DRB1*04:01, HLA-DRB1*03:05, HLA-DRB1*04:23, HLA-DRB1*04:08, HLA-DRB1*04:10, HLA-DRB1*07:03, HLA-DRB1*08:06, HLA-DRB1*04:26, HLA-DRB1*08:04, HLA-DRB1*11:28, HLA-DRB1*11:21, HLA-DRB1*11:02, HLA-DRB1*11:04, HLA-DRB1*11:06, HLA-DRB1*11:07, HLA-DRB1*11:14, HLA-DRB1*11:01, HLA-DRB1*11:20,…
						TRAP-like protein	74.03	0.6495	KNIILNIITRVAFKN	HLA-DRB1*04:02, HLA-DRB1*03:01, HLA-DRB1*03:09, HLA-DRB1*03:08, HLA-DRB1*03:06, HLA-DRB1*03:07, HLA-DRB1*01:02, HLA-DRB1*04:01, HLA-DRB1*03:05, HLA-DRB1*04:23, HLA-DRB1*04:08, HLA-DRB1*04:10, HLA-DRB1*07:03, HLA-DRB1*08:06, HLA-DRB1*04:26, HLA-DRB1*08:04, HLA-DRB1*11:28, HLA-DRB1*11:21, HLA-DRB1*11:02, HLA-DRB1*11:04, HLA-DRB1*11:06, HLA-DRB1*11:07, HLA-DRB1*11:14, HLA-DRB1*11:01, HLA-DRB1*11:20,…
						TRAP-like protein	74	0.7069	RKNIILNIITRVAFK	HLA-DRB1*04:02, HLA-DRB1*03:01, HLA-DRB1*03:09, HLA-DRB1*03:08, HLA-DRB1*03:06, HLA-DRB1*03:07, HLA-DRB1*01:02, HLA-DRB1*04:01, HLA-DRB1*03:05, HLA-DRB1*04:23, HLA-DRB1*04:08, HLA-DRB1*04:10, HLA-DRB1*07:03, HLA-DRB1*04:26, HLA-DRB1*08:04, HLA-DRB1*11:28, HLA-DRB1*11:21, HLA-DRB1*11:02, HLA-DRB1*11:04, HLA-DRB1*11:06, HLA-DRB1*11:07, HLA-DRB1*11:14, HLA-DRB1*11:01, HLA-DRB1*11:20, HLA-DRB1*13:02,…
						TRAP-like protein	74	0.6134	DRKNIILNIITRVAF	HLA-DRB1*04:02, HLA-DRB1*03:01, HLA-DRB1*03:09, HLA-DRB1*03:08, HLA-DRB1*03:06, HLA-DRB1*03:07, HLA-DRB1*01:02, HLA-DRB1*04:01, HLA-DRB1*03:05, HLA-DRB1*04:23, HLA-DRB1*04:08, HLA-DRB1*04:10, HLA-DRB1*07:03, HLA-DRB1*04:26, HLA-DRB1*08:04, HLA-DRB1*11:28, HLA-DRB1*11:21, HLA-DRB1*11:02, HLA-DRB1*11:04, HLA-DRB1*11:06, HLA-DRB1*11:07, HLA-DRB1*11:14, HLA-DRB1*11:01, HLA-DRB1*11:20, HLA-DRB1*13:02,…
						TRAP-like protein	58.23	0.5394	YKYAASFTLAAILFL	HLA-DRB1*04:01, HLA-DRB1*01:01, HLA-DRB1*01:02, HLA-DRB1*07:03, HLA-DRB1*04:26, HLA-DRB1*07:01, HLA-DRB1*04:21, HLA-DRB1*04:08, HLA-DRB1*04:05, HLA-DRB1*09:01, HLA-DRB1*11:28, HLA-DRB1*11:01, HLA-DRB1*08:17, HLA-DRB1*11:20, HLA-DRB1*13:05, HLA-DRB1*13:21, HLA-DRB5*01:05, HLA-DRB5*01:01, HLA-DRB1*15:02, HLA-DRB1*15:06
						TRAP-like protein	53.98	1.8579	ALWLLFLLDVRKCEK	HLA-DRB1*04:02, HLA-DRB1*03:09, HLA-DRB1*03:05, HLA-DRB1*01:02, HLA-DRB1*03:08, HLA-DRB1*03:06, HLA-DRB1*03:07, HLA-DRB1*03:01, HLA-DRB1*08:04, HLA-DRB1*04:23, HLA-DRB1*04:08, HLA-DRB1*08:06, HLA-DRB1*08:01, HLA-DRB1*04:10, HLA-DRB1*11:21, HLA-DRB1*11:02, HLA-DRB1*11:14, HLA-DRB1*11:04, HLA-DRB1*11:06, HLA-DRB1*11:20, HLA-DRB1*11:01, HLA-DRB1*11:28, HLA-DRB1*08:17, HLA-DRB1*13:22, HLA-DRB1*13:23,…
						TRAP-like protein	53.98	1.5467	LALWLLFLLDVRKCE	HLA-DRB1*04:02, HLA-DRB1*03:09, HLA-DRB1*03:05, HLA-DRB1*01:02, HLA-DRB1*03:08, HLA-DRB1*03:06, HLA-DRB1*03:07, HLA-DRB1*03:01, HLA-DRB1*08:04, HLA-DRB1*04:23, HLA-DRB1*04:08, HLA-DRB1*08:06, HLA-DRB1*08:01, HLA-DRB1*04:10, HLA-DRB1*11:21, HLA-DRB1*11:02, HLA-DRB1*11:14, HLA-DRB1*11:04, HLA-DRB1*11:06, HLA-DRB1*11:20, HLA-DRB1*11:01, HLA-DRB1*11:28, HLA-DRB1*08:17, HLA-DRB1*13:22, HLA-DRB1*13:23,…
						TRAP-like protein	52.82	0.6765	NKYIIPFVRKFITHF	HLA-DRB1*03:09, HLA-DRB1*04:02, HLA-DRB1*08:01, HLA-DRB1*08:02, HLA-DRB1*08:04, HLA-DRB1*07:03, HLA-DRB1*08:13, HLA-DRB1*11:20, HLA-DRB1*08:17, HLA-DRB1*11:21, HLA-DRB1*11:02, HLA-DRB1*11:14, HLA-DRB1*11:04, HLA-DRB1*11:06, HLA-DRB1*11:28, HLA-DRB1*11:01, HLA-DRB1*13:01, HLA-DRB1*13:27, HLA-DRB1*13:22, HLA-DRB1*13:23, HLA-DRB1*12:01, HLA-DRB1*13:11, HLA-DRB1*13:04, HLA-DRB1*13:05, HLA-DRB1*15:06,…
						TRAP-like protein	52.41	0.6907	AILFLGLSLYFINNR	HLA-DRB1*01:02, HLA-DRB1*03:01, HLA-DRB1*04:02, HLA-DRB1*07:03, HLA-DRB1*11:28, HLA-DRB1*11:01, HLA-DRB1*08:13, HLA-DRB1*12:01, HLA-DRB1*13:05, HLA-DRB1*13:07, HLA-DRB1*15:01, HLA-DRB5*01:05, HLA-DRB1*15:06, HLA-DRB1*15:02, HLA-DRB5*01:01
						TRAP-like protein	52.41	0.9573	TLAAILFLGLSLYFI	HLA-DRB1*01:02, HLA-DRB1*03:01, HLA-DRB1*04:02, HLA-DRB1*07:03, HLA-DRB1*11:28, HLA-DRB1*11:01, HLA-DRB1*12:01, HLA-DRB1*13:05, HLA-DRB1*13:07, HLA-DRB5*01:05, HLA-DRB1*15:01, HLA-DRB1*15:06, HLA-DRB1*15:02, HLA-DRB5*01:01
						TRAP-like protein	52.41	0.651	LAAILFLGLSLYFIN	HLA-DRB1*01:02, HLA-DRB1*03:01, HLA-DRB1*04:02, HLA-DRB1*07:03, HLA-DRB1*11:28, HLA-DRB1*11:01, HLA-DRB1*12:01, HLA-DRB1*13:05, HLA-DRB1*13:07, HLA-DRB5*01:05, HLA-DRB1*15:01, HLA-DRB1*15:06, HLA-DRB1*15:02, HLA-DRB5*01:01
						TRAP-like protein	52.41	0.641	AAILFLGLSLYFINN	HLA-DRB1*01:02, HLA-DRB1*03:01, HLA-DRB1*04:02, HLA-DRB1*07:03, HLA-DRB1*11:28, HLA-DRB1*11:01, HLA-DRB1*12:01, HLA-DRB1*13:05, HLA-DRB1*13:07, HLA-DRB5*01:05, HLA-DRB1*15:01, HLA-DRB1*15:06, HLA-DRB1*15:02, HLA-DRB5*01:01
						TRAP-like protein	51.07	0.8292	KKIMLIINSGEIDNK	HLA-DRB1*01:02, HLA-DRB1*03:01, HLA-DRB1*03:09, HLA-DRB1*04:10, HLA-DRB1*04:04, HLA-DRB1*07:03, HLA-DRB1*04:23, HLA-DRB1*04:05, HLA-DRB1*04:08, HLA-DRB1*04:21, HLA-DRB1*08:04, HLA-DRB1*11:04, HLA-DRB1*11:06, HLA-DRB1*11:07, HLA-DRB1*11:28, HLA-DRB1*13:07, HLA-DRB1*13:11, HLA-DRB1*13:05, HLA-DRB5*01:05, HLA-DRB1*15:06, HLA-DRB1*15:02, HLA-DRB1*15:01
						TRAP-like protein	51.07	0.5131	AKKIMLIINSGEIDN	HLA-DRB1*01:02, HLA-DRB1*03:01, HLA-DRB1*03:09, HLA-DRB1*04:10, HLA-DRB1*04:04, HLA-DRB1*07:03, HLA-DRB1*04:23, HLA-DRB1*04:05, HLA-DRB1*04:08, HLA-DRB1*04:21, HLA-DRB1*08:04, HLA-DRB1*11:04, HLA-DRB1*11:06, HLA-DRB1*11:07, HLA-DRB1*11:28, HLA-DRB1*13:07, HLA-DRB1*13:11, HLA-DRB1*13:05, HLA-DRB5*01:05, HLA-DRB1*15:06, HLA-DRB1*15:02, HLA-DRB1*15:01
						TRAP-like protein	51.07	0.9696	KIMLIINSGEIDNKT	HLA-DRB1*01:02, HLA-DRB1*03:01, HLA-DRB1*03:09, HLA-DRB1*04:10, HLA-DRB1*07:03, HLA-DRB1*04:04, HLA-DRB1*04:23, HLA-DRB1*04:08, HLA-DRB1*04:21, HLA-DRB1*08:04, HLA-DRB1*04:05, HLA-DRB1*11:04, HLA-DRB1*11:06, HLA-DRB1*11:07, HLA-DRB1*11:28, HLA-DRB1*13:07, HLA-DRB1*13:11, HLA-DRB1*13:05, HLA-DRB5*01:05, HLA-DRB1*15:06, HLA-DRB1*15:02, HLA-DRB1*15:01
						TRAP-like protein	50.86	1.7442	LWLLFLLDVRKCEKL	HLA-DRB1*04:02, HLA-DRB1*03:09, HLA-DRB1*03:05, HLA-DRB1*01:02, HLA-DRB1*03:01, HLA-DRB1*03:08, HLA-DRB1*03:06, HLA-DRB1*03:07, HLA-DRB1*08:04, HLA-DRB1*04:23, HLA-DRB1*04:08, HLA-DRB1*08:06, HLA-DRB1*08:01, HLA-DRB1*04:10, HLA-DRB1*11:21, HLA-DRB1*11:02, HLA-DRB1*11:14, HLA-DRB1*11:04, HLA-DRB1*11:06, HLA-DRB1*11:20, HLA-DRB1*11:01, HLA-DRB1*11:28, HLA-DRB1*08:17, HLA-DRB1*13:22, HLA-DRB1*13:23,…
						TRAP-like protein	50.83	1.2394	WLLFLLDVRKCEKLI	HLA-DRB1*04:02, HLA-DRB1*03:09, HLA-DRB1*03:01, HLA-DRB1*03:05, HLA-DRB1*01:02, HLA-DRB1*03:08, HLA-DRB1*03:06, HLA-DRB1*03:07, HLA-DRB1*08:04, HLA-DRB1*04:23, HLA-DRB1*04:08, HLA-DRB1*08:06, HLA-DRB1*08:01, HLA-DRB1*04:10, HLA-DRB1*11:21, HLA-DRB1*11:02, HLA-DRB1*11:14, HLA-DRB1*11:04, HLA-DRB1*11:06, HLA-DRB1*11:20, HLA-DRB1*11:01, HLA-DRB1*11:28, HLA-DRB1*08:17, HLA-DRB1*13:22, HLA-DRB1*13:23,…
						TRAP-like protein	50.14	0.9706	FTLAAILFLGLSLYF	HLA-DRB1*03:01, HLA-DRB1*04:02, HLA-DRB1*07:03, HLA-DRB1*11:28, HLA-DRB1*11:01, HLA-DRB1*08:17, HLA-DRB1*12:01, HLA-DRB1*13:05, HLA-DRB1*13:21, HLA-DRB1*15:02, HLA-DRB1*15:01, HLA-DRB1*15:06
						TRAP-like protein	48.68	1.2037	LFLLDVRKCEKLISK	HLA-DRB1*03:08, HLA-DRB1*03:06, HLA-DRB1*03:07, HLA-DRB1*03:01, HLA-DRB1*04:02, HLA-DRB1*03:05, HLA-DRB1*03:09, HLA-DRB1*01:02, HLA-DRB1*08:04, HLA-DRB1*08:06, HLA-DRB1*04:23, HLA-DRB1*08:01, HLA-DRB1*04:08, HLA-DRB1*04:10, HLA-DRB1*11:04, HLA-DRB1*11:06, HLA-DRB1*11:21, HLA-DRB1*11:02, HLA-DRB1*11:28, HLA-DRB1*11:01, HLA-DRB1*11:14, HLA-DRB1*11:07, HLA-DRB1*11:20, HLA-DRB1*08:17, HLA-DRB1*08:13,…
						TRAP-like protein	48.43	1.1165	LLFLLDVRKCEKLIS	HLA-DRB1*03:08, HLA-DRB1*03:06, HLA-DRB1*03:07, HLA-DRB1*03:01, HLA-DRB1*04:02, HLA-DRB1*03:05, HLA-DRB1*03:09, HLA-DRB1*01:02, HLA-DRB1*08:04, HLA-DRB1*08:06, HLA-DRB1*04:23, HLA-DRB1*08:01, HLA-DRB1*04:08, HLA-DRB1*04:10, HLA-DRB1*11:04, HLA-DRB1*11:06, HLA-DRB1*11:21, HLA-DRB1*11:02, HLA-DRB1*11:01, HLA-DRB1*11:28, HLA-DRB1*11:14, HLA-DRB1*11:07, HLA-DRB1*11:20, HLA-DRB1*08:17, HLA-DRB1*08:13,…
						TRAP-like protein	46.92	0.8158	ESWNKYIIPFVRKFI	HLA-DRB1*03:09, HLA-DRB1*04:02, HLA-DRB1*08:02, HLA-DRB1*08:04, HLA-DRB1*07:03, HLA-DRB1*11:20, HLA-DRB1*11:21, HLA-DRB1*11:02, HLA-DRB1*11:14, HLA-DRB1*09:01, HLA-DRB1*11:04, HLA-DRB1*11:06, HLA-DRB1*08:17, HLA-DRB1*11:28, HLA-DRB1*12:01, HLA-DRB1*13:01, HLA-DRB1*13:27, HLA-DRB1*13:22, HLA-DRB1*13:23, HLA-DRB1*13:11, HLA-DRB1*13:04, HLA-DRB1*13:05, HLA-DRB1*15:06, HLA-DRB1*15:02, HLA-DRB1*13:28,…
						TRAP-like protein	46.32	1.6695	IEEFRNVVLDTKLKS	HLA-DRB1*03:08, HLA-DRB1*03:09, HLA-DRB1*03:06, HLA-DRB1*03:07, HLA-DRB1*03:05, HLA-DRB1*03:01, HLA-DRB1*08:04, HLA-DRB1*08:06, HLA-DRB1*04:26, HLA-DRB1*08:01, HLA-DRB1*04:21, HLA-DRB1*11:07, HLA-DRB1*11:04, HLA-DRB1*11:06, HLA-DRB1*11:21, HLA-DRB1*11:02, HLA-DRB1*11:01, HLA-DRB1*11:28, HLA-DRB1*11:14, HLA-DRB1*08:17, HLA-DRB1*11:20, HLA-DRB1*08:13, HLA-DRB1*13:11, HLA-DRB1*13:22, HLA-DRB1*13:01,…
						TRAP-like protein	46.32	1.5739	EEFRNVVLDTKLKSS	HLA-DRB1*03:08, HLA-DRB1*03:09, HLA-DRB1*03:06, HLA-DRB1*03:07, HLA-DRB1*03:05, HLA-DRB1*03:01, HLA-DRB1*08:04, HLA-DRB1*08:06, HLA-DRB1*04:26, HLA-DRB1*08:01, HLA-DRB1*04:21, HLA-DRB1*11:07, HLA-DRB1*11:04, HLA-DRB1*11:06, HLA-DRB1*11:21, HLA-DRB1*11:02, HLA-DRB1*11:01, HLA-DRB1*11:28, HLA-DRB1*11:14, HLA-DRB1*08:17, HLA-DRB1*11:20, HLA-DRB1*08:13, HLA-DRB1*13:11, HLA-DRB1*13:22, HLA-DRB1*13:01,…
						TRAP-like protein	46.32	1.402	EFRNVVLDTKLKSSY	HLA-DRB1*03:08, HLA-DRB1*03:09, HLA-DRB1*03:06, HLA-DRB1*03:07, HLA-DRB1*03:05, HLA-DRB1*03:01, HLA-DRB1*08:04, HLA-DRB1*08:06, HLA-DRB1*04:26, HLA-DRB1*08:01, HLA-DRB1*04:21, HLA-DRB1*11:07, HLA-DRB1*11:04, HLA-DRB1*11:06, HLA-DRB1*11:21, HLA-DRB1*11:02, HLA-DRB1*11:01, HLA-DRB1*11:28, HLA-DRB1*11:14, HLA-DRB1*08:17, HLA-DRB1*11:20, HLA-DRB1*08:13, HLA-DRB1*13:11, HLA-DRB1*13:22, HLA-DRB1*13:01,…
						TRAP-like protein	46.32	1.3833	RNVVLDTKLKSSYKN	HLA-DRB1*03:08, HLA-DRB1*03:09, HLA-DRB1*03:06, HLA-DRB1*03:07, HLA-DRB1*03:05, HLA-DRB1*03:01, HLA-DRB1*08:04, HLA-DRB1*08:06, HLA-DRB1*04:26, HLA-DRB1*08:01, HLA-DRB1*04:21, HLA-DRB1*11:07, HLA-DRB1*11:04, HLA-DRB1*11:06, HLA-DRB1*11:21, HLA-DRB1*11:02, HLA-DRB1*11:01, HLA-DRB1*11:28, HLA-DRB1*11:14, HLA-DRB1*08:17, HLA-DRB1*11:20, HLA-DRB1*08:13, HLA-DRB1*13:11, HLA-DRB1*13:22, HLA-DRB1*13:01,…
						TRAP-like protein	46.32	1.3585	NVVLDTKLKSSYKNS	HLA-DRB1*03:08, HLA-DRB1*03:09, HLA-DRB1*03:06, HLA-DRB1*03:07, HLA-DRB1*03:05, HLA-DRB1*03:01, HLA-DRB1*08:04, HLA-DRB1*08:06, HLA-DRB1*04:26, HLA-DRB1*08:01, HLA-DRB1*04:21, HLA-DRB1*11:07, HLA-DRB1*11:04, HLA-DRB1*11:06, HLA-DRB1*11:21, HLA-DRB1*11:02, HLA-DRB1*11:28, HLA-DRB1*11:14, HLA-DRB1*11:01, HLA-DRB1*08:17, HLA-DRB1*11:20, HLA-DRB1*08:13, HLA-DRB1*13:11, HLA-DRB1*13:22, HLA-DRB1*13:01,…
						TRAP-like protein	46.32	1.2511	FRNVVLDTKLKSSYK	HLA-DRB1*03:08, HLA-DRB1*03:09, HLA-DRB1*03:06, HLA-DRB1*03:07, HLA-DRB1*03:05, HLA-DRB1*03:01, HLA-DRB1*08:04, HLA-DRB1*08:06, HLA-DRB1*04:26, HLA-DRB1*08:01, HLA-DRB1*04:21, HLA-DRB1*11:07, HLA-DRB1*11:04, HLA-DRB1*11:06, HLA-DRB1*11:21, HLA-DRB1*11:02, HLA-DRB1*11:01, HLA-DRB1*11:28, HLA-DRB1*11:14, HLA-DRB1*08:17, HLA-DRB1*11:20, HLA-DRB1*08:13, HLA-DRB1*13:11, HLA-DRB1*13:22, HLA-DRB1*13:01,…
						TRAP-like protein	46.32	1.1305	VVLDTKLKSSYKNSA	HLA-DRB1*03:08, HLA-DRB1*03:09, HLA-DRB1*03:06, HLA-DRB1*03:07, HLA-DRB1*03:05, HLA-DRB1*03:01, HLA-DRB1*08:04, HLA-DRB1*08:06, HLA-DRB1*04:26, HLA-DRB1*08:01, HLA-DRB1*04:21, HLA-DRB1*11:07, HLA-DRB1*11:04, HLA-DRB1*11:06, HLA-DRB1*11:21, HLA-DRB1*11:02, HLA-DRB1*11:01, HLA-DRB1*11:28, HLA-DRB1*11:14, HLA-DRB1*08:17, HLA-DRB1*11:20, HLA-DRB1*08:13, HLA-DRB1*13:11, HLA-DRB1*13:22, HLA-DRB1*13:01,…
						TRAP-like protein	46.1	0.7275	KYIIPFVRKFITHFN	HLA-DRB1*04:02, HLA-DRB1*03:09, HLA-DRB1*04:10, HLA-DRB1*04:23, HLA-DRB1*08:02, HLA-DRB1*08:01, HLA-DRB1*04:08, HLA-DRB1*08:06, HLA-DRB1*08:04, HLA-DRB1*07:03, HLA-DRB1*08:13, HLA-DRB1*11:20, HLA-DRB1*08:17, HLA-DRB1*11:21, HLA-DRB1*11:02, HLA-DRB1*11:14, HLA-DRB1*11:04, HLA-DRB1*11:06, HLA-DRB1*11:28, HLA-DRB1*13:04, HLA-DRB1*13:01, HLA-DRB1*13:27, HLA-DRB1*13:22, HLA-DRB1*13:23, HLA-DRB1*13:21,…
						TRAP-like protein	45.65	0.8305	KYAASFTLAAILFLG	HLA-DRB1*04:01, HLA-DRB1*04:26, HLA-DRB1*07:03, HLA-DRB1*04:21, HLA-DRB1*07:01, HLA-DRB1*04:08, HLA-DRB1*09:01, HLA-DRB1*11:28, HLA-DRB1*11:01, HLA-DRB1*08:17, HLA-DRB1*13:05, HLA-DRB1*13:21, HLA-DRB1*15:02
						TRAP-like protein	44.02	0.7738	FLLDVRKCEKLISKL	HLA-DRB1*03:08, HLA-DRB1*03:06, HLA-DRB1*03:07, HLA-DRB1*03:01, HLA-DRB1*03:05, HLA-DRB1*03:09, HLA-DRB1*08:04, HLA-DRB1*08:06, HLA-DRB1*08:01, HLA-DRB1*11:04, HLA-DRB1*11:06, HLA-DRB1*11:21, HLA-DRB1*11:02, HLA-DRB1*11:28, HLA-DRB1*11:01, HLA-DRB1*11:07, HLA-DRB1*11:14, HLA-DRB1*11:20, HLA-DRB1*08:17, HLA-DRB1*08:13, HLA-DRB1*13:11, HLA-DRB1*13:22, HLA-DRB1*13:05, HLA-DRB1*13:01, HLA-DRB1*13:27,…
						TRAP-like protein	43.78	1.3024	INVDLRIESRNNIGV	HLA-DRB1*03:08, HLA-DRB1*03:06, HLA-DRB1*03:07, HLA-DRB1*03:05, HLA-DRB1*03:09, HLA-DRB1*03:01, HLA-DRB1*01:02, HLA-DRB1*04:02, HLA-DRB1*07:03, HLA-DRB1*04:21, HLA-DRB1*08:04, HLA-DRB1*04:26, HLA-DRB1*11:07, HLA-DRB1*11:21, HLA-DRB1*11:02, HLA-DRB1*11:20, HLA-DRB1*08:13, HLA-DRB1*11:14, HLA-DRB1*11:04, HLA-DRB1*11:06, HLA-DRB1*13:01, HLA-DRB1*13:27, HLA-DRB1*13:22, HLA-DRB1*13:23, HLA-DRB1*13:04,…
						TRAP-like protein	42.36	0.8552	DDFVYFSNTTPCGVS	HLA-DRB1*04:01, HLA-DRB1*03:08, HLA-DRB1*03:06, HLA-DRB1*03:07, HLA-DRB1*04:02, HLA-DRB1*03:09, HLA-DRB1*03:05, HLA-DRB1*01:02, HLA-DRB1*04:08, HLA-DRB1*04:04, HLA-DRB1*04:23, HLA-DRB1*04:26, HLA-DRB1*04:05, HLA-DRB1*04:10, HLA-DRB1*04:21, HLA-DRB1*07:01, HLA-DRB1*11:07, HLA-DRB1*15:02, HLA-DRB1*15:06
						TRAP-like protein	42.36	0.938	DDDFVYFSNTTPCGV	HLA-DRB1*04:01, HLA-DRB1*03:08, HLA-DRB1*03:06, HLA-DRB1*03:07, HLA-DRB1*04:02, HLA-DRB1*03:09, HLA-DRB1*03:05, HLA-DRB1*01:02, HLA-DRB1*04:08, HLA-DRB1*04:04, HLA-DRB1*04:23, HLA-DRB1*04:26, HLA-DRB1*04:05, HLA-DRB1*04:10, HLA-DRB1*07:01, HLA-DRB1*04:21, HLA-DRB1*11:07, HLA-DRB1*15:02, HLA-DRB1*15:06
						TRAP-like protein	42.36	0.8495	FVYFSNTTPCGVSLM	HLA-DRB1*04:01, HLA-DRB1*03:08, HLA-DRB1*03:06, HLA-DRB1*03:07, HLA-DRB1*04:02, HLA-DRB1*03:09, HLA-DRB1*03:05, HLA-DRB1*01:02, HLA-DRB1*04:08, HLA-DRB1*04:04, HLA-DRB1*04:23, HLA-DRB1*04:26, HLA-DRB1*04:10, HLA-DRB1*04:21, HLA-DRB1*07:01, HLA-DRB1*04:05, HLA-DRB1*11:07, HLA-DRB1*15:02, HLA-DRB1*15:06
						TRAP-like protein	42.36	0.9835	DFVYFSNTTPCGVSL	HLA-DRB1*04:01, HLA-DRB1*03:08, HLA-DRB1*03:06, HLA-DRB1*03:07, HLA-DRB1*04:02, HLA-DRB1*03:09, HLA-DRB1*03:05, HLA-DRB1*01:02, HLA-DRB1*04:08, HLA-DRB1*04:04, HLA-DRB1*04:23, HLA-DRB1*04:26, HLA-DRB1*04:10, HLA-DRB1*07:01, HLA-DRB1*04:21, HLA-DRB1*04:05, HLA-DRB1*11:07, HLA-DRB1*15:02, HLA-DRB1*15:06
						TRAP-like protein	42.08	0.6538	WNKYIIPFVRKFITH	HLA-DRB1*03:09, HLA-DRB1*04:02, HLA-DRB1*08:02, HLA-DRB1*08:04, HLA-DRB1*07:03, HLA-DRB1*11:20, HLA-DRB1*11:21, HLA-DRB1*11:02, HLA-DRB1*11:14, HLA-DRB1*11:04, HLA-DRB1*11:06, HLA-DRB1*08:17, HLA-DRB1*11:28, HLA-DRB1*13:01, HLA-DRB1*13:27, HLA-DRB1*12:01, HLA-DRB1*13:22, HLA-DRB1*13:23, HLA-DRB1*13:11, HLA-DRB1*13:04, HLA-DRB1*13:05, HLA-DRB1*15:06, HLA-DRB1*15:02, HLA-DRB1*13:28, HLA-DRB1*15:01
						TRAP-like protein	42.08	1.0318	SWNKYIIPFVRKFIT	HLA-DRB1*03:09, HLA-DRB1*04:02, HLA-DRB1*08:04, HLA-DRB1*07:03, HLA-DRB1*08:02, HLA-DRB1*11:20, HLA-DRB1*11:21, HLA-DRB1*11:02, HLA-DRB1*11:14, HLA-DRB1*11:04, HLA-DRB1*11:06, HLA-DRB1*08:17, HLA-DRB1*11:28, HLA-DRB1*13:01, HLA-DRB1*13:27, HLA-DRB1*12:01, HLA-DRB1*13:22, HLA-DRB1*13:23, HLA-DRB1*13:11, HLA-DRB1*13:04, HLA-DRB1*13:05, HLA-DRB1*15:06, HLA-DRB1*15:02, HLA-DRB1*13:28, HLA-DRB1*15:01,…
						TRAP-like protein	40.75	0.7518	YAASFTLAAILFLGL	HLA-DRB1*04:01, HLA-DRB1*04:26, HLA-DRB1*07:03, HLA-DRB1*04:21, HLA-DRB1*07:01, HLA-DRB1*04:08, HLA-DRB1*11:28, HLA-DRB1*11:01, HLA-DRB1*08:17, HLA-DRB1*13:05, HLA-DRB1*13:21, HLA-DRB1*15:02
						TRAP-like protein	39.84	1.1908	NVDLRIESRNNIGVD	HLA-DRB1*03:08, HLA-DRB1*03:06, HLA-DRB1*03:07, HLA-DRB1*01:02, HLA-DRB1*03:01, HLA-DRB1*03:09, HLA-DRB1*03:05, HLA-DRB1*04:02, HLA-DRB1*07:03, HLA-DRB1*04:21, HLA-DRB1*08:04, HLA-DRB1*04:26, HLA-DRB1*11:21, HLA-DRB1*11:02, HLA-DRB1*11:20, HLA-DRB1*11:07, HLA-DRB1*08:13, HLA-DRB1*11:14, HLA-DRB1*13:01, HLA-DRB1*13:27, HLA-DRB1*13:22, HLA-DRB1*13:23, HLA-DRB1*13:04, HLA-DRB1*13:02, HLA-DRB1*15:06,…
						TRAP-like protein	39.84	0.9317	VDLRIESRNNIGVDN	HLA-DRB1*03:08, HLA-DRB1*03:06, HLA-DRB1*03:07, HLA-DRB1*01:02, HLA-DRB1*03:01, HLA-DRB1*03:09, HLA-DRB1*03:05, HLA-DRB1*04:02, HLA-DRB1*07:03, HLA-DRB1*04:21, HLA-DRB1*08:04, HLA-DRB1*04:26, HLA-DRB1*11:21, HLA-DRB1*11:02, HLA-DRB1*11:20, HLA-DRB1*11:07, HLA-DRB1*08:13, HLA-DRB1*11:14, HLA-DRB1*13:01, HLA-DRB1*13:27, HLA-DRB1*13:22, HLA-DRB1*13:23, HLA-DRB1*13:04, HLA-DRB1*13:02, HLA-DRB1*15:06,…
						TRAP-like protein	39.54	0.7637	FKNMRKYNSETNIPC	HLA-DRB1*03:05, HLA-DRB1*03:09, HLA-DRB1*04:01, HLA-DRB1*04:26, HLA-DRB1*08:01, HLA-DRB1*04:21, HLA-DRB1*08:04, HLA-DRB1*08:06, HLA-DRB1*04:08, HLA-DRB1*04:10, HLA-DRB1*11:14, HLA-DRB1*08:13, HLA-DRB1*11:20, HLA-DRB1*11:01, HLA-DRB1*11:28, HLA-DRB1*08:17, HLA-DRB1*11:21, HLA-DRB1*11:02, HLA-DRB1*11:04, HLA-DRB1*11:06, HLA-DRB1*11:07, HLA-DRB1*13:23, HLA-DRB1*13:07, HLA-DRB1*13:05, HLA-DRB1*13:21,…
						TRAP-like protein	38.62	0.5352	ILFLGLSLYFINNRK	HLA-DRB1*01:02, HLA-DRB1*04:02, HLA-DRB1*07:03, HLA-DRB1*11:28, HLA-DRB1*11:01, HLA-DRB1*08:13, HLA-DRB1*12:01, HLA-DRB1*13:05, HLA-DRB1*13:07, HLA-DRB5*01:05, HLA-DRB5*01:01, HLA-DRB1*15:06, HLA-DRB1*15:01, HLA-DRB1*15:02
						TRAP-like protein	37.23	1.6319	CLALWLLFLLDVRKC	HLA-DRB1*04:02, HLA-DRB1*01:02, HLA-DRB1*08:04, HLA-DRB1*04:23, HLA-DRB1*04:08, HLA-DRB1*08:06, HLA-DRB1*04:10, HLA-DRB1*11:21, HLA-DRB1*11:02, HLA-DRB1*11:14, HLA-DRB1*11:04, HLA-DRB1*11:06, HLA-DRB1*11:20, HLA-DRB1*11:01, HLA-DRB1*11:28, HLA-DRB1*13:22, HLA-DRB1*13:23, HLA-DRB1*13:01, HLA-DRB1*13:27, HLA-DRB1*13:04, HLA-DRB1*13:07, HLA-DRB1*13:11, HLA-DRB1*13:05, HLA-DRB1*12:01, HLA-DRB1*13:21,…
						TRAP-like protein	37.12	1.8585	DDINVDLRIESRNNI	HLA-DRB1*03:08, HLA-DRB1*03:06, HLA-DRB1*03:07, HLA-DRB1*03:01, HLA-DRB1*03:05, HLA-DRB1*03:09, HLA-DRB1*01:02, HLA-DRB1*07:03, HLA-DRB1*04:21, HLA-DRB1*08:04, HLA-DRB1*04:26, HLA-DRB1*11:07, HLA-DRB1*11:21, HLA-DRB1*11:02, HLA-DRB1*11:20, HLA-DRB1*08:13, HLA-DRB1*11:14, HLA-DRB1*11:04, HLA-DRB1*11:06, HLA-DRB1*13:01, HLA-DRB1*13:27, HLA-DRB1*13:22, HLA-DRB1*13:23, HLA-DRB1*13:04, HLA-DRB1*13:11,…
						TRAP-like protein	37.12	1.534	DINVDLRIESRNNIG	HLA-DRB1*03:08, HLA-DRB1*03:06, HLA-DRB1*03:07, HLA-DRB1*03:05, HLA-DRB1*03:09, HLA-DRB1*03:01, HLA-DRB1*01:02, HLA-DRB1*07:03, HLA-DRB1*04:21, HLA-DRB1*08:04, HLA-DRB1*04:26, HLA-DRB1*11:07, HLA-DRB1*11:21, HLA-DRB1*11:02, HLA-DRB1*11:20, HLA-DRB1*08:13, HLA-DRB1*11:14, HLA-DRB1*11:04, HLA-DRB1*11:06, HLA-DRB1*13:01, HLA-DRB1*13:27, HLA-DRB1*13:22, HLA-DRB1*13:23, HLA-DRB1*13:04, HLA-DRB1*13:11,…
						TRAP-like protein	36.09	0.6033	IPHFKNMRKYNSETN	HLA-DRB1*03:05, HLA-DRB1*03:09, HLA-DRB1*08:01, HLA-DRB1*08:04, HLA-DRB1*04:23, HLA-DRB1*04:04, HLA-DRB1*08:06, HLA-DRB1*04:08, HLA-DRB1*04:10, HLA-DRB1*08:02, HLA-DRB1*11:14, HLA-DRB1*08:13, HLA-DRB1*11:20, HLA-DRB1*11:01, HLA-DRB1*11:28, HLA-DRB1*08:17, HLA-DRB1*11:21, HLA-DRB1*11:02, HLA-DRB1*11:04, HLA-DRB1*11:06, HLA-DRB1*11:07, HLA-DRB1*13:23, HLA-DRB1*13:07, HLA-DRB1*13:05, HLA-DRB1*13:21,…
						TRAP-like protein	35	1.0017	NQINFSLTTYSSHTY	HLA-DRB1*03:08, HLA-DRB1*03:06, HLA-DRB1*03:07, HLA-DRB1*04:02, HLA-DRB1*03:05, HLA-DRB1*03:09, HLA-DRB1*04:01, HLA-DRB1*04:26, HLA-DRB1*04:23, HLA-DRB1*04:21, HLA-DRB1*04:08, HLA-DRB1*04:10, HLA-DRB1*04:04, HLA-DRB1*07:01, HLA-DRB1*11:07
						TRAP-like protein	34.32	0.9753	LYNMLFRKKKKYRIK	HLA-DRB1*03:09, HLA-DRB1*03:05, HLA-DRB1*04:02, HLA-DRB1*08:01, HLA-DRB1*08:06, HLA-DRB1*08:04, HLA-DRB1*07:03, HLA-DRB1*08:13, HLA-DRB1*11:20, HLA-DRB1*11:14, HLA-DRB1*11:01, HLA-DRB1*08:17, HLA-DRB1*11:28, HLA-DRB1*11:21, HLA-DRB1*11:02, HLA-DRB1*11:04, HLA-DRB1*11:06, HLA-DRB1*13:07, HLA-DRB1*13:23, HLA-DRB1*13:05, HLA-DRB1*13:01, HLA-DRB1*13:27, HLA-DRB1*13:22, HLA-DRB1*13:21, HLA-DRB1*13:11,…
						TRAP-like protein	34.32	0.6684	RLYNMLFRKKKKYRI	HLA-DRB1*03:09, HLA-DRB1*03:05, HLA-DRB1*04:02, HLA-DRB1*08:01, HLA-DRB1*08:06, HLA-DRB1*08:04, HLA-DRB1*07:03, HLA-DRB1*08:13, HLA-DRB1*11:20, HLA-DRB1*11:14, HLA-DRB1*11:01, HLA-DRB1*08:17, HLA-DRB1*11:28, HLA-DRB1*11:21, HLA-DRB1*11:02, HLA-DRB1*11:04, HLA-DRB1*11:06, HLA-DRB1*13:07, HLA-DRB1*13:23, HLA-DRB1*13:05, HLA-DRB1*13:01, HLA-DRB1*13:27, HLA-DRB1*13:22, HLA-DRB1*13:21, HLA-DRB1*13:11,…
						TRAP-like protein	34.31	0.713	NRLYNMLFRKKKKYR	HLA-DRB1*04:02, HLA-DRB1*03:05, HLA-DRB1*08:06, HLA-DRB1*08:04, HLA-DRB1*08:01, HLA-DRB1*11:01, HLA-DRB1*11:14, HLA-DRB1*11:28, HLA-DRB1*11:20, HLA-DRB1*08:17, HLA-DRB1*11:04, HLA-DRB1*11:06, HLA-DRB1*11:21, HLA-DRB1*11:02, HLA-DRB1*08:13, HLA-DRB1*13:07, HLA-DRB1*13:23, HLA-DRB1*13:05, HLA-DRB1*13:01, HLA-DRB1*13:27, HLA-DRB1*12:01, HLA-DRB1*13:21, HLA-DRB1*13:11, HLA-DRB1*13:22, HLA-DRB1*13:04,…
						TRAP-like protein	34.16	0.5597	IMLIINSGEIDNKTV	HLA-DRB1*01:02, HLA-DRB1*03:01, HLA-DRB1*03:09, HLA-DRB1*04:10, HLA-DRB1*07:03, HLA-DRB1*04:04, HLA-DRB1*04:23, HLA-DRB1*04:08, HLA-DRB1*04:21, HLA-DRB1*08:04, HLA-DRB1*11:04, HLA-DRB1*11:06, HLA-DRB1*11:07, HLA-DRB1*11:28, HLA-DRB1*13:07, HLA-DRB1*13:11, HLA-DRB1*13:05, HLA-DRB5*01:05, HLA-DRB1*15:06, HLA-DRB1*15:02
						TRAP-like protein	33.97	0.961	TKLKSSYKNSAHLKA	HLA-DRB1*03:08, HLA-DRB1*03:06, HLA-DRB1*03:07, HLA-DRB1*03:05, HLA-DRB1*03:01, HLA-DRB1*07:03, HLA-DRB1*04:26, HLA-DRB1*09:01, HLA-DRB1*11:07, HLA-DRB1*11:01, HLA-DRB1*11:21, HLA-DRB1*11:02, HLA-DRB1*11:28, HLA-DRB1*13:22, HLA-DRB1*13:05, HLA-DRB1*13:21
						TRAP-like protein	33.71	1.0972	SILLDDSSNITLESW	HLA-DRB1*03:01, HLA-DRB1*03:08, HLA-DRB1*03:06, HLA-DRB1*03:07, HLA-DRB1*03:09, HLA-DRB1*03:05, HLA-DRB1*04:01, HLA-DRB1*04:21, HLA-DRB1*04:26, HLA-DRB1*04:23, HLA-DRB1*11:07, HLA-DRB1*13:02, HLA-DRB3*01:01
						TRAP-like protein	33.71	1.0315	ISILLDDSSNITLES	HLA-DRB1*03:01, HLA-DRB1*03:08, HLA-DRB1*03:06, HLA-DRB1*03:07, HLA-DRB1*03:09, HLA-DRB1*03:05, HLA-DRB1*04:01, HLA-DRB1*04:21, HLA-DRB1*04:26, HLA-DRB1*04:23, HLA-DRB1*11:07, HLA-DRB1*13:02, HLA-DRB3*01:01
						TRAP-like protein	33.71	0.9142	DISILLDDSSNITLE	HLA-DRB1*03:01, HLA-DRB1*03:08, HLA-DRB1*03:06, HLA-DRB1*03:07, HLA-DRB1*03:09, HLA-DRB1*03:05, HLA-DRB1*04:01, HLA-DRB1*04:21, HLA-DRB1*04:26, HLA-DRB1*04:23, HLA-DRB1*11:07, HLA-DRB1*13:02, HLA-DRB3*01:01
						TRAP-like protein	33.71	0.786	MDISILLDDSSNITL	HLA-DRB1*03:01, HLA-DRB1*03:08, HLA-DRB1*03:06, HLA-DRB1*03:07, HLA-DRB1*03:09, HLA-DRB1*03:05, HLA-DRB1*04:01, HLA-DRB1*04:21, HLA-DRB1*04:26, HLA-DRB1*04:23, HLA-DRB1*11:07, HLA-DRB1*13:02, HLA-DRB3*01:01
						TRAP-like protein	32.84	0.8477	YNMLFRKKKKYRIKN	HLA-DRB1*03:09, HLA-DRB1*03:05, HLA-DRB1*08:01, HLA-DRB1*08:06, HLA-DRB1*08:04, HLA-DRB1*07:03, HLA-DRB1*08:13, HLA-DRB1*11:20, HLA-DRB1*11:14, HLA-DRB1*11:01, HLA-DRB1*08:17, HLA-DRB1*11:28, HLA-DRB1*11:21, HLA-DRB1*11:02, HLA-DRB1*11:04, HLA-DRB1*11:06, HLA-DRB1*13:07, HLA-DRB1*13:23, HLA-DRB1*13:05, HLA-DRB1*13:01, HLA-DRB1*13:27, HLA-DRB1*13:22, HLA-DRB1*13:21, HLA-DRB1*13:11, HLA-DRB1*13:04,…
						TRAP-like protein	31.05	0.7421	QKILPIIKNENAKET	HLA-DRB1*03:08, HLA-DRB1*03:06, HLA-DRB1*03:07, HLA-DRB1*04:23, HLA-DRB1*04:04, HLA-DRB1*04:26, HLA-DRB1*04:08, HLA-DRB1*04:10, HLA-DRB1*08:02, HLA-DRB1*13:02
						TRAP-like protein	31.02	0.8637	IYMDISILLDDSSNI	HLA-DRB1*03:01, HLA-DRB1*03:08, HLA-DRB1*03:06, HLA-DRB1*03:07, HLA-DRB1*03:09, HLA-DRB1*03:05, HLA-DRB1*04:01, HLA-DRB1*07:03, HLA-DRB1*04:21, HLA-DRB1*04:26, HLA-DRB1*04:23, HLA-DRB1*11:07, HLA-DRB1*08:17, HLA-DRB1*11:28, HLA-DRB1*13:21, HLA-DRB1*13:05, HLA-DRB3*01:01, HLA-DRB1*15:06, HLA-DRB1*15:02
						TRAP-like protein	31.02	1.4343	DICDNIYMDISILLD	HLA-DRB1*03:01, HLA-DRB1*03:08, HLA-DRB1*03:06, HLA-DRB1*03:07, HLA-DRB1*03:09, HLA-DRB1*03:05, HLA-DRB1*04:01, HLA-DRB1*07:03, HLA-DRB1*04:21, HLA-DRB1*04:26, HLA-DRB1*11:07, HLA-DRB1*08:17, HLA-DRB1*11:28, HLA-DRB1*13:21, HLA-DRB1*13:05, HLA-DRB1*15:06, HLA-DRB1*15:02
						TRAP-like protein	31.02	1.1822	CDNIYMDISILLDDS	HLA-DRB1*03:01, HLA-DRB1*03:08, HLA-DRB1*03:06, HLA-DRB1*03:07, HLA-DRB1*03:09, HLA-DRB1*03:05, HLA-DRB1*04:01, HLA-DRB1*07:03, HLA-DRB1*04:21, HLA-DRB1*04:26, HLA-DRB1*11:07, HLA-DRB1*08:17, HLA-DRB1*11:28, HLA-DRB1*13:21, HLA-DRB1*13:05, HLA-DRB1*15:06, HLA-DRB1*15:02
						TRAP-like protein	31.02	1.1227	DNIYMDISILLDDSS	HLA-DRB1*03:01, HLA-DRB1*03:08, HLA-DRB1*03:06, HLA-DRB1*03:07, HLA-DRB1*03:09, HLA-DRB1*03:05, HLA-DRB1*04:01, HLA-DRB1*07:03, HLA-DRB1*04:21, HLA-DRB1*04:26, HLA-DRB1*11:07, HLA-DRB1*08:17, HLA-DRB1*11:28, HLA-DRB1*13:21, HLA-DRB1*13:05, HLA-DRB1*15:06, HLA-DRB1*15:02
						TRAP-like protein	31.02	1.0952	NIYMDISILLDDSSN	HLA-DRB1*03:01, HLA-DRB1*03:08, HLA-DRB1*03:06, HLA-DRB1*03:07, HLA-DRB1*03:09, HLA-DRB1*03:05, HLA-DRB1*04:01, HLA-DRB1*07:03, HLA-DRB1*04:21, HLA-DRB1*04:26, HLA-DRB1*11:07, HLA-DRB1*08:17, HLA-DRB1*11:28, HLA-DRB1*13:21, HLA-DRB1*13:05, HLA-DRB1*15:06, HLA-DRB1*15:02
						TRAP-like protein	30.71	1.0934	LDICDNIYMDISILL	HLA-DRB1*03:01, HLA-DRB1*03:08, HLA-DRB1*03:06, HLA-DRB1*03:07, HLA-DRB1*03:09, HLA-DRB1*03:05, HLA-DRB1*04:01, HLA-DRB1*07:03, HLA-DRB1*04:21, HLA-DRB1*04:26, HLA-DRB1*11:07, HLA-DRB1*15:06, HLA-DRB1*15:02
						TRAP-like protein	30.68	0.5883	AASFTLAAILFLGLS	HLA-DRB1*07:03, HLA-DRB1*07:01, HLA-DRB1*11:28, HLA-DRB1*11:01, HLA-DRB1*08:17, HLA-DRB1*13:05, HLA-DRB1*13:21, HLA-DRB1*15:02
						TRAP-like protein	30.66	0.9827	VRKCEKLISKLTKNG	HLA-DRB1*03:08, HLA-DRB1*03:06, HLA-DRB1*03:07, HLA-DRB1*03:05, HLA-DRB1*03:09, HLA-DRB1*04:02, HLA-DRB1*08:04, HLA-DRB1*08:06, HLA-DRB1*08:01, HLA-DRB1*11:04, HLA-DRB1*11:06, HLA-DRB1*11:21, HLA-DRB1*11:02, HLA-DRB1*11:28, HLA-DRB1*11:07, HLA-DRB1*11:14, HLA-DRB1*11:01, HLA-DRB1*11:20, HLA-DRB1*08:17, HLA-DRB1*08:13, HLA-DRB1*13:11, HLA-DRB1*13:22, HLA-DRB1*13:05, HLA-DRB1*13:01, HLA-DRB1*13:27,…
						TRAP-like protein	30.23	0.6753	PHFKNMRKYNSETNI	HLA-DRB1*03:05, HLA-DRB1*03:09, HLA-DRB1*08:01, HLA-DRB1*08:04, HLA-DRB1*08:06, HLA-DRB1*04:08, HLA-DRB1*04:10, HLA-DRB1*11:14, HLA-DRB1*08:13, HLA-DRB1*11:20, HLA-DRB1*11:01, HLA-DRB1*11:28, HLA-DRB1*08:17, HLA-DRB1*11:21, HLA-DRB1*11:02, HLA-DRB1*11:04, HLA-DRB1*11:06, HLA-DRB1*11:07, HLA-DRB1*13:23, HLA-DRB1*13:07, HLA-DRB1*13:05, HLA-DRB1*13:21, HLA-DRB1*13:22, HLA-DRB1*13:11, HLA-DRB1*13:01,…
						TRAP-like protein	30.23	0.5213	HFKNMRKYNSETNIP	HLA-DRB1*03:05, HLA-DRB1*03:09, HLA-DRB1*08:01, HLA-DRB1*08:04, HLA-DRB1*08:06, HLA-DRB1*04:08, HLA-DRB1*04:10, HLA-DRB1*11:14, HLA-DRB1*08:13, HLA-DRB1*11:20, HLA-DRB1*11:01, HLA-DRB1*11:28, HLA-DRB1*08:17, HLA-DRB1*11:21, HLA-DRB1*11:02, HLA-DRB1*11:04, HLA-DRB1*11:06, HLA-DRB1*11:07, HLA-DRB1*13:23, HLA-DRB1*13:07, HLA-DRB1*13:05, HLA-DRB1*13:21, HLA-DRB1*13:22, HLA-DRB1*13:11, HLA-DRB1*13:01,…
						TRAP-like protein	30.19	0.8071	MLIINSGEIDNKTVT	HLA-DRB1*01:02, HLA-DRB1*03:09, HLA-DRB1*03:01, HLA-DRB1*07:03, HLA-DRB1*04:23, HLA-DRB1*04:08, HLA-DRB1*04:10, HLA-DRB1*08:04, HLA-DRB1*04:21, HLA-DRB1*11:04, HLA-DRB1*11:06, HLA-DRB1*11:07, HLA-DRB1*11:28, HLA-DRB1*13:07, HLA-DRB1*13:11, HLA-DRB1*13:05, HLA-DRB5*01:05, HLA-DRB1*15:06, HLA-DRB1*15:02
						TRAP-like protein	29.29	1.0923	GKNLLVRDNKNINLS	HLA-DRB1*03:08, HLA-DRB1*03:06, HLA-DRB1*03:07, HLA-DRB1*03:01, HLA-DRB1*03:09, HLA-DRB1*03:05, HLA-DRB1*04:02, HLA-DRB1*01:02, HLA-DRB1*08:04, HLA-DRB1*11:07, HLA-DRB1*13:02, HLA-DRB1*13:04, HLA-DRB1*15:06
						TRAP-like protein	29.29	0.7942	LGKNLLVRDNKNINL	HLA-DRB1*03:08, HLA-DRB1*03:06, HLA-DRB1*03:07, HLA-DRB1*03:01, HLA-DRB1*03:09, HLA-DRB1*03:05, HLA-DRB1*04:02, HLA-DRB1*01:02, HLA-DRB1*08:04, HLA-DRB1*11:07, HLA-DRB1*13:02, HLA-DRB1*13:04, HLA-DRB1*15:06
						TRAP-like protein	29.29	0.7423	KNLLVRDNKNINLSY	HLA-DRB1*03:08, HLA-DRB1*03:06, HLA-DRB1*03:07, HLA-DRB1*03:01, HLA-DRB1*03:09, HLA-DRB1*03:05, HLA-DRB1*04:02, HLA-DRB1*01:02, HLA-DRB1*08:04, HLA-DRB1*11:07, HLA-DRB1*13:02, HLA-DRB1*13:04, HLA-DRB1*15:06
						TRAP-like protein	29.29	0.697	NLLVRDNKNINLSYI	HLA-DRB1*03:08, HLA-DRB1*03:06, HLA-DRB1*03:07, HLA-DRB1*03:01, HLA-DRB1*03:09, HLA-DRB1*03:05, HLA-DRB1*04:02, HLA-DRB1*01:02, HLA-DRB1*08:04, HLA-DRB1*11:07, HLA-DRB1*13:02, HLA-DRB1*13:04, HLA-DRB1*15:06
						TRAP-like protein	29.29	0.8282	LLVRDNKNINLSYIT	HLA-DRB1*03:08, HLA-DRB1*03:06, HLA-DRB1*03:07, HLA-DRB1*03:09, HLA-DRB1*03:05, HLA-DRB1*03:01, HLA-DRB1*04:02, HLA-DRB1*01:02, HLA-DRB1*08:04, HLA-DRB1*11:07, HLA-DRB1*13:02, HLA-DRB1*13:04, HLA-DRB1*15:06
						TRAP-like protein	29.14	0.8163	LLDVRKCEKLISKLT	HLA-DRB1*03:08, HLA-DRB1*03:06, HLA-DRB1*03:07, HLA-DRB1*03:05, HLA-DRB1*03:09, HLA-DRB1*08:04, HLA-DRB1*08:06, HLA-DRB1*08:01, HLA-DRB1*11:04, HLA-DRB1*11:06, HLA-DRB1*11:21, HLA-DRB1*11:02, HLA-DRB1*11:28, HLA-DRB1*11:01, HLA-DRB1*11:07, HLA-DRB1*11:14, HLA-DRB1*11:20, HLA-DRB1*08:17, HLA-DRB1*08:13, HLA-DRB1*13:11, HLA-DRB1*13:22, HLA-DRB1*13:05, HLA-DRB1*13:01, HLA-DRB1*13:27, HLA-DRB1*13:07,…
						TRAP-like protein	29.14	0.8079	LDVRKCEKLISKLTK	HLA-DRB1*03:08, HLA-DRB1*03:06, HLA-DRB1*03:07, HLA-DRB1*03:05, HLA-DRB1*03:09, HLA-DRB1*08:04, HLA-DRB1*08:06, HLA-DRB1*08:01, HLA-DRB1*11:04, HLA-DRB1*11:06, HLA-DRB1*11:21, HLA-DRB1*11:02, HLA-DRB1*11:28, HLA-DRB1*11:01, HLA-DRB1*11:07, HLA-DRB1*11:14, HLA-DRB1*11:20, HLA-DRB1*08:17, HLA-DRB1*08:13, HLA-DRB1*13:11, HLA-DRB1*13:22, HLA-DRB1*13:05, HLA-DRB1*13:01, HLA-DRB1*13:27, HLA-DRB1*13:07,…
						TRAP-like protein	29.14	0.6132	DVRKCEKLISKLTKN	HLA-DRB1*03:08, HLA-DRB1*03:06, HLA-DRB1*03:07, HLA-DRB1*03:05, HLA-DRB1*03:09, HLA-DRB1*08:04, HLA-DRB1*08:06, HLA-DRB1*08:01, HLA-DRB1*11:04, HLA-DRB1*11:06, HLA-DRB1*11:21, HLA-DRB1*11:02, HLA-DRB1*11:28, HLA-DRB1*11:07, HLA-DRB1*11:14, HLA-DRB1*11:01, HLA-DRB1*11:20, HLA-DRB1*08:17, HLA-DRB1*08:13, HLA-DRB1*13:11, HLA-DRB1*13:22, HLA-DRB1*13:05, HLA-DRB1*13:01, HLA-DRB1*13:27, HLA-DRB1*13:07,…
						TRAP-like protein	28.69	0.5778	IFNKNKINCRNKKAS	HLA-DRB1*08:04, HLA-DRB1*08:06, HLA-DRB1*08:01, HLA-DRB1*04:21, HLA-DRB1*08:13, HLA-DRB1*08:17, HLA-DRB1*11:21, HLA-DRB1*11:02, HLA-DRB1*11:04, HLA-DRB1*11:06, HLA-DRB1*11:14, HLA-DRB1*11:01, HLA-DRB1*11:20, HLA-DRB1*13:22, HLA-DRB1*13:11, HLA-DRB1*13:01, HLA-DRB1*13:27, HLA-DRB1*13:23, HLA-DRB1*13:04, HLA-DRB1*13:28
						TRAP-like protein	28.37	0.9265	YMDISILLDDSSNIT	HLA-DRB1*03:01, HLA-DRB1*03:08, HLA-DRB1*03:06, HLA-DRB1*03:07, HLA-DRB1*03:09, HLA-DRB1*03:05, HLA-DRB1*04:01, HLA-DRB1*04:21, HLA-DRB1*04:26, HLA-DRB1*04:23, HLA-DRB1*11:07, HLA-DRB1*08:17, HLA-DRB1*11:28, HLA-DRB1*13:21, HLA-DRB1*13:05, HLA-DRB3*01:01
						TRAP-like protein	28.35	0.6476	LVLLYDIGFVDDSEN	HLA-DRB1*01:02, HLA-DRB1*03:01, HLA-DRB1*03:05, HLA-DRB1*08:04, HLA-DRB1*08:06, HLA-DRB1*08:01, HLA-DRB1*04:10, HLA-DRB1*04:21, HLA-DRB1*04:23, HLA-DRB1*11:28, HLA-DRB1*08:17, HLA-DRB1*13:05, HLA-DRB1*15:06, HLA-DRB1*15:02, HLA-DRB5*01:05
						TRAP-like protein	28.35	0.5958	DLVLLYDIGFVDDSE	HLA-DRB1*01:02, HLA-DRB1*03:01, HLA-DRB1*03:05, HLA-DRB1*08:04, HLA-DRB1*08:06, HLA-DRB1*08:01, HLA-DRB1*04:10, HLA-DRB1*04:21, HLA-DRB1*04:23, HLA-DRB1*11:28, HLA-DRB1*08:17, HLA-DRB1*13:05, HLA-DRB1*15:06, HLA-DRB1*15:02, HLA-DRB5*01:05
						TRAP-like protein	28.08	0.9284	IQYMNDHVLNTNYRR	HLA-DRB1*03:09, HLA-DRB1*03:05, HLA-DRB1*03:08, HLA-DRB1*03:06, HLA-DRB1*03:07, HLA-DRB1*03:01, HLA-DRB1*04:01, HLA-DRB1*04:26, HLA-DRB1*04:21, HLA-DRB1*11:07, HLA-DRB1*08:17, HLA-DRB1*13:21, HLA-DRB5*01:05, HLA-DRB1*15:06
						TRAP-like protein	28.08	0.8451	AIQYMNDHVLNTNYR	HLA-DRB1*03:09, HLA-DRB1*03:05, HLA-DRB1*03:08, HLA-DRB1*03:06, HLA-DRB1*03:07, HLA-DRB1*03:01, HLA-DRB1*04:01, HLA-DRB1*04:26, HLA-DRB1*04:21, HLA-DRB1*11:07, HLA-DRB1*08:17, HLA-DRB1*13:21, HLA-DRB5*01:05, HLA-DRB1*15:06
						TRAP-like protein	28.08	0.6193	QDNSIFKNENFFWGR	HLA-DRB3*01:01
						TRAP-like protein	27.02	1.1153	LVRDNKNINLSYITY	HLA-DRB1*03:08, HLA-DRB1*03:06, HLA-DRB1*03:07, HLA-DRB1*03:09, HLA-DRB1*03:05, HLA-DRB1*03:01, HLA-DRB1*01:02, HLA-DRB1*11:07, HLA-DRB1*13:04, HLA-DRB1*13:02, HLA-DRB1*15:06
						TRAP-like protein	26.91	0.8099	TPDDDFVYFSNTTPC	HLA-DRB1*04:01, HLA-DRB1*03:08, HLA-DRB1*03:06, HLA-DRB1*03:07, HLA-DRB1*04:02, HLA-DRB1*03:05, HLA-DRB1*01:02, HLA-DRB1*04:08, HLA-DRB1*04:04, HLA-DRB1*04:23, HLA-DRB1*04:26, HLA-DRB1*04:05, HLA-DRB1*04:10, HLA-DRB1*04:21, HLA-DRB1*11:07, HLA-DRB1*15:02, HLA-DRB1*15:06
						TRAP-like protein	26.91	1.2385	PDDDFVYFSNTTPCG	HLA-DRB1*04:01, HLA-DRB1*03:08, HLA-DRB1*03:06, HLA-DRB1*03:07, HLA-DRB1*04:02, HLA-DRB1*03:09, HLA-DRB1*03:05, HLA-DRB1*01:02, HLA-DRB1*04:08, HLA-DRB1*04:04, HLA-DRB1*04:23, HLA-DRB1*04:26, HLA-DRB1*04:05, HLA-DRB1*04:10, HLA-DRB1*04:21, HLA-DRB1*11:07, HLA-DRB1*15:02, HLA-DRB1*15:06
						TRAP-like protein	26.83	0.6937	STPDDDFVYFSNTTP	HLA-DRB1*04:02, HLA-DRB1*04:01, HLA-DRB1*01:02, HLA-DRB1*04:08, HLA-DRB1*04:04, HLA-DRB1*04:23, HLA-DRB1*04:05, HLA-DRB1*04:10, HLA-DRB1*04:21, HLA-DRB1*04:26, HLA-DRB1*15:02, HLA-DRB1*15:06
						TRAP-like protein	25.36	0.841	NNQINFSLTTYSSHT	HLA-DRB1*03:08, HLA-DRB1*03:06, HLA-DRB1*03:07, HLA-DRB1*04:02, HLA-DRB1*03:05, HLA-DRB1*03:09, HLA-DRB1*04:26, HLA-DRB1*04:23, HLA-DRB1*04:21, HLA-DRB1*04:08, HLA-DRB1*04:10, HLA-DRB1*07:01, HLA-DRB1*04:04, HLA-DRB1*11:07
						TRAP-like protein	25.28	1.3043	YITYDDINVDLRIES	HLA-DRB1*03:08, HLA-DRB1*03:06, HLA-DRB1*03:07, HLA-DRB1*03:01, HLA-DRB1*03:05, HLA-DRB1*03:09, HLA-DRB1*11:07, HLA-DRB1*11:04, HLA-DRB1*11:06, HLA-DRB1*13:11, HLA-DRB1*15:02, HLA-DRB3*01:01, HLA-DRB1*15:06
						TRAP-like protein	24.89	0.8126	KMVVMFMNTDGDYNN	HLA-DRB1*04:02, HLA-DRB1*01:02, HLA-DRB1*04:10, HLA-DRB1*04:04, HLA-DRB1*04:23, HLA-DRB1*04:08, HLA-DRB1*04:21, HLA-DRB1*08:06, HLA-DRB1*04:26, HLA-DRB1*04:05, HLA-DRB1*13:04, HLA-DRB1*13:01, HLA-DRB1*13:27, HLA-DRB1*15:06, HLA-DRB1*15:02, HLA-DRB1*13:28
						TRAP-like protein	24.86	1.9082	LVCLALWLLFLLDVR	HLA-DRB1*01:02, HLA-DRB1*07:03, HLA-DRB1*11:04, HLA-DRB1*11:06, HLA-DRB1*11:28, HLA-DRB1*11:21, HLA-DRB1*11:02, HLA-DRB1*13:11, HLA-DRB1*13:05, HLA-DRB1*13:01, HLA-DRB1*13:27, HLA-DRB1*13:04, HLA-DRB1*12:01, HLA-DRB1*13:22, HLA-DRB1*13:21, HLA-DRB1*15:06, HLA-DRB1*13:28, HLA-DRB1*15:02, HLA-DRB5*01:05
						TRAP-like protein	24.82	1.3691	NNQNVKNCRKLSTHS	HLA-DRB1*03:08, HLA-DRB1*03:06, HLA-DRB1*03:07, HLA-DRB1*11:04, HLA-DRB1*11:06, HLA-DRB1*11:28, HLA-DRB1*11:01, HLA-DRB1*11:21, HLA-DRB1*11:02, HLA-DRB1*08:17, HLA-DRB1*13:11, HLA-DRB1*13:21, HLA-DRB1*13:05, HLA-DRB1*13:04, HLA-DRB1*13:22, HLA-DRB1*13:01, HLA-DRB1*13:27, HLA-DRB1*13:28
						TRAP-like protein	24.82	1.138	QNVKNCRKLSTHSME	HLA-DRB1*03:08, HLA-DRB1*03:06, HLA-DRB1*03:07, HLA-DRB1*11:04, HLA-DRB1*11:06, HLA-DRB1*11:28, HLA-DRB1*11:01, HLA-DRB1*11:21, HLA-DRB1*11:02, HLA-DRB1*08:17, HLA-DRB1*13:11, HLA-DRB1*13:21, HLA-DRB1*13:05, HLA-DRB1*13:04, HLA-DRB1*13:22, HLA-DRB1*13:01, HLA-DRB1*13:27, HLA-DRB1*13:28
						TRAP-like protein	24.82	1.1231	NQNVKNCRKLSTHSM	HLA-DRB1*03:08, HLA-DRB1*03:06, HLA-DRB1*03:07, HLA-DRB1*11:04, HLA-DRB1*11:06, HLA-DRB1*11:28, HLA-DRB1*11:01, HLA-DRB1*11:21, HLA-DRB1*11:02, HLA-DRB1*08:17, HLA-DRB1*13:11, HLA-DRB1*13:21, HLA-DRB1*13:05, HLA-DRB1*13:04, HLA-DRB1*13:22, HLA-DRB1*13:01, HLA-DRB1*13:27, HLA-DRB1*13:28
						TRAP-like protein	24.82	1.0263	NVKNCRKLSTHSMEK	HLA-DRB1*03:08, HLA-DRB1*03:06, HLA-DRB1*03:07, HLA-DRB1*11:04, HLA-DRB1*11:06, HLA-DRB1*11:28, HLA-DRB1*11:01, HLA-DRB1*11:21, HLA-DRB1*11:02, HLA-DRB1*08:17, HLA-DRB1*13:11, HLA-DRB1*13:21, HLA-DRB1*13:05, HLA-DRB1*13:04, HLA-DRB1*13:22, HLA-DRB1*13:01, HLA-DRB1*13:27, HLA-DRB1*13:28
						TRAP-like protein	24.82	0.89	VKNCRKLSTHSMEKY	HLA-DRB1*03:08, HLA-DRB1*03:06, HLA-DRB1*03:07, HLA-DRB1*11:04, HLA-DRB1*11:06, HLA-DRB1*11:28, HLA-DRB1*11:01, HLA-DRB1*11:21, HLA-DRB1*11:02, HLA-DRB1*08:17, HLA-DRB1*13:11, HLA-DRB1*13:21, HLA-DRB1*13:05, HLA-DRB1*13:04, HLA-DRB1*13:22, HLA-DRB1*13:01, HLA-DRB1*13:27, HLA-DRB1*13:28
						TRAP-like protein	24.82	1.2594	INNQNVKNCRKLSTH	HLA-DRB1*03:08, HLA-DRB1*03:06, HLA-DRB1*03:07, HLA-DRB1*11:21, HLA-DRB1*11:02, HLA-DRB1*11:04, HLA-DRB1*11:06, HLA-DRB1*11:28, HLA-DRB1*11:14, HLA-DRB1*11:01, HLA-DRB1*08:17, HLA-DRB1*13:22, HLA-DRB1*13:11, HLA-DRB1*13:21, HLA-DRB1*13:05, HLA-DRB1*13:23, HLA-DRB1*13:01, HLA-DRB1*13:27, HLA-DRB1*13:04, HLA-DRB1*13:28
						TRAP-like protein	24.82	0.8718	CINNQNVKNCRKLST	HLA-DRB1*03:08, HLA-DRB1*03:06, HLA-DRB1*03:07, HLA-DRB1*11:21, HLA-DRB1*11:02, HLA-DRB1*11:04, HLA-DRB1*11:06, HLA-DRB1*11:28, HLA-DRB1*11:14, HLA-DRB1*11:01, HLA-DRB1*08:17, HLA-DRB1*13:22, HLA-DRB1*13:11, HLA-DRB1*13:21, HLA-DRB1*13:05, HLA-DRB1*13:23, HLA-DRB1*13:01, HLA-DRB1*13:27, HLA-DRB1*13:04, HLA-DRB1*13:28
						TRAP-like protein	24.66	0.9522	FRKKKKYRIKNMDAH	HLA-DRB1*03:09, HLA-DRB1*03:05, HLA-DRB1*08:01, HLA-DRB1*08:04, HLA-DRB1*08:06, HLA-DRB1*07:03, HLA-DRB1*08:13, HLA-DRB1*11:20, HLA-DRB1*11:14, HLA-DRB1*08:17, HLA-DRB1*11:21, HLA-DRB1*11:02, HLA-DRB1*11:28, HLA-DRB1*11:01, HLA-DRB1*13:23, HLA-DRB1*13:01, HLA-DRB1*13:27, HLA-DRB1*13:22, HLA-DRB1*13:05, HLA-DRB1*13:07, HLA-DRB1*13:04, HLA-DRB1*13:21, HLA-DRB1*13:28
						TRAP-like protein	24.66	0.6636	LFRKKKKYRIKNMDA	HLA-DRB1*03:09, HLA-DRB1*03:05, HLA-DRB1*08:01, HLA-DRB1*08:04, HLA-DRB1*08:06, HLA-DRB1*07:03, HLA-DRB1*08:13, HLA-DRB1*11:20, HLA-DRB1*11:14, HLA-DRB1*08:17, HLA-DRB1*11:21, HLA-DRB1*11:02, HLA-DRB1*11:28, HLA-DRB1*11:01, HLA-DRB1*13:23, HLA-DRB1*13:01, HLA-DRB1*13:27, HLA-DRB1*13:22, HLA-DRB1*13:05, HLA-DRB1*13:07, HLA-DRB1*13:04, HLA-DRB1*13:21, HLA-DRB1*13:28
						TRAP-like protein	24.66	0.8634	NMLFRKKKKYRIKNM	HLA-DRB1*03:09, HLA-DRB1*03:05, HLA-DRB1*08:01, HLA-DRB1*08:06, HLA-DRB1*08:04, HLA-DRB1*07:03, HLA-DRB1*08:13, HLA-DRB1*11:20, HLA-DRB1*11:14, HLA-DRB1*08:17, HLA-DRB1*11:21, HLA-DRB1*11:02, HLA-DRB1*11:28, HLA-DRB1*11:01, HLA-DRB1*13:23, HLA-DRB1*13:01, HLA-DRB1*13:27, HLA-DRB1*13:22, HLA-DRB1*13:05, HLA-DRB1*13:07, HLA-DRB1*13:04, HLA-DRB1*13:21, HLA-DRB1*13:28, HLA-DRB5*01:01
						TRAP-like protein	24.66	0.5344	MLFRKKKKYRIKNMD	HLA-DRB1*03:09, HLA-DRB1*03:05, HLA-DRB1*08:01, HLA-DRB1*08:06, HLA-DRB1*08:04, HLA-DRB1*07:03, HLA-DRB1*08:13, HLA-DRB1*11:20, HLA-DRB1*11:14, HLA-DRB1*08:17, HLA-DRB1*11:21, HLA-DRB1*11:02, HLA-DRB1*11:28, HLA-DRB1*11:01, HLA-DRB1*13:23, HLA-DRB1*13:01, HLA-DRB1*13:27, HLA-DRB1*13:22, HLA-DRB1*13:05, HLA-DRB1*13:07, HLA-DRB1*13:04, HLA-DRB1*13:21, HLA-DRB1*13:28, HLA-DRB5*01:01
						TRAP-like protein	24.54	1.1942	LDTKLKSSYKNSAHL	HLA-DRB1*03:08, HLA-DRB1*03:06, HLA-DRB1*03:07, HLA-DRB1*03:05, HLA-DRB1*03:01, HLA-DRB1*09:01, HLA-DRB1*11:07, HLA-DRB1*11:21, HLA-DRB1*11:02, HLA-DRB1*13:22
						TRAP-like protein	24.54	1.1742	VLDTKLKSSYKNSAH	HLA-DRB1*03:08, HLA-DRB1*03:06, HLA-DRB1*03:07, HLA-DRB1*03:05, HLA-DRB1*03:01, HLA-DRB1*09:01, HLA-DRB1*11:07, HLA-DRB1*11:21, HLA-DRB1*11:02, HLA-DRB1*13:22
						TRAP-like protein	24.54	0.9785	DTKLKSSYKNSAHLK	HLA-DRB1*03:08, HLA-DRB1*03:06, HLA-DRB1*03:07, HLA-DRB1*03:05, HLA-DRB1*03:01, HLA-DRB1*09:01, HLA-DRB1*11:07, HLA-DRB1*11:21, HLA-DRB1*11:02, HLA-DRB1*13:22
						TRAP-like protein	24.44	0.7644	DLRIESRNNIGVDNE	HLA-DRB1*03:08, HLA-DRB1*03:06, HLA-DRB1*03:07, HLA-DRB1*01:02, HLA-DRB1*03:09, HLA-DRB1*03:05, HLA-DRB1*04:02, HLA-DRB1*07:03, HLA-DRB1*04:21, HLA-DRB1*08:04, HLA-DRB1*04:26, HLA-DRB1*11:21, HLA-DRB1*11:02, HLA-DRB1*11:20, HLA-DRB1*11:07, HLA-DRB1*08:13, HLA-DRB1*11:14, HLA-DRB1*13:01, HLA-DRB1*13:27, HLA-DRB1*13:22, HLA-DRB1*13:23, HLA-DRB1*13:04, HLA-DRB1*13:02, HLA-DRB1*15:06, HLA-DRB1*13:28,…
						TRAP-like protein	24.33	0.5673	SQYNLVLKDKSHNNN	HLA-DRB1*03:05, HLA-DRB1*03:09, HLA-DRB1*03:08, HLA-DRB1*03:06, HLA-DRB1*03:07, HLA-DRB1*08:06, HLA-DRB1*08:01, HLA-DRB1*08:04, HLA-DRB1*08:13, HLA-DRB1*08:17, HLA-DRB1*11:01, HLA-DRB1*11:21, HLA-DRB1*11:02, HLA-DRB1*11:14, HLA-DRB1*11:20, HLA-DRB1*13:04, HLA-DRB1*13:01, HLA-DRB1*13:27, HLA-DRB1*13:07, HLA-DRB1*13:22, HLA-DRB1*13:23, HLA-DRB1*13:28
						TRAP-like protein	24.33	0.5272	QYNLVLKDKSHNNNY	HLA-DRB1*03:05, HLA-DRB1*03:09, HLA-DRB1*03:08, HLA-DRB1*03:06, HLA-DRB1*03:07, HLA-DRB1*08:06, HLA-DRB1*08:01, HLA-DRB1*08:04, HLA-DRB1*08:13, HLA-DRB1*08:17, HLA-DRB1*11:21, HLA-DRB1*11:02, HLA-DRB1*11:01, HLA-DRB1*11:14, HLA-DRB1*11:20, HLA-DRB1*13:04, HLA-DRB1*13:01, HLA-DRB1*13:27, HLA-DRB1*13:07, HLA-DRB1*13:22, HLA-DRB1*13:23, HLA-DRB1*13:28
						TRAP-like protein	23.9	0.8399	KTNINNNVEKLYKDK	HLA-DRB1*03:01, HLA-DRB1*13:02
						TRAP-like protein	23.79	0.7004	VYSICINNQNVKNCR	HLA-DRB1*03:08, HLA-DRB1*03:06, HLA-DRB1*03:07, HLA-DRB1*04:02, HLA-DRB1*04:23, HLA-DRB1*04:10, HLA-DRB1*04:08, HLA-DRB1*04:26, HLA-DRB1*04:21, HLA-DRB1*11:21, HLA-DRB1*11:02, HLA-DRB1*11:14, HLA-DRB1*11:07, HLA-DRB1*08:13, HLA-DRB1*11:04, HLA-DRB1*11:06, HLA-DRB1*13:22, HLA-DRB1*13:23, HLA-DRB1*13:01, HLA-DRB1*13:27, HLA-DRB1*13:04, HLA-DRB1*13:02, HLA-DRB1*13:11, HLA-DRB1*13:07, HLA-DRB1*13:28
						TRAP-like protein	23.77	1.7604	PYPLVCLALWLLFLL	HLA-DRB1*01:02, HLA-DRB1*07:03, HLA-DRB1*11:21, HLA-DRB1*11:02, HLA-DRB1*11:04, HLA-DRB1*11:06, HLA-DRB1*13:01, HLA-DRB1*13:27, HLA-DRB1*13:04, HLA-DRB1*13:22, HLA-DRB1*13:11, HLA-DRB1*15:06, HLA-DRB1*13:28, HLA-DRB1*15:02, HLA-DRB5*01:05
						TRAP-like protein	23.73	0.5468	LESWNKYIIPFVRKF	HLA-DRB1*03:09, HLA-DRB1*04:02, HLA-DRB1*07:03, HLA-DRB1*11:20, HLA-DRB1*11:14, HLA-DRB1*09:01, HLA-DRB1*08:17, HLA-DRB1*11:28, HLA-DRB1*12:01, HLA-DRB1*13:23, HLA-DRB1*13:01, HLA-DRB1*13:27, HLA-DRB1*13:05, HLA-DRB1*15:02, HLA-DRB1*13:28
						TRAP-like protein	23.18	1.1209	LNTNYRRNDAKKIML	HLA-DRB1*01:02, HLA-DRB1*03:09, HLA-DRB1*03:05, HLA-DRB1*04:21, HLA-DRB1*04:26, HLA-DRB1*07:03, HLA-DRB1*11:20, HLA-DRB1*11:14, HLA-DRB1*11:28, HLA-DRB1*11:01, HLA-DRB1*13:02, HLA-DRB1*13:04, HLA-DRB1*13:23, HLA-DRB1*13:07, HLA-DRB1*13:05, HLA-DRB1*13:21, HLA-DRB3*01:01, HLA-DRB5*01:05, HLA-DRB5*01:01, HLA-DRB1*15:02
						TRAP-like protein	23.18	1.0602	HVLNTNYRRNDAKKI	HLA-DRB1*01:02, HLA-DRB1*03:09, HLA-DRB1*03:05, HLA-DRB1*04:21, HLA-DRB1*04:26, HLA-DRB1*07:03, HLA-DRB1*11:20, HLA-DRB1*11:14, HLA-DRB1*11:28, HLA-DRB1*11:01, HLA-DRB1*13:02, HLA-DRB1*13:04, HLA-DRB1*13:23, HLA-DRB1*13:07, HLA-DRB1*13:05, HLA-DRB1*13:21, HLA-DRB3*01:01, HLA-DRB5*01:05, HLA-DRB5*01:01, HLA-DRB1*15:02
						TRAP-like protein	23.18	1.046	VLNTNYRRNDAKKIM	HLA-DRB1*01:02, HLA-DRB1*03:09, HLA-DRB1*03:05, HLA-DRB1*04:21, HLA-DRB1*04:26, HLA-DRB1*07:03, HLA-DRB1*11:20, HLA-DRB1*11:14, HLA-DRB1*11:28, HLA-DRB1*11:01, HLA-DRB1*13:02, HLA-DRB1*13:04, HLA-DRB1*13:23, HLA-DRB1*13:07, HLA-DRB1*13:05, HLA-DRB1*13:21, HLA-DRB3*01:01, HLA-DRB5*01:05, HLA-DRB5*01:01, HLA-DRB1*15:02
						TRAP-like protein	22.94	1.2806	TNYRRNDAKKIMLII	HLA-DRB1*01:02, HLA-DRB1*03:09, HLA-DRB1*03:05, HLA-DRB1*04:21, HLA-DRB1*04:26, HLA-DRB1*07:03, HLA-DRB1*11:20, HLA-DRB1*11:14, HLA-DRB1*11:28, HLA-DRB1*11:01, HLA-DRB1*13:02, HLA-DRB1*13:23, HLA-DRB1*13:07, HLA-DRB1*13:05, HLA-DRB1*13:21, HLA-DRB3*01:01, HLA-DRB5*01:05, HLA-DRB5*01:01, HLA-DRB1*15:02
						TRAP-like protein	22.94	1.1039	NTNYRRNDAKKIMLI	HLA-DRB1*01:02, HLA-DRB1*03:09, HLA-DRB1*03:05, HLA-DRB1*04:21, HLA-DRB1*04:26, HLA-DRB1*07:03, HLA-DRB1*11:20, HLA-DRB1*11:14, HLA-DRB1*11:28, HLA-DRB1*11:01, HLA-DRB1*13:02, HLA-DRB1*13:23, HLA-DRB1*13:07, HLA-DRB1*13:05, HLA-DRB1*13:21, HLA-DRB3*01:01, HLA-DRB5*01:05, HLA-DRB5*01:01, HLA-DRB1*15:02
						TRAP-like protein	22.94	0.965	NYRRNDAKKIMLIIN	HLA-DRB1*01:02, HLA-DRB1*03:09, HLA-DRB1*03:05, HLA-DRB1*04:21, HLA-DRB1*04:26, HLA-DRB1*07:03, HLA-DRB1*11:20, HLA-DRB1*11:14, HLA-DRB1*11:28, HLA-DRB1*11:01, HLA-DRB1*13:23, HLA-DRB1*13:07, HLA-DRB1*13:05, HLA-DRB1*13:21, HLA-DRB1*13:02, HLA-DRB3*01:01, HLA-DRB5*01:05, HLA-DRB1*15:02, HLA-DRB5*01:01
						TRAP-like protein	22.94	1.0987	YRRNDAKKIMLIINS	HLA-DRB1*01:02, HLA-DRB1*03:09, HLA-DRB1*03:05, HLA-DRB1*04:21, HLA-DRB1*04:26, HLA-DRB1*07:03, HLA-DRB1*11:20, HLA-DRB1*11:14, HLA-DRB1*11:28, HLA-DRB1*11:01, HLA-DRB1*13:23, HLA-DRB1*13:07, HLA-DRB1*13:05, HLA-DRB1*13:21, HLA-DRB1*13:02, HLA-DRB5*01:05, HLA-DRB3*01:01, HLA-DRB1*15:02, HLA-DRB5*01:01
						TRAP-like protein	22.6	1.4018	VCLALWLLFLLDVRK	HLA-DRB1*11:04, HLA-DRB1*11:06, HLA-DRB1*11:28, HLA-DRB1*11:01, HLA-DRB1*13:11, HLA-DRB1*12:01, HLA-DRB1*13:05, HLA-DRB1*13:21, HLA-DRB1*15:06, HLA-DRB1*15:02
						TRAP-like protein	22.54	1.9178	YDDINVDLRIESRNN	HLA-DRB1*03:08, HLA-DRB1*03:06, HLA-DRB1*03:07, HLA-DRB1*03:01, HLA-DRB1*03:05, HLA-DRB1*03:09, HLA-DRB1*11:07, HLA-DRB1*11:04, HLA-DRB1*11:06, HLA-DRB1*13:11
						TRAP-like protein	22.54	1.5724	TYDDINVDLRIESRN	HLA-DRB1*03:08, HLA-DRB1*03:06, HLA-DRB1*03:07, HLA-DRB1*03:01, HLA-DRB1*03:05, HLA-DRB1*03:09, HLA-DRB1*11:07, HLA-DRB1*11:04, HLA-DRB1*11:06, HLA-DRB1*13:11
						TRAP-like protein	22.54	1.6094	ITYDDINVDLRIESR	HLA-DRB1*03:08, HLA-DRB1*03:06, HLA-DRB1*03:07, HLA-DRB1*03:01, HLA-DRB1*03:05, HLA-DRB1*03:09, HLA-DRB1*11:07, HLA-DRB1*11:04, HLA-DRB1*11:06, HLA-DRB1*13:11, HLA-DRB3*01:01
						TRAP-like protein	22.25	0.6988	NASDLRYNVLGIQKS	HLA-DRB1*03:05, HLA-DRB1*03:08, HLA-DRB1*03:06, HLA-DRB1*03:07, HLA-DRB1*03:09, HLA-DRB1*08:04, HLA-DRB1*08:06, HLA-DRB1*04:08, HLA-DRB1*04:26, HLA-DRB1*08:01, HLA-DRB1*04:21, HLA-DRB1*11:07, HLA-DRB1*11:04, HLA-DRB1*11:06, HLA-DRB1*11:14, HLA-DRB1*11:01, HLA-DRB1*11:20, HLA-DRB1*08:13, HLA-DRB1*11:28, HLA-DRB1*11:21, HLA-DRB1*11:02, HLA-DRB1*08:17, HLA-DRB1*13:07, HLA-DRB1*13:11, HLA-DRB1*13:23,…
						TRAP-like protein	22.25	0.6381	ASDLRYNVLGIQKSI	HLA-DRB1*03:05, HLA-DRB1*03:08, HLA-DRB1*03:06, HLA-DRB1*03:07, HLA-DRB1*03:09, HLA-DRB1*08:04, HLA-DRB1*08:06, HLA-DRB1*04:08, HLA-DRB1*04:26, HLA-DRB1*08:01, HLA-DRB1*04:21, HLA-DRB1*11:07, HLA-DRB1*11:04, HLA-DRB1*11:06, HLA-DRB1*11:14, HLA-DRB1*11:01, HLA-DRB1*11:20, HLA-DRB1*08:13, HLA-DRB1*11:28, HLA-DRB1*11:21, HLA-DRB1*11:02, HLA-DRB1*08:17, HLA-DRB1*13:07, HLA-DRB1*13:11, HLA-DRB1*13:23,…
						TRAP-like protein	22.24	1.0118	MVVMFMNTDGDYNNN	HLA-DRB1*04:02, HLA-DRB1*01:02, HLA-DRB1*04:10, HLA-DRB1*04:04, HLA-DRB1*04:23, HLA-DRB1*04:08, HLA-DRB1*04:21, HLA-DRB1*08:06, HLA-DRB1*04:26, HLA-DRB1*13:04, HLA-DRB1*13:01, HLA-DRB1*13:27, HLA-DRB1*15:06, HLA-DRB1*15:02, HLA-DRB1*13:28
						TRAP-like protein	22.24	0.8625	VVMFMNTDGDYNNNN	HLA-DRB1*04:02, HLA-DRB1*01:02, HLA-DRB1*04:10, HLA-DRB1*04:23, HLA-DRB1*04:08, HLA-DRB1*04:04, HLA-DRB1*04:21, HLA-DRB1*04:26, HLA-DRB1*08:06, HLA-DRB1*13:01, HLA-DRB1*13:27, HLA-DRB1*13:04, HLA-DRB1*15:06, HLA-DRB1*15:02, HLA-DRB1*13:28
						TRAP-like protein	21.13	0.8545	NNNQINFSLTTYSSH	HLA-DRB1*03:08, HLA-DRB1*03:06, HLA-DRB1*03:07, HLA-DRB1*04:02, HLA-DRB1*03:05, HLA-DRB1*03:09, HLA-DRB1*04:26, HLA-DRB1*04:23, HLA-DRB1*04:21, HLA-DRB1*04:08, HLA-DRB1*04:10, HLA-DRB1*07:01, HLA-DRB1*11:07
						TRAP-like protein	21.13	0.6942	INFSLTTYSSHTYNW	HLA-DRB1*03:08, HLA-DRB1*03:06, HLA-DRB1*03:07, HLA-DRB1*04:02, HLA-DRB1*03:05, HLA-DRB1*03:09, HLA-DRB1*04:26, HLA-DRB1*04:23, HLA-DRB1*04:21, HLA-DRB1*04:08, HLA-DRB1*04:10, HLA-DRB1*07:01, HLA-DRB1*11:07
						TRAP-like protein	21.13	0.7002	VYFSNTTPCGVSLMD	HLA-DRB1*03:08, HLA-DRB1*03:06, HLA-DRB1*03:07, HLA-DRB1*04:02, HLA-DRB1*03:09, HLA-DRB1*03:05, HLA-DRB1*04:23, HLA-DRB1*04:26, HLA-DRB1*04:21, HLA-DRB1*04:08, HLA-DRB1*04:10, HLA-DRB1*07:01, HLA-DRB1*11:07
						TRAP-like protein	20.89	1.8204	PLVCLALWLLFLLDV	HLA-DRB1*01:02, HLA-DRB1*07:03, HLA-DRB1*11:04, HLA-DRB1*11:06, HLA-DRB1*11:28, HLA-DRB1*11:21, HLA-DRB1*11:02, HLA-DRB1*13:11, HLA-DRB1*13:05, HLA-DRB1*13:01, HLA-DRB1*13:27, HLA-DRB1*13:04, HLA-DRB1*13:22, HLA-DRB1*13:21, HLA-DRB1*15:06, HLA-DRB1*13:28, HLA-DRB1*15:02, HLA-DRB5*01:05
						TRAP-like protein	20.68	1.1029	SYITYDDINVDLRIE	HLA-DRB1*03:01, HLA-DRB1*03:08, HLA-DRB1*03:06, HLA-DRB1*03:07, HLA-DRB1*15:02, HLA-DRB3*01:01, HLA-DRB1*15:06
						TRAP-like protein	20.68	1.0483	LSYITYDDINVDLRI	HLA-DRB1*03:01, HLA-DRB1*03:08, HLA-DRB1*03:06, HLA-DRB1*03:07, HLA-DRB3*01:01, HLA-DRB1*15:02, HLA-DRB1*15:06
						TRAP-like protein	20.68	0.8057	NLSYITYDDINVDLR	HLA-DRB1*03:01, HLA-DRB1*03:08, HLA-DRB1*03:06, HLA-DRB1*03:07, HLA-DRB3*01:01, HLA-DRB1*15:02, HLA-DRB1*15:06
						TRAP-like protein	20.57	0.623	ELGKNLLVRDNKNIN	HLA-DRB1*03:08, HLA-DRB1*03:06, HLA-DRB1*03:07, HLA-DRB1*03:01, HLA-DRB1*03:09, HLA-DRB1*03:05, HLA-DRB1*04:02, HLA-DRB1*08:04, HLA-DRB1*11:07, HLA-DRB1*13:04
						TRAP-like protein	20.56	1.8091	YPLVCLALWLLFLLD	HLA-DRB1*01:02, HLA-DRB1*07:03, HLA-DRB1*11:21, HLA-DRB1*11:02, HLA-DRB1*11:04, HLA-DRB1*11:06, HLA-DRB1*13:01, HLA-DRB1*13:27, HLA-DRB1*13:04, HLA-DRB1*13:22, HLA-DRB1*13:11, HLA-DRB1*15:06, HLA-DRB1*13:28, HLA-DRB1*15:02, HLA-DRB5*01:05
						TRAP-like protein	20.56	1.6607	APYPLVCLALWLLFL	HLA-DRB1*01:02, HLA-DRB1*07:03, HLA-DRB1*11:21, HLA-DRB1*11:02, HLA-DRB1*11:04, HLA-DRB1*11:06, HLA-DRB1*13:01, HLA-DRB1*13:27, HLA-DRB1*13:04, HLA-DRB1*13:22, HLA-DRB1*13:11, HLA-DRB1*15:06, HLA-DRB1*13:28, HLA-DRB1*15:02, HLA-DRB5*01:05
						TRAP-like protein	20.56	1.1562	NAPYPLVCLALWLLF	HLA-DRB1*01:02, HLA-DRB1*07:03, HLA-DRB1*11:21, HLA-DRB1*11:02, HLA-DRB1*11:04, HLA-DRB1*11:06, HLA-DRB1*13:01, HLA-DRB1*13:27, HLA-DRB1*13:04, HLA-DRB1*13:22, HLA-DRB1*13:11, HLA-DRB1*15:06, HLA-DRB1*13:28, HLA-DRB1*15:02, HLA-DRB5*01:05
						TRAP-like protein	20.56	0.9983	MNAPYPLVCLALWLL	HLA-DRB1*01:02, HLA-DRB1*07:03, HLA-DRB1*11:21, HLA-DRB1*11:02, HLA-DRB1*11:04, HLA-DRB1*11:06, HLA-DRB1*13:01, HLA-DRB1*13:27, HLA-DRB1*13:04, HLA-DRB1*13:22, HLA-DRB1*13:11, HLA-DRB1*15:06, HLA-DRB1*13:28, HLA-DRB1*15:02, HLA-DRB5*01:05
						TRAP-like protein	20.56	0.5538	QAIQYMNDHVLNTNY	HLA-DRB1*03:09, HLA-DRB1*03:05, HLA-DRB1*03:08, HLA-DRB1*03:06, HLA-DRB1*03:07, HLA-DRB1*03:01, HLA-DRB1*04:01, HLA-DRB1*04:26, HLA-DRB1*04:21, HLA-DRB1*11:07, HLA-DRB1*08:17, HLA-DRB1*13:21, HLA-DRB5*01:05, HLA-DRB1*15:06
						TRAP-like protein	19.73	1.0212	QINFSLTTYSSHTYN	HLA-DRB1*03:08, HLA-DRB1*03:06, HLA-DRB1*03:07, HLA-DRB1*04:02, HLA-DRB1*03:05, HLA-DRB1*03:09, HLA-DRB1*04:01, HLA-DRB1*04:26, HLA-DRB1*04:23, HLA-DRB1*04:21, HLA-DRB1*04:08, HLA-DRB1*04:10, HLA-DRB1*07:01, HLA-DRB1*11:07
						TRAP-like protein	19.28	0.774	NNSKGHINLKNKKEH	HLA-DRB1*08:06, HLA-DRB1*08:04, HLA-DRB1*08:01, HLA-DRB1*11:21, HLA-DRB1*11:02, HLA-DRB1*08:17, HLA-DRB1*11:14, HLA-DRB1*08:13, HLA-DRB1*11:04, HLA-DRB1*11:06, HLA-DRB1*11:20, HLA-DRB1*13:04, HLA-DRB1*13:22, HLA-DRB1*13:23, HLA-DRB1*13:01, HLA-DRB1*13:27, HLA-DRB1*13:11, HLA-DRB1*13:21, HLA-DRB1*13:07, HLA-DRB1*13:28
						TRAP-like protein	19.28	0.774	SKGHINLKNKKEHNN	HLA-DRB1*08:06, HLA-DRB1*08:04, HLA-DRB1*08:01, HLA-DRB1*11:21, HLA-DRB1*11:02, HLA-DRB1*08:17, HLA-DRB1*11:14, HLA-DRB1*08:13, HLA-DRB1*11:04, HLA-DRB1*11:06, HLA-DRB1*11:20, HLA-DRB1*13:04, HLA-DRB1*13:22, HLA-DRB1*13:23, HLA-DRB1*13:01, HLA-DRB1*13:27, HLA-DRB1*13:11, HLA-DRB1*13:21, HLA-DRB1*13:07, HLA-DRB1*13:28
						TRAP-like protein	19.28	0.6965	GHINLKNKKEHNNVV	HLA-DRB1*08:06, HLA-DRB1*08:04, HLA-DRB1*08:01, HLA-DRB1*11:21, HLA-DRB1*11:02, HLA-DRB1*08:17, HLA-DRB1*11:14, HLA-DRB1*08:13, HLA-DRB1*11:04, HLA-DRB1*11:06, HLA-DRB1*11:20, HLA-DRB1*13:04, HLA-DRB1*13:22, HLA-DRB1*13:23, HLA-DRB1*13:01, HLA-DRB1*13:27, HLA-DRB1*13:11, HLA-DRB1*13:21, HLA-DRB1*13:07, HLA-DRB1*13:28
						TRAP-like protein	19.28	0.6452	KGHINLKNKKEHNNV	HLA-DRB1*08:06, HLA-DRB1*08:04, HLA-DRB1*08:01, HLA-DRB1*11:21, HLA-DRB1*11:02, HLA-DRB1*08:17, HLA-DRB1*11:14, HLA-DRB1*08:13, HLA-DRB1*11:04, HLA-DRB1*11:06, HLA-DRB1*11:20, HLA-DRB1*13:04, HLA-DRB1*13:22, HLA-DRB1*13:23, HLA-DRB1*13:01, HLA-DRB1*13:27, HLA-DRB1*13:11, HLA-DRB1*13:21, HLA-DRB1*13:07, HLA-DRB1*13:28
						TRAP-like protein	19.28	0.5243	INLKNKKEHNNVVDN	HLA-DRB1*08:06, HLA-DRB1*08:04, HLA-DRB1*08:01, HLA-DRB1*11:21, HLA-DRB1*11:02, HLA-DRB1*08:17, HLA-DRB1*11:14, HLA-DRB1*08:13, HLA-DRB1*11:04, HLA-DRB1*11:06, HLA-DRB1*11:20, HLA-DRB1*13:04, HLA-DRB1*13:22, HLA-DRB1*13:23, HLA-DRB1*13:01, HLA-DRB1*13:27, HLA-DRB1*13:11, HLA-DRB1*13:21, HLA-DRB1*13:07, HLA-DRB1*13:28
						TRAP-like protein	19.28	0.5032	NSKGHINLKNKKEHN	HLA-DRB1*08:06, HLA-DRB1*08:04, HLA-DRB1*08:01, HLA-DRB1*11:21, HLA-DRB1*11:02, HLA-DRB1*08:17, HLA-DRB1*11:14, HLA-DRB1*08:13, HLA-DRB1*11:04, HLA-DRB1*11:06, HLA-DRB1*11:20, HLA-DRB1*13:04, HLA-DRB1*13:22, HLA-DRB1*13:23, HLA-DRB1*13:01, HLA-DRB1*13:27, HLA-DRB1*13:11, HLA-DRB1*13:21, HLA-DRB1*13:07, HLA-DRB1*13:28
						TRAP-like protein	18.57	0.7446	SKRDSLGYIKNSKSG	HLA-DRB1*04:02, HLA-DRB1*04:01, HLA-DRB1*04:23, HLA-DRB1*04:08, HLA-DRB1*04:10, HLA-DRB1*04:04, HLA-DRB1*04:26, HLA-DRB1*04:21
						TRAP-like protein	18.41	0.6255	LRIESRNNIGVDNEN	HLA-DRB1*03:08, HLA-DRB1*03:06, HLA-DRB1*03:07, HLA-DRB1*01:02, HLA-DRB1*03:09, HLA-DRB1*03:05, HLA-DRB1*04:02, HLA-DRB1*07:03, HLA-DRB1*04:21, HLA-DRB1*08:04, HLA-DRB1*04:26, HLA-DRB1*11:21, HLA-DRB1*11:02, HLA-DRB1*11:20, HLA-DRB1*11:07, HLA-DRB1*08:13, HLA-DRB1*11:14, HLA-DRB1*13:01, HLA-DRB1*13:27, HLA-DRB1*13:22, HLA-DRB1*13:23, HLA-DRB1*13:04, HLA-DRB1*15:06, HLA-DRB1*13:28, HLA-DRB1*15:02
						TRAP-like protein	18.16	1.0123	YMNDHVLNTNYRRND	HLA-DRB1*03:09, HLA-DRB1*03:05, HLA-DRB1*03:08, HLA-DRB1*03:06, HLA-DRB1*03:07, HLA-DRB1*03:01, HLA-DRB1*04:26, HLA-DRB1*04:21, HLA-DRB1*11:07, HLA-DRB1*08:17, HLA-DRB1*13:04, HLA-DRB1*13:21
						TRAP-like protein	17.97	1.0471	SFTLAAILFLGLSLY	HLA-DRB1*07:03, HLA-DRB1*11:28, HLA-DRB1*11:01, HLA-DRB1*08:17, HLA-DRB1*13:05, HLA-DRB1*13:21, HLA-DRB1*12:01, HLA-DRB1*15:02
						TRAP-like protein	17.92	0.7408	ILLDDSSNITLESWN	HLA-DRB1*03:01, HLA-DRB1*03:08, HLA-DRB1*03:06, HLA-DRB1*03:07, HLA-DRB1*03:09, HLA-DRB1*03:05, HLA-DRB1*04:21, HLA-DRB1*04:26, HLA-DRB1*04:23, HLA-DRB1*11:07, HLA-DRB3*01:01
						TRAP-like protein	17.92	1.0948	SNDNIIIDDEPVGQD	HLA-DRB1*03:01, HLA-DRB1*03:08, HLA-DRB1*03:09, HLA-DRB1*03:06, HLA-DRB1*03:07, HLA-DRB1*03:05, HLA-DRB1*11:07
						TRAP-like protein	17.92	0.9736	DNIIIDDEPVGQDNS	HLA-DRB1*03:01, HLA-DRB1*03:08, HLA-DRB1*03:09, HLA-DRB1*03:06, HLA-DRB1*03:07, HLA-DRB1*03:05, HLA-DRB1*11:07
						TRAP-like protein	17.92	0.9045	NSNDNIIIDDEPVGQ	HLA-DRB1*03:01, HLA-DRB1*03:08, HLA-DRB1*03:09, HLA-DRB1*03:06, HLA-DRB1*03:07, HLA-DRB1*03:05, HLA-DRB1*11:07
						TRAP-like protein	17.92	0.8588	NDNIIIDDEPVGQDN	HLA-DRB1*03:01, HLA-DRB1*03:08, HLA-DRB1*03:09, HLA-DRB1*03:06, HLA-DRB1*03:07, HLA-DRB1*03:05, HLA-DRB1*11:07
						TRAP-like protein	17.92	0.7751	NIIIDDEPVGQDNSI	HLA-DRB1*03:01, HLA-DRB1*03:08, HLA-DRB1*03:09, HLA-DRB1*03:06, HLA-DRB1*03:07, HLA-DRB1*03:05, HLA-DRB1*11:07
						TRAP-like protein	17.92	0.5463	IIIDDEPVGQDNSIF	HLA-DRB1*03:01, HLA-DRB1*03:08, HLA-DRB1*03:09, HLA-DRB1*03:06, HLA-DRB1*03:07, HLA-DRB1*03:05, HLA-DRB1*11:07
						TRAP-like protein	17.92	1.6987	DEQNIEIQFDTLLDG	HLA-DRB1*03:08, HLA-DRB1*03:06, HLA-DRB1*03:07, HLA-DRB1*03:09, HLA-DRB1*03:05, HLA-DRB1*03:01, HLA-DRB1*11:07
						TRAP-like protein	17.92	1.5784	NIEIQFDTLLDGIFD	HLA-DRB1*03:08, HLA-DRB1*03:06, HLA-DRB1*03:07, HLA-DRB1*03:09, HLA-DRB1*03:05, HLA-DRB1*03:01, HLA-DRB1*11:07
						TRAP-like protein	17.92	0.9708	IEIQFDTLLDGIFDF	HLA-DRB1*03:08, HLA-DRB1*03:06, HLA-DRB1*03:07, HLA-DRB1*03:09, HLA-DRB1*03:05, HLA-DRB1*03:01, HLA-DRB1*11:07, HLA-DRB3*01:01
						TRAP-like protein	17.92	0.6911	EIQFDTLLDGIFDFL	HLA-DRB1*03:08, HLA-DRB1*03:06, HLA-DRB1*03:07, HLA-DRB1*03:09, HLA-DRB1*03:05, HLA-DRB1*03:01, HLA-DRB1*11:07, HLA-DRB3*01:01
						TRAP-like protein	17.92	1.7055	QNIEIQFDTLLDGIF	HLA-DRB1*03:08, HLA-DRB1*03:06, HLA-DRB1*03:07, HLA-DRB1*03:09, HLA-DRB1*03:05, HLA-DRB1*03:01, HLA-DRB1*11:07, HLA-DRB4*01:01
						TRAP-like protein	17.92	1.2073	EQNIEIQFDTLLDGI	HLA-DRB1*03:08, HLA-DRB1*03:06, HLA-DRB1*03:07, HLA-DRB1*03:09, HLA-DRB1*03:05, HLA-DRB1*03:01, HLA-DRB1*11:07, HLA-DRB4*01:01
						TRAP-like protein	17.92	1.1759	QYMNDHVLNTNYRRN	HLA-DRB1*03:09, HLA-DRB1*03:05, HLA-DRB1*03:08, HLA-DRB1*03:06, HLA-DRB1*03:07, HLA-DRB1*03:01, HLA-DRB1*04:26, HLA-DRB1*04:21, HLA-DRB1*11:07, HLA-DRB1*08:17, HLA-DRB1*13:21
						TRAP-like protein	17.91	1.0309	DNSNDNIIIDDEPVG	HLA-DRB1*03:01, HLA-DRB1*03:09, HLA-DRB1*03:05, HLA-DRB1*11:07
						TRAP-like protein	17.91	0.6709	INKDNHPLITNVENK	HLA-DRB1*03:01, HLA-DRB1*03:09, HLA-DRB1*03:05, HLA-DRB1*11:07
						TRAP-like protein	17.91	0.7884	KRFNDKINKDNHPLI	HLA-DRB1*03:01, HLA-DRB1*03:09, HLA-DRB1*03:05, HLA-DRB1*11:07, HLA-DRB3*01:01
						TRAP-like protein	17.91	0.743	RFNDKINKDNHPLIT	HLA-DRB1*03:01, HLA-DRB1*03:09, HLA-DRB1*03:05, HLA-DRB1*11:07, HLA-DRB3*01:01
						TRAP-like protein	17.91	0.5405	FNDKINKDNHPLITN	HLA-DRB1*03:01, HLA-DRB1*03:09, HLA-DRB1*03:05, HLA-DRB1*11:07, HLA-DRB3*01:01
						TRAP-like protein	17.89	0.8344	KLKSSYKNSAHLKAL	HLA-DRB1*03:08, HLA-DRB1*03:06, HLA-DRB1*03:07, HLA-DRB1*03:05, HLA-DRB1*07:03, HLA-DRB1*04:26, HLA-DRB1*09:01, HLA-DRB1*11:07, HLA-DRB1*11:01, HLA-DRB1*11:21, HLA-DRB1*11:02, HLA-DRB1*11:28, HLA-DRB1*13:22, HLA-DRB1*13:05, HLA-DRB1*13:21
						TRAP-like protein	17.87	0.934	LLYDIGFVDDSENDH	HLA-DRB1*03:01, HLA-DRB1*03:05
						TRAP-like protein	17.86	1.1329	EDNNINNSIKTARIG	HLA-DRB1*03:01, HLA-DRB1*03:09, HLA-DRB1*03:08, HLA-DRB1*03:06, HLA-DRB1*03:07
						TRAP-like protein	17.86	0.9806	NEEDNNINNSIKTAR	HLA-DRB1*03:01, HLA-DRB1*03:09, HLA-DRB1*03:08, HLA-DRB1*03:06, HLA-DRB1*03:07
						TRAP-like protein	17.86	0.9477	EEDNNINNSIKTARI	HLA-DRB1*03:01, HLA-DRB1*03:09, HLA-DRB1*03:08, HLA-DRB1*03:06, HLA-DRB1*03:07
						TRAP-like protein	17.86	0.8031	NNINNSIKTARIGIF	HLA-DRB1*03:01, HLA-DRB1*03:09, HLA-DRB1*03:08, HLA-DRB1*03:06, HLA-DRB1*03:07
						TRAP-like protein	17.86	0.6828	DNNINNSIKTARIGI	HLA-DRB1*03:01, HLA-DRB1*03:09, HLA-DRB1*03:08, HLA-DRB1*03:06, HLA-DRB1*03:07
						TRAP-like protein	17.84	1.067	LSKDKDKLLTYLEFF	HLA-DRB1*03:01
						TRAP-like protein	17.84	0.934	VLSKDKDKLLTYLEF	HLA-DRB1*03:01
						TRAP-like protein	17.84	0.8556	NVLSKDKDKLLTYLE	HLA-DRB1*03:01
						TRAP-like protein	17.84	0.8074	SNVLSKDKDKLLTYL	HLA-DRB1*03:01
						TRAP-like protein	17.84	1.3993	ICDNIYMDISILLDD	HLA-DRB1*03:01, HLA-DRB1*03:08, HLA-DRB1*03:06, HLA-DRB1*03:07, HLA-DRB1*03:09, HLA-DRB1*03:05, HLA-DRB1*04:01, HLA-DRB1*07:03, HLA-DRB1*04:21, HLA-DRB1*04:26, HLA-DRB1*11:07, HLA-DRB1*08:17, HLA-DRB1*11:28, HLA-DRB1*13:21, HLA-DRB1*13:05, HLA-DRB1*15:06, HLA-DRB1*15:02
						TRAP-like protein	17.84	0.8457	FSNVLSKDKDKLLTY	HLA-DRB1*03:01, HLA-DRB5*01:05, HLA-DRB5*01:01
						TRAP-like protein	17.84	0.8107	NFSNVLSKDKDKLLT	HLA-DRB1*03:01, HLA-DRB5*01:05, HLA-DRB5*01:01
						TRAP-like protein	17.5	0.8238	YSICINNQNVKNCRK	HLA-DRB1*03:08, HLA-DRB1*03:06, HLA-DRB1*03:07, HLA-DRB1*04:08, HLA-DRB1*04:10, HLA-DRB1*04:26, HLA-DRB1*04:21, HLA-DRB1*11:21, HLA-DRB1*11:02, HLA-DRB1*11:14, HLA-DRB1*13:22, HLA-DRB1*13:23, HLA-DRB1*13:01, HLA-DRB1*13:27, HLA-DRB1*13:04, HLA-DRB1*13:02, HLA-DRB1*13:28
						TRAP-like protein	16.98	0.5177	KSSYKNSAHLKALNY	HLA-DRB1*03:05, HLA-DRB1*07:03, HLA-DRB1*04:26, HLA-DRB1*09:01, HLA-DRB1*11:01, HLA-DRB1*11:28, HLA-DRB1*13:05, HLA-DRB1*13:21
						TRAP-like protein	16.21	1.3112	RKCEKLISKLTKNGD	HLA-DRB1*04:02, HLA-DRB1*08:06, HLA-DRB1*08:04, HLA-DRB1*08:01, HLA-DRB1*08:17, HLA-DRB1*11:20, HLA-DRB1*11:21, HLA-DRB1*11:02, HLA-DRB1*13:01, HLA-DRB1*13:27, HLA-DRB1*13:04, HLA-DRB1*13:22, HLA-DRB1*13:28
						TRAP-like protein	16.21	1.1615	KCEKLISKLTKNGDL	HLA-DRB1*04:02, HLA-DRB1*08:06, HLA-DRB1*08:04, HLA-DRB1*08:01, HLA-DRB1*08:17, HLA-DRB1*11:20, HLA-DRB1*11:21, HLA-DRB1*11:02, HLA-DRB1*13:01, HLA-DRB1*13:27, HLA-DRB1*13:04, HLA-DRB1*13:22, HLA-DRB1*13:28
						TRAP-like protein	16.21	0.9924	CEKLISKLTKNGDLD	HLA-DRB1*04:02, HLA-DRB1*08:06, HLA-DRB1*08:04, HLA-DRB1*08:01, HLA-DRB1*08:17, HLA-DRB1*11:20, HLA-DRB1*11:21, HLA-DRB1*11:02, HLA-DRB1*13:01, HLA-DRB1*13:27, HLA-DRB1*13:04, HLA-DRB1*13:22, HLA-DRB1*13:28
						TRAP-like protein	16.21	0.7729	EKLISKLTKNGDLDL	HLA-DRB1*04:02, HLA-DRB1*08:06, HLA-DRB1*08:04, HLA-DRB1*08:01, HLA-DRB1*08:17, HLA-DRB1*11:20, HLA-DRB1*11:21, HLA-DRB1*11:02, HLA-DRB1*13:01, HLA-DRB1*13:27, HLA-DRB1*13:04, HLA-DRB1*13:22, HLA-DRB1*13:28
						TRAP-like protein	16.21	0.7045	LISKLTKNGDLDLVL	HLA-DRB1*04:02, HLA-DRB1*08:06, HLA-DRB1*08:04, HLA-DRB1*08:01, HLA-DRB1*08:17, HLA-DRB1*11:20, HLA-DRB1*11:21, HLA-DRB1*11:02, HLA-DRB1*13:01, HLA-DRB1*13:27, HLA-DRB1*13:04, HLA-DRB1*13:22, HLA-DRB1*13:28
						TRAP-like protein	15.56	0.7944	KKKKYRIKNMDAHSK	HLA-DRB1*04:02, HLA-DRB1*08:01, HLA-DRB1*04:23, HLA-DRB1*04:08, HLA-DRB1*08:06, HLA-DRB1*08:02, HLA-DRB1*08:04, HLA-DRB1*08:13, HLA-DRB1*11:14, HLA-DRB1*08:17, HLA-DRB1*11:21, HLA-DRB1*11:02, HLA-DRB1*11:04, HLA-DRB1*11:06, HLA-DRB1*13:23, HLA-DRB1*13:22, HLA-DRB1*13:11, HLA-DRB5*01:05, HLA-DRB5*01:01, HLA-DRB3*01:01
						TRAP-like protein	15.56	0.6224	KKKYRIKNMDAHSKK	HLA-DRB1*04:02, HLA-DRB1*08:01, HLA-DRB1*04:23, HLA-DRB1*04:08, HLA-DRB1*08:06, HLA-DRB1*08:02, HLA-DRB1*08:04, HLA-DRB1*08:13, HLA-DRB1*11:14, HLA-DRB1*08:17, HLA-DRB1*11:21, HLA-DRB1*11:02, HLA-DRB1*11:04, HLA-DRB1*11:06, HLA-DRB1*13:23, HLA-DRB1*13:22, HLA-DRB1*13:11, HLA-DRB5*01:05, HLA-DRB5*01:01, HLA-DRB3*01:01
						TRAP-like protein	14.98	0.5604	YFINNRKGNKIVDAK	HLA-DRB1*03:05, HLA-DRB1*03:09, HLA-DRB1*08:01, HLA-DRB1*11:01, HLA-DRB1*08:17, HLA-DRB1*11:20, HLA-DRB1*11:14, HLA-DRB1*08:13, HLA-DRB1*11:28, HLA-DRB1*13:07, HLA-DRB1*13:21, HLA-DRB1*13:23, HLA-DRB1*13:04, HLA-DRB1*13:05, HLA-DRB1*15:06
						TRAP-like protein	14.62	0.6249	YNLVLKDKSHNNNYY	HLA-DRB1*03:05, HLA-DRB1*03:09, HLA-DRB1*03:08, HLA-DRB1*03:06, HLA-DRB1*03:07, HLA-DRB1*08:06, HLA-DRB1*08:01, HLA-DRB1*08:04, HLA-DRB1*08:13, HLA-DRB1*08:17, HLA-DRB1*11:21, HLA-DRB1*11:02, HLA-DRB1*11:14, HLA-DRB1*11:20, HLA-DRB1*13:04, HLA-DRB1*13:01, HLA-DRB1*13:27, HLA-DRB1*13:07, HLA-DRB1*13:22, HLA-DRB1*13:23, HLA-DRB1*13:28
						TRAP-like protein	14.54	0.7721	FNKNKINCRNKKASK	HLA-DRB1*08:04, HLA-DRB1*08:06, HLA-DRB1*08:01, HLA-DRB1*04:21, HLA-DRB1*11:21, HLA-DRB1*11:02, HLA-DRB1*08:17, HLA-DRB1*08:13, HLA-DRB1*11:14, HLA-DRB1*11:20, HLA-DRB1*13:22, HLA-DRB1*13:01, HLA-DRB1*13:27, HLA-DRB1*13:23, HLA-DRB1*13:04, HLA-DRB1*13:28
						TRAP-like protein	14.54	0.6845	NKNKINCRNKKASKF	HLA-DRB1*08:04, HLA-DRB1*08:06, HLA-DRB1*08:01, HLA-DRB1*11:21, HLA-DRB1*11:02, HLA-DRB1*08:17, HLA-DRB1*08:13, HLA-DRB1*11:14, HLA-DRB1*11:20, HLA-DRB1*13:22, HLA-DRB1*13:01, HLA-DRB1*13:27, HLA-DRB1*13:23, HLA-DRB1*13:04, HLA-DRB1*13:28
						TRAP-like protein	14.54	0.6596	NKINCRNKKASKFDK	HLA-DRB1*08:04, HLA-DRB1*08:06, HLA-DRB1*08:01, HLA-DRB1*11:21, HLA-DRB1*11:02, HLA-DRB1*08:17, HLA-DRB1*08:13, HLA-DRB1*11:14, HLA-DRB1*11:20, HLA-DRB1*13:22, HLA-DRB1*13:01, HLA-DRB1*13:27, HLA-DRB1*13:23, HLA-DRB1*13:04, HLA-DRB1*13:28
						TRAP-like protein	14.54	0.6312	INCRNKKASKFDKIK	HLA-DRB1*08:04, HLA-DRB1*08:06, HLA-DRB1*08:01, HLA-DRB1*11:21, HLA-DRB1*11:02, HLA-DRB1*08:17, HLA-DRB1*08:13, HLA-DRB1*11:14, HLA-DRB1*11:20, HLA-DRB1*13:22, HLA-DRB1*13:01, HLA-DRB1*13:27, HLA-DRB1*13:23, HLA-DRB1*13:04, HLA-DRB1*13:28
						TRAP-like protein	14.54	0.7734	LVLKDKSHNNNYYMT	HLA-DRB1*08:06, HLA-DRB1*08:01, HLA-DRB1*08:04, HLA-DRB1*08:13, HLA-DRB1*08:17, HLA-DRB1*11:21, HLA-DRB1*11:02, HLA-DRB1*11:14, HLA-DRB1*11:20, HLA-DRB1*13:04, HLA-DRB1*13:01, HLA-DRB1*13:27, HLA-DRB1*13:22, HLA-DRB1*13:23, HLA-DRB1*13:28
						TRAP-like protein	14.54	0.7087	NLVLKDKSHNNNYYM	HLA-DRB1*08:06, HLA-DRB1*08:01, HLA-DRB1*08:04, HLA-DRB1*08:13, HLA-DRB1*08:17, HLA-DRB1*11:21, HLA-DRB1*11:02, HLA-DRB1*11:14, HLA-DRB1*11:20, HLA-DRB1*13:04, HLA-DRB1*13:01, HLA-DRB1*13:27, HLA-DRB1*13:22, HLA-DRB1*13:23, HLA-DRB1*13:28
						TRAP-like protein	13.82	0.8218	ASFTLAAILFLGLSL	HLA-DRB1*07:03, HLA-DRB1*11:28, HLA-DRB1*11:01, HLA-DRB1*08:17, HLA-DRB1*13:05, HLA-DRB1*13:21, HLA-DRB1*15:02
						TRAP-like protein	13.81	0.9256	LEQRNLIIQECFNTS	HLA-DRB1*01:02, HLA-DRB1*08:04, HLA-DRB1*08:06, HLA-DRB1*04:26, HLA-DRB1*11:21, HLA-DRB1*11:02, HLA-DRB1*08:17, HLA-DRB1*11:14, HLA-DRB1*11:20, HLA-DRB1*08:13, HLA-DRB1*13:04, HLA-DRB1*13:22, HLA-DRB1*13:01, HLA-DRB1*13:27, HLA-DRB1*13:23, HLA-DRB1*13:28
						TRAP-like protein	13.81	0.6351	CLEQRNLIIQECFNT	HLA-DRB1*01:02, HLA-DRB1*08:04, HLA-DRB1*08:06, HLA-DRB1*11:21, HLA-DRB1*11:02, HLA-DRB1*08:17, HLA-DRB1*11:14, HLA-DRB1*11:20, HLA-DRB1*08:13, HLA-DRB1*13:04, HLA-DRB1*13:22, HLA-DRB1*13:01, HLA-DRB1*13:27, HLA-DRB1*13:23, HLA-DRB1*13:28
						TRAP-like protein	12.97	0.6876	INNNQINFSLTTYSS	HLA-DRB1*03:08, HLA-DRB1*03:06, HLA-DRB1*03:07, HLA-DRB1*04:02, HLA-DRB1*03:05, HLA-DRB1*03:09, HLA-DRB1*04:26, HLA-DRB1*04:23, HLA-DRB1*04:21, HLA-DRB1*04:08, HLA-DRB1*04:10, HLA-DRB1*11:07, HLA-DRB1*11:21, HLA-DRB1*11:02, HLA-DRB1*11:14, HLA-DRB1*08:13, HLA-DRB1*11:20, HLA-DRB1*13:22, HLA-DRB1*13:01, HLA-DRB1*13:27, HLA-DRB1*13:23, HLA-DRB1*13:04, HLA-DRB1*13:28
						TRAP-like protein	12.97	0.5436	NINNNQINFSLTTYS	HLA-DRB1*03:08, HLA-DRB1*03:06, HLA-DRB1*03:07, HLA-DRB1*04:02, HLA-DRB1*03:05, HLA-DRB1*03:09, HLA-DRB1*04:26, HLA-DRB1*04:23, HLA-DRB1*04:21, HLA-DRB1*04:08, HLA-DRB1*04:10, HLA-DRB1*11:07, HLA-DRB1*11:21, HLA-DRB1*11:02, HLA-DRB1*11:14, HLA-DRB1*08:13, HLA-DRB1*11:20, HLA-DRB1*13:22, HLA-DRB1*13:01, HLA-DRB1*13:27, HLA-DRB1*13:23, HLA-DRB1*13:04, HLA-DRB1*13:28
						TRAP-like protein	12.96	1.0748	NLIIQECFNTSCDHS	HLA-DRB1*01:02, HLA-DRB1*04:26, HLA-DRB1*04:23, HLA-DRB1*11:21, HLA-DRB1*11:02, HLA-DRB1*11:14, HLA-DRB1*11:20, HLA-DRB1*13:04, HLA-DRB1*13:22, HLA-DRB1*13:01, HLA-DRB1*13:27, HLA-DRB1*13:23, HLA-DRB1*13:28
						TRAP-like protein	12.96	1.0601	QRNLIIQECFNTSCD	HLA-DRB1*01:02, HLA-DRB1*04:26, HLA-DRB1*04:23, HLA-DRB1*11:21, HLA-DRB1*11:02, HLA-DRB1*11:14, HLA-DRB1*11:20, HLA-DRB1*13:04, HLA-DRB1*13:22, HLA-DRB1*13:01, HLA-DRB1*13:27, HLA-DRB1*13:23, HLA-DRB1*13:28
						TRAP-like protein	12.96	0.9925	RNLIIQECFNTSCDH	HLA-DRB1*01:02, HLA-DRB1*04:26, HLA-DRB1*04:23, HLA-DRB1*11:21, HLA-DRB1*11:02, HLA-DRB1*11:14, HLA-DRB1*11:20, HLA-DRB1*13:04, HLA-DRB1*13:22, HLA-DRB1*13:01, HLA-DRB1*13:27, HLA-DRB1*13:23, HLA-DRB1*13:28
						TRAP-like protein	12.96	0.9692	EQRNLIIQECFNTSC	HLA-DRB1*01:02, HLA-DRB1*04:26, HLA-DRB1*04:23, HLA-DRB1*11:21, HLA-DRB1*11:02, HLA-DRB1*11:14, HLA-DRB1*11:20, HLA-DRB1*13:04, HLA-DRB1*13:22, HLA-DRB1*13:01, HLA-DRB1*13:27, HLA-DRB1*13:23, HLA-DRB1*13:28
						TRAP-like protein	12.96	0.7381	LIIQECFNTSCDHSL	HLA-DRB1*01:02, HLA-DRB1*04:26, HLA-DRB1*04:23, HLA-DRB1*11:21, HLA-DRB1*11:02, HLA-DRB1*11:14, HLA-DRB1*11:20, HLA-DRB1*13:04, HLA-DRB1*13:22, HLA-DRB1*13:01, HLA-DRB1*13:27, HLA-DRB1*13:23, HLA-DRB1*13:28
						TRAP-like protein	12.69	0.5102	FNINNNQINFSLTTY	HLA-DRB1*03:08, HLA-DRB1*03:06, HLA-DRB1*03:07, HLA-DRB1*04:02, HLA-DRB1*03:05, HLA-DRB1*04:21, HLA-DRB1*04:26, HLA-DRB1*04:23, HLA-DRB1*04:08, HLA-DRB1*11:21, HLA-DRB1*11:02, HLA-DRB1*11:07, HLA-DRB1*11:14, HLA-DRB1*08:13, HLA-DRB1*11:20, HLA-DRB1*13:22, HLA-DRB1*13:01, HLA-DRB1*13:27, HLA-DRB1*13:23, HLA-DRB1*13:04, HLA-DRB1*13:28
						TRAP-like protein	12.54	0.8299	KNMRKYNSETNIPCS	HLA-DRB1*04:01, HLA-DRB1*04:26, HLA-DRB1*04:21, HLA-DRB1*04:10, HLA-DRB1*08:06, HLA-DRB1*04:08, HLA-DRB1*15:06
						TRAP-like protein	12.54	0.778	MRKYNSETNIPCSSK	HLA-DRB1*04:01, HLA-DRB1*04:26, HLA-DRB1*04:21, HLA-DRB1*04:10, HLA-DRB1*08:06, HLA-DRB1*04:08, HLA-DRB1*15:06
						TRAP-like protein	12.54	0.718	NMRKYNSETNIPCSS	HLA-DRB1*04:01, HLA-DRB1*04:26, HLA-DRB1*04:21, HLA-DRB1*04:10, HLA-DRB1*08:06, HLA-DRB1*04:08, HLA-DRB1*15:06
						TRAP-like protein	12.17	1.4871	NTDGDYNNNNNNNMN	HLA-DRB1*04:01, HLA-DRB1*04:21, HLA-DRB1*04:26, HLA-DRB1*04:08
						TRAP-like protein	12.17	1.4583	MNTDGDYNNNNNNNM	HLA-DRB1*04:01, HLA-DRB1*04:21, HLA-DRB1*04:26, HLA-DRB1*04:08
						TRAP-like protein	12.17	1.3543	TDGDYNNNNNNNMNN	HLA-DRB1*04:01, HLA-DRB1*04:21, HLA-DRB1*04:26, HLA-DRB1*04:08
						TRAP-like protein	12.17	0.9081	DGDYNNNNNNNMNNI	HLA-DRB1*04:01, HLA-DRB1*04:21, HLA-DRB1*04:26, HLA-DRB1*04:08
						TRAP-like protein	11.72	0.9776	NITLESWNKYIIPFV	HLA-DRB1*08:17, HLA-DRB1*13:01, HLA-DRB1*13:27, HLA-DRB1*15:02, HLA-DRB1*13:28
						TRAP-like protein	11.72	0.5239	ITLESWNKYIIPFVR	HLA-DRB1*08:17, HLA-DRB1*13:01, HLA-DRB1*13:27, HLA-DRB1*15:02, HLA-DRB1*13:28
						TRAP-like protein	11.55	0.836	EKLYKDKNSHHIKNQ	HLA-DRB1*04:01, HLA-DRB1*03:08, HLA-DRB1*03:06, HLA-DRB1*03:07, HLA-DRB1*04:26, HLA-DRB1*04:10, HLA-DRB1*11:07
						TRAP-like protein	11.55	0.7163	VEKLYKDKNSHHIKN	HLA-DRB1*04:01, HLA-DRB1*03:08, HLA-DRB1*03:06, HLA-DRB1*03:07, HLA-DRB1*04:26, HLA-DRB1*04:10, HLA-DRB1*11:07
						TRAP-like protein	11.55	0.5657	NVEKLYKDKNSHHIK	HLA-DRB1*04:01, HLA-DRB1*03:08, HLA-DRB1*03:06, HLA-DRB1*03:07, HLA-DRB1*04:26, HLA-DRB1*04:10, HLA-DRB1*11:07
						TRAP-like protein	11.23	0.523	ISSSYSAELNLVHYL	HLA-DRB1*04:01, HLA-DRB1*04:26, HLA-DRB1*04:21, HLA-DRB1*07:03
						TRAP-like protein	11.21	0.6789	SSSYSAELNLVHYLF	HLA-DRB1*04:01, HLA-DRB1*04:26, HLA-DRB1*04:21
						TRAP-like protein	11.1	0.791	LPNASDLRYNVLGIQ	HLA-DRB1*03:05, HLA-DRB1*03:08, HLA-DRB1*03:06, HLA-DRB1*03:07, HLA-DRB1*08:04, HLA-DRB1*08:06, HLA-DRB1*08:01, HLA-DRB1*11:07, HLA-DRB1*11:04, HLA-DRB1*11:06, HLA-DRB1*11:21, HLA-DRB1*11:02, HLA-DRB1*08:17, HLA-DRB1*13:07, HLA-DRB1*13:11, HLA-DRB1*13:21, HLA-DRB1*13:22, HLA-DRB1*13:04
						TRAP-like protein	9.95	0.7448	ICINNQNVKNCRKLS	HLA-DRB1*03:08, HLA-DRB1*03:06, HLA-DRB1*03:07, HLA-DRB1*11:21, HLA-DRB1*11:02, HLA-DRB1*11:14, HLA-DRB1*13:22, HLA-DRB1*13:23, HLA-DRB1*13:01, HLA-DRB1*13:27, HLA-DRB1*13:04, HLA-DRB1*13:28
						TRAP-like protein	9.95	0.6456	SICINNQNVKNCRKL	HLA-DRB1*03:08, HLA-DRB1*03:06, HLA-DRB1*03:07, HLA-DRB1*11:21, HLA-DRB1*11:02, HLA-DRB1*11:14, HLA-DRB1*13:22, HLA-DRB1*13:23, HLA-DRB1*13:01, HLA-DRB1*13:27, HLA-DRB1*13:04, HLA-DRB1*13:28
						TRAP-like protein	9.81	0.8781	VRDNKNINLSYITYD	HLA-DRB1*01:02, HLA-DRB1*13:02, HLA-DRB1*15:06
						TRAP-like protein	9.28	0.6176	EKESVKMVVMFMNTD	HLA-DRB1*04:10, HLA-DRB1*04:04, HLA-DRB1*04:23, HLA-DRB1*08:06, HLA-DRB1*04:05, HLA-DRB1*04:08, HLA-DRB1*13:04, HLA-DRB5*01:05
						TRAP-like protein	8.79	0.7114	NVNPCNKQNINEEDN	HLA-DRB1*03:08, HLA-DRB1*03:06, HLA-DRB1*03:07, HLA-DRB1*13:01, HLA-DRB1*13:27, HLA-DRB1*13:28
						TRAP-like protein	8.79	0.6718	VDNVNPCNKQNINEE	HLA-DRB1*03:08, HLA-DRB1*03:06, HLA-DRB1*03:07, HLA-DRB1*13:01, HLA-DRB1*13:27, HLA-DRB1*13:28
						TRAP-like protein	8.79	0.6208	VNPCNKQNINEEDNN	HLA-DRB1*03:08, HLA-DRB1*03:06, HLA-DRB1*03:07, HLA-DRB1*13:01, HLA-DRB1*13:27, HLA-DRB1*13:28
						TRAP-like protein	8.79	0.584	DNVNPCNKQNINEED	HLA-DRB1*03:08, HLA-DRB1*03:06, HLA-DRB1*03:07, HLA-DRB1*13:01, HLA-DRB1*13:27, HLA-DRB1*13:28
						TRAP-like protein	8.77	1.2019	DSSNITLESWNKYII	HLA-DRB1*13:01, HLA-DRB1*13:27, HLA-DRB1*13:28
						TRAP-like protein	8.77	1.1	SSNITLESWNKYIIP	HLA-DRB1*13:01, HLA-DRB1*13:27, HLA-DRB1*13:28
						TRAP-like protein	8.77	1.0151	SNITLESWNKYIIPF	HLA-DRB1*13:01, HLA-DRB1*13:27, HLA-DRB1*13:28
						TRAP-like protein	8.33	0.6105	KQKILPIIKNENAKE	HLA-DRB1*03:08, HLA-DRB1*03:06, HLA-DRB1*03:07, HLA-DRB1*04:23, HLA-DRB1*04:26, HLA-DRB1*04:04, HLA-DRB1*04:08, HLA-DRB1*04:10, HLA-DRB1*08:02
						TRAP-like protein	8.33	1.1005	KILPIIKNENAKETG	HLA-DRB1*03:08, HLA-DRB1*03:06, HLA-DRB1*03:07, HLA-DRB1*04:23, HLA-DRB1*04:26, HLA-DRB1*04:08, HLA-DRB1*04:04, HLA-DRB1*04:10, HLA-DRB1*08:02
						TRAP-like protein	7.93	0.767	VLLYDIGFVDDSEND	HLA-DRB1*03:05, HLA-DRB1*08:04, HLA-DRB1*08:06, HLA-DRB1*08:01, HLA-DRB1*08:17, HLA-DRB1*15:06, HLA-DRB1*15:02
						TRAP-like protein	7.87	0.578	GLKHFYNSEKESVKM	HLA-DRB1*03:09, HLA-DRB1*03:05, HLA-DRB1*04:02, HLA-DRB1*04:23, HLA-DRB1*04:08, HLA-DRB1*04:04, HLA-DRB1*04:10, HLA-DRB1*07:03
						TRAP-like protein	7.87	0.5411	LKHFYNSEKESVKMV	HLA-DRB1*03:09, HLA-DRB1*03:05, HLA-DRB1*04:02, HLA-DRB1*04:23, HLA-DRB1*04:08, HLA-DRB1*04:04, HLA-DRB1*04:10, HLA-DRB1*07:03
						TRAP-like protein	7.81	0.8408	LGYIKNSKSGLYKRK	HLA-DRB1*04:02, HLA-DRB1*03:09, HLA-DRB1*04:23, HLA-DRB1*04:08, HLA-DRB1*04:10, HLA-DRB1*04:26, HLA-DRB1*04:04, HLA-DRB1*04:21
						TRAP-like protein	7.37	0.7529	YVNNNINNDAGSTSS	HLA-DRB1*03:08, HLA-DRB1*03:06, HLA-DRB1*03:07, HLA-DRB1*04:02, HLA-DRB1*03:05, HLA-DRB1*03:09, HLA-DRB1*04:26, HLA-DRB1*04:21, HLA-DRB1*08:01, HLA-DRB1*04:23, HLA-DRB1*04:08, HLA-DRB1*04:10, HLA-DRB1*11:07, HLA-DRB1*11:20, HLA-DRB1*11:14, HLA-DRB1*08:17, HLA-DRB1*08:13, HLA-DRB1*13:04, HLA-DRB1*13:21, HLA-DRB1*13:23
						TRAP-like protein	7.37	0.701	DYVNNNINNDAGSTS	HLA-DRB1*03:08, HLA-DRB1*03:06, HLA-DRB1*03:07, HLA-DRB1*04:02, HLA-DRB1*03:05, HLA-DRB1*03:09, HLA-DRB1*04:26, HLA-DRB1*04:21, HLA-DRB1*08:01, HLA-DRB1*04:23, HLA-DRB1*04:08, HLA-DRB1*04:10, HLA-DRB1*11:07, HLA-DRB1*11:20, HLA-DRB1*11:14, HLA-DRB1*08:17, HLA-DRB1*08:13, HLA-DRB1*13:04, HLA-DRB1*13:21, HLA-DRB1*13:23
						TRAP-like protein	7.3	0.8545	NLNEDYVNNNINNDA	HLA-DRB1*04:02, HLA-DRB1*03:09, HLA-DRB1*03:08, HLA-DRB1*03:06, HLA-DRB1*03:07, HLA-DRB1*04:26, HLA-DRB1*04:21, HLA-DRB1*08:01, HLA-DRB1*04:23, HLA-DRB1*04:08, HLA-DRB1*04:10, HLA-DRB1*11:20, HLA-DRB1*11:14, HLA-DRB1*08:17, HLA-DRB1*08:13, HLA-DRB1*13:04, HLA-DRB1*13:21, HLA-DRB1*13:23
						TRAP-like protein	7.28	0.556	NEDYVNNNINNDAGS	HLA-DRB1*04:02, HLA-DRB1*03:09, HLA-DRB1*04:26, HLA-DRB1*04:21, HLA-DRB1*08:01, HLA-DRB1*04:23, HLA-DRB1*04:08, HLA-DRB1*04:10, HLA-DRB1*11:20, HLA-DRB1*11:14, HLA-DRB1*08:17, HLA-DRB1*08:13, HLA-DRB1*13:04, HLA-DRB1*13:21, HLA-DRB1*13:23
						TRAP-like protein	7.18	0.9075	EIIIKENYENPKDII	HLA-DRB1*04:02, HLA-DRB1*08:06, HLA-DRB1*08:01, HLA-DRB1*04:10, HLA-DRB1*08:04, HLA-DRB1*08:17, HLA-DRB1*13:04
						TRAP-like protein	7.18	0.8829	FPEIIIKENYENPKD	HLA-DRB1*04:02, HLA-DRB1*08:06, HLA-DRB1*08:01, HLA-DRB1*04:10, HLA-DRB1*08:04, HLA-DRB1*08:17, HLA-DRB1*13:04
						TRAP-like protein	7.18	0.8807	DFPEIIIKENYENPK	HLA-DRB1*04:02, HLA-DRB1*08:06, HLA-DRB1*08:01, HLA-DRB1*04:10, HLA-DRB1*08:04, HLA-DRB1*08:17, HLA-DRB1*13:04
						TRAP-like protein	7.18	0.8544	PEIIIKENYENPKDI	HLA-DRB1*04:02, HLA-DRB1*08:06, HLA-DRB1*08:01, HLA-DRB1*04:10, HLA-DRB1*08:04, HLA-DRB1*08:17, HLA-DRB1*13:04
						TRAP-like protein	7.18	0.5451	IIIKENYENPKDIIH	HLA-DRB1*04:02, HLA-DRB1*08:06, HLA-DRB1*08:01, HLA-DRB1*04:10, HLA-DRB1*08:04, HLA-DRB1*08:17, HLA-DRB1*13:04
						TRAP-like protein	6.69	1.1215	KEEDNISSNYNNELQ	HLA-DRB1*13:02
						TRAP-like protein	6.69	0.8481	EEDNISSNYNNELQR	HLA-DRB1*13:02
						TRAP-like protein	6.69	0.6443	EEHNKTNINNNVEKL	HLA-DRB1*13:02
						TRAP-like protein	6.69	0.626	NKTNINNNVEKLYKD	HLA-DRB1*13:02
						TRAP-like protein	6.69	0.5329	EDNISSNYNNELQRT	HLA-DRB1*13:02
						TRAP-like protein	6.69	0.8257	DNISSNYNNELQRTK	HLA-DRB1*13:02, HLA-DRB5*01:05, HLA-DRB5*01:01
						TRAP-like protein	6.07	0.5499	KKQKILPIIKNENAK	HLA-DRB1*03:08, HLA-DRB1*03:06, HLA-DRB1*03:07, HLA-DRB1*04:23, HLA-DRB1*04:26, HLA-DRB1*04:04, HLA-DRB1*04:08, HLA-DRB1*04:10
						TRAP-like protein	6.07	1.0305	ILPIIKNENAKETGQ	HLA-DRB1*03:08, HLA-DRB1*03:06, HLA-DRB1*03:07, HLA-DRB1*04:23, HLA-DRB1*04:26, HLA-DRB1*04:08, HLA-DRB1*04:10, HLA-DRB1*04:04
						TRAP-like protein	6.05	0.7491	SLNAFNNSTPDDDFV	HLA-DRB1*04:04, HLA-DRB1*04:23, HLA-DRB1*04:10, HLA-DRB1*04:08
						TRAP-like protein	6.05	0.6658	SSLNAFNNSTPDDDF	HLA-DRB1*04:04, HLA-DRB1*04:23, HLA-DRB1*04:10, HLA-DRB1*04:08
						TRAP-like protein	6.05	0.6567	NSSLNAFNNSTPDDD	HLA-DRB1*04:04, HLA-DRB1*04:23, HLA-DRB1*04:10, HLA-DRB1*04:08
						TRAP-like protein	6.05	0.5721	DNSSLNAFNNSTPDD	HLA-DRB1*04:04, HLA-DRB1*04:23, HLA-DRB1*04:10, HLA-DRB1*04:08
						TRAP-like protein	6.05	1.387	IQQIGSNTNELLKCV	HLA-DRB1*04:10, HLA-DRB1*04:04, HLA-DRB1*04:23, HLA-DRB1*04:08
						TRAP-like protein	6.05	1.0858	YIQQIGSNTNELLKC	HLA-DRB1*04:10, HLA-DRB1*04:04, HLA-DRB1*04:23, HLA-DRB1*04:08
						TRAP-like protein	6.05	0.882	HYIQQIGSNTNELLK	HLA-DRB1*04:10, HLA-DRB1*04:04, HLA-DRB1*04:23, HLA-DRB1*04:08
						TRAP-like protein	6.05	1.1758	NYCHYIQQIGSNTNE	HLA-DRB1*04:10, HLA-DRB1*04:04, HLA-DRB1*04:23, HLA-DRB1*04:08, HLA-DRB4*01:01
						TRAP-like protein	6.05	0.9226	KNYCHYIQQIGSNTN	HLA-DRB1*04:10, HLA-DRB1*04:04, HLA-DRB1*04:23, HLA-DRB1*04:08, HLA-DRB4*01:01
						TRAP-like protein	6.05	0.8028	YCHYIQQIGSNTNEL	HLA-DRB1*04:10, HLA-DRB1*04:04, HLA-DRB1*04:23, HLA-DRB1*04:08, HLA-DRB4*01:01
						TRAP-like protein	6.05	0.7879	CHYIQQIGSNTNELL	HLA-DRB1*04:10, HLA-DRB1*04:04, HLA-DRB1*04:23, HLA-DRB1*04:08, HLA-DRB4*01:01
						TRAP-like protein	6.05	0.7249	LNAFNNSTPDDDFVY	HLA-DRB1*04:23, HLA-DRB1*04:04, HLA-DRB1*04:10, HLA-DRB1*04:08
						TRAP-like protein	5.29	0.6082	IIHISKKEEANESNN	HLA-DRB1*03:08, HLA-DRB1*03:06, HLA-DRB1*03:07, HLA-DRB1*03:05, HLA-DRB1*03:09, HLA-DRB1*08:06, HLA-DRB1*08:01, HLA-DRB1*11:07, HLA-DRB1*08:17, HLA-DRB1*11:21, HLA-DRB1*11:02, HLA-DRB1*13:21, HLA-DRB1*13:04, HLA-DRB1*13:22
						TRAP-like protein	5.17	1.6907	FRRKLRSGNKDDEDK	HLA-DRB1*03:08, HLA-DRB1*03:06, HLA-DRB1*03:07, HLA-DRB1*08:01, HLA-DRB1*08:06, HLA-DRB1*08:04, HLA-DRB1*08:13, HLA-DRB1*08:17, HLA-DRB1*11:20, HLA-DRB1*11:14, HLA-DRB1*13:23, HLA-DRB1*13:04, HLA-DRB1*13:21, HLA-DRB1*13:07
						TRAP-like protein	5.17	1.6268	AFRRKLRSGNKDDED	HLA-DRB1*03:08, HLA-DRB1*03:06, HLA-DRB1*03:07, HLA-DRB1*08:01, HLA-DRB1*08:06, HLA-DRB1*08:04, HLA-DRB1*08:13, HLA-DRB1*08:17, HLA-DRB1*11:20, HLA-DRB1*11:14, HLA-DRB1*13:23, HLA-DRB1*13:04, HLA-DRB1*13:21, HLA-DRB1*13:07
						TRAP-like protein	5.17	1.4355	GAFRRKLRSGNKDDE	HLA-DRB1*03:08, HLA-DRB1*03:06, HLA-DRB1*03:07, HLA-DRB1*08:01, HLA-DRB1*08:06, HLA-DRB1*08:04, HLA-DRB1*08:13, HLA-DRB1*08:17, HLA-DRB1*11:20, HLA-DRB1*11:14, HLA-DRB1*13:23, HLA-DRB1*13:04, HLA-DRB1*13:21, HLA-DRB1*13:07
						TRAP-like protein	5.15	1.2013	SGAFRRKLRSGNKDD	HLA-DRB1*08:01, HLA-DRB1*08:06, HLA-DRB1*08:04, HLA-DRB1*08:13, HLA-DRB1*08:17, HLA-DRB1*11:20, HLA-DRB1*11:14, HLA-DRB1*13:23, HLA-DRB1*13:04, HLA-DRB1*13:21, HLA-DRB1*13:07
						TRAP-like protein	5.15	0.9315	NVSGAFRRKLRSGNK	HLA-DRB1*08:01, HLA-DRB1*08:06, HLA-DRB1*08:04, HLA-DRB1*08:13, HLA-DRB1*08:17, HLA-DRB1*11:20, HLA-DRB1*11:14, HLA-DRB1*13:23, HLA-DRB1*13:04, HLA-DRB1*13:21, HLA-DRB1*13:07
						TRAP-like protein	5.15	0.8897	RNVSGAFRRKLRSGN	HLA-DRB1*08:01, HLA-DRB1*08:06, HLA-DRB1*08:04, HLA-DRB1*08:13, HLA-DRB1*08:17, HLA-DRB1*11:20, HLA-DRB1*11:14, HLA-DRB1*13:23, HLA-DRB1*13:04, HLA-DRB1*13:21, HLA-DRB1*13:07
						TRAP-like protein	5.15	0.8857	VSGAFRRKLRSGNKD	HLA-DRB1*08:01, HLA-DRB1*08:06, HLA-DRB1*08:04, HLA-DRB1*08:13, HLA-DRB1*08:17, HLA-DRB1*11:20, HLA-DRB1*11:14, HLA-DRB1*13:23, HLA-DRB1*13:04, HLA-DRB1*13:21, HLA-DRB1*13:07
						TRAP-like protein	5.12	0.5386	LKDTHNVQVYSICIN	HLA-DRB1*08:06, HLA-DRB1*08:01, HLA-DRB1*08:04, HLA-DRB1*08:17, HLA-DRB1*08:13, HLA-DRB1*13:04
						TRAP-like protein	4.98	0.9868	EHDERKIKKQENIDI	HLA-DRB1*01:02, HLA-DRB1*04:02, HLA-DRB1*04:21, HLA-DRB1*04:23, HLA-DRB1*04:26, HLA-DRB4*01:01
						TRAP-like protein	4.98	0.6001	HDERKIKKQENIDIL	HLA-DRB1*01:02, HLA-DRB1*04:02, HLA-DRB1*04:21, HLA-DRB1*04:23, HLA-DRB1*04:26, HLA-DRB4*01:01
						TRAP-like protein	4.98	0.5318	DERKIKKQENIDILS	HLA-DRB1*01:02, HLA-DRB1*04:02, HLA-DRB1*04:21, HLA-DRB1*04:23, HLA-DRB1*04:26, HLA-DRB4*01:01
						TRAP-like protein	4.86	0.9136	RKKKKYRIKNMDAHS	HLA-DRB1*08:01, HLA-DRB1*08:06, HLA-DRB1*08:04, HLA-DRB1*08:13, HLA-DRB1*11:14, HLA-DRB1*08:17, HLA-DRB1*13:23
						TRAP-like protein	4.8	1.5288	FFWGRGKHDSKYTSK	HLA-DRB1*08:01, HLA-DRB1*08:04, HLA-DRB1*08:13, HLA-DRB1*11:14, HLA-DRB1*08:17, HLA-DRB1*11:20, HLA-DRB1*13:23
						TRAP-like protein	4.8	1.3999	FWGRGKHDSKYTSKL	HLA-DRB1*08:01, HLA-DRB1*08:04, HLA-DRB1*08:13, HLA-DRB1*11:14, HLA-DRB1*08:17, HLA-DRB1*11:20, HLA-DRB1*13:23
						TRAP-like protein	4.8	0.797	NFFWGRGKHDSKYTS	HLA-DRB1*08:01, HLA-DRB1*08:04, HLA-DRB1*08:13, HLA-DRB1*11:14, HLA-DRB1*08:17, HLA-DRB1*11:20, HLA-DRB1*13:23
						TRAP-like protein	4.8	0.6524	NENFFWGRGKHDSKY	HLA-DRB1*08:01, HLA-DRB1*08:04, HLA-DRB1*08:13, HLA-DRB1*11:14, HLA-DRB1*08:17, HLA-DRB1*11:20, HLA-DRB1*13:23
						TRAP-like protein	4.8	0.6092	KNENFFWGRGKHDSK	HLA-DRB1*08:01, HLA-DRB1*08:04, HLA-DRB1*08:13, HLA-DRB1*11:14, HLA-DRB1*08:17, HLA-DRB1*11:20, HLA-DRB1*13:23
						TRAP-like protein	4.24	0.7148	YNLNEDYVNNNINND	HLA-DRB1*03:09, HLA-DRB1*03:08, HLA-DRB1*03:06, HLA-DRB1*03:07, HLA-DRB1*04:21, HLA-DRB1*08:01, HLA-DRB1*04:26, HLA-DRB1*11:20, HLA-DRB1*11:14, HLA-DRB1*08:17, HLA-DRB1*08:13, HLA-DRB1*13:04, HLA-DRB1*13:21, HLA-DRB1*13:23
						TRAP-like protein	3.96	1.3416	GKHDSKYTSKLSINS	HLA-DRB1*08:01, HLA-DRB1*08:13, HLA-DRB1*08:17
						TRAP-like protein	3.96	0.9502	KHDSKYTSKLSINSL	HLA-DRB1*08:01, HLA-DRB1*08:13, HLA-DRB1*08:17
						TRAP-like protein	3.96	0.88	HDSKYTSKLSINSLG	HLA-DRB1*08:01, HLA-DRB1*08:13, HLA-DRB1*08:17
						TRAP-like protein	3.96	0.739	DSKYTSKLSINSLGD	HLA-DRB1*08:01, HLA-DRB1*08:13, HLA-DRB1*08:17
						TRAP-like protein	3.21	0.9249	VNNNINNDAGSTSSH	HLA-DRB1*03:08, HLA-DRB1*03:06, HLA-DRB1*03:07, HLA-DRB1*04:02, HLA-DRB1*03:05, HLA-DRB1*03:09, HLA-DRB1*04:26, HLA-DRB1*04:23, HLA-DRB1*04:21, HLA-DRB1*04:08, HLA-DRB1*04:10, HLA-DRB1*11:07
						TRAP-like protein	3.09	0.6443	KDKLLTYLEFFKFNF	HLA-DRB1*11:20, HLA-DRB1*11:14, HLA-DRB1*13:23, HLA-DRB1*15:02
						TRAP-like protein	2.66	0.5131	AELGKNLLVRDNKNI	HLA-DRB1*04:02, HLA-DRB1*08:04
						TRAP-like protein	1.82	0.682	RIESRNNIGVDNENN	HLA-DRB1*04:02
						TRAP-like protein	1.82	0.6219	IESRNNIGVDNENNY	HLA-DRB1*04:02
						TRAP-like protein	1.64	0.9564	VMFMNTDGDYNNNNN	HLA-DRB1*04:10, HLA-DRB1*04:23, HLA-DRB1*04:21, HLA-DRB1*04:08, HLA-DRB1*08:06, HLA-DRB1*04:26, HLA-DRB1*13:04
						TRAP-like protein	1.32	1.0347	LPIIKNENAKETGQK	HLA-DRB1*04:23, HLA-DRB1*04:26, HLA-DRB1*04:08, HLA-DRB1*04:10
						TRAP-like protein	1.03	0.6699	IHISKKEEANESNNS	HLA-DRB1*03:08, HLA-DRB1*03:06, HLA-DRB1*03:07, HLA-DRB1*03:05, HLA-DRB1*03:09, HLA-DRB1*11:07, HLA-DRB1*11:21, HLA-DRB1*11:02, HLA-DRB1*13:22
						TRAP-like protein	1.02	0.6618	YNNNNNNNMNNISSS	HLA-DRB1*04:21, HLA-DRB1*04:26, HLA-DRB1*04:08
						TRAP-like protein	1.02	0.8893	YNSETNIPCSSKSNK	HLA-DRB1*04:26, HLA-DRB1*04:21, HLA-DRB1*04:08
						TRAP-like protein	1.02	0.8876	RKYNSETNIPCSSKS	HLA-DRB1*04:26, HLA-DRB1*04:21, HLA-DRB1*04:08
						TRAP-like protein	1.02	0.8279	KYNSETNIPCSSKSN	HLA-DRB1*04:26, HLA-DRB1*04:21, HLA-DRB1*04:08
						TRAP-like protein	0.91	0.6012	RSCLEQRNLIIQECF	HLA-DRB1*08:04, HLA-DRB1*08:06, HLA-DRB1*08:17, HLA-DRB1*08:13
						TRAP-like protein	0.36	0.5637	KLYKDKNSHHIKNQY	HLA-DRB1*03:08, HLA-DRB1*03:06, HLA-DRB1*03:07, HLA-DRB1*04:26, HLA-DRB1*04:10, HLA-DRB1*11:07
						TRAP-like protein	0.3	1.1431	IIKNENAKETGQKYE	HLA-DRB1*04:10
						TRAP-like protein	0.3	1.1098	IDVLQNNEDKKQKIL	HLA-DRB1*04:10
						TRAP-like protein	0.3	0.9437	EIDVLQNNEDKKQKI	HLA-DRB1*04:10
						TRAP-like protein	0.3	0.9203	EEIDVLQNNEDKKQK	HLA-DRB1*04:10
						TRAP-like protein	0.3	0.9168	PIIKNENAKETGQKY	HLA-DRB1*04:10
						TRAP-like protein	0.3	0.8571	KNEEIDVLQNNEDKK	HLA-DRB1*04:10
						TRAP-like protein	0.3	0.8567	DIITQYNEEDRHDNS	HLA-DRB1*04:10
						TRAP-like protein	0.3	0.7808	IITQYNEEDRHDNSN	HLA-DRB1*04:10
						TRAP-like protein	0.3	0.7297	NKNEEIDVLQNNEDK	HLA-DRB1*04:10
						TRAP-like protein	0.3	0.642	DDEDIITQYNEEDRH	HLA-DRB1*04:10
						TRAP-like protein	0.3	0.6104	ENKNEEIDVLQNNED	HLA-DRB1*04:10
						TRAP-like protein	0.3	0.5849	KTDDEDIITQYNEED	HLA-DRB1*04:10
						TRAP-like protein	0.3	0.5721	NEEIDVLQNNEDKKQ	HLA-DRB1*04:10
						TRAP-like protein	0.3	0.57	TDDEDIITQYNEEDR	HLA-DRB1*04:10
						TRAP-like protein	0.3	0.5397	EDIITQYNEEDRHDN	HLA-DRB1*04:10
						TRAP-like protein	0.3	1.2165	SSKEQNIEIMNDTQW	HLA-DRB1*04:23, HLA-DRB1*04:10
						TRAP-like protein	0.3	1.1893	SKEQNIEIMNDTQWK	HLA-DRB1*04:23, HLA-DRB1*04:10
						TRAP-like protein	0.27	1.2069	NDHVLNTNYRRNDAK	HLA-DRB1*13:04
						TRAP-like protein	0.27	1.0031	DHVLNTNYRRNDAKK	HLA-DRB1*13:04
						TRAP-like protein	0.27	0.868	MNDHVLNTNYRRNDA	HLA-DRB1*13:04
						TRAP-like protein	0.09	1.6638	INNDAGSTSSHCRNN	HLA-DRB1*03:08, HLA-DRB1*03:06, HLA-DRB1*03:07, HLA-DRB1*03:05, HLA-DRB1*03:09, HLA-DRB1*11:07
						TRAP-like protein	0.09	1.2309	NINNDAGSTSSHCRN	HLA-DRB1*03:08, HLA-DRB1*03:06, HLA-DRB1*03:07, HLA-DRB1*03:05, HLA-DRB1*03:09, HLA-DRB1*11:07
						TRAP-like protein	0.09	1.1941	NNINNDAGSTSSHCR	HLA-DRB1*03:08, HLA-DRB1*03:06, HLA-DRB1*03:07, HLA-DRB1*03:05, HLA-DRB1*03:09, HLA-DRB1*11:07
						TRAP-like protein	0.09	0.8641	NNNINNDAGSTSSHC	HLA-DRB1*03:08, HLA-DRB1*03:06, HLA-DRB1*03:07, HLA-DRB1*03:05, HLA-DRB1*03:09, HLA-DRB1*11:07
						TRAP-like protein	0.05	0.5242	IDDEPVGQDNSIFKN	HLA-DRB1*03:08, HLA-DRB1*03:06, HLA-DRB1*03:07, HLA-DRB1*11:07
						TRAP-like protein	0.05	0.8767	FYNSEKESVKMVVMF	HLA-DRB1*03:09, HLA-DRB1*03:05, HLA-DRB1*07:03
						TRAP-like protein	0.05	0.6937	HFYNSEKESVKMVVM	HLA-DRB1*03:09, HLA-DRB1*03:05, HLA-DRB1*07:03
						TRAP-like protein	0.05	0.6241	KHFYNSEKESVKMVV	HLA-DRB1*03:09, HLA-DRB1*03:05, HLA-DRB1*07:03
						TRAP-like protein	0.05	0.5072	NIITRVAFKNYCHYI	HLA-DRB1*08:06
						TRAP-like protein	0.04	1.1313	DMKKDEYKKGYKDYK	HLA-DRB1*03:05
						TRAP-like protein	0.04	1.1224	KKDEYKKGYKDYKKD	HLA-DRB1*03:05
						TRAP-like protein	0.04	1.0533	MKKDEYKKGYKDYKK	HLA-DRB1*03:05
						TRAP-like protein	0.04	0.8981	YDIGFVDDSENDHMN	HLA-DRB1*03:05
						TRAP-like protein	0.04	0.8676	KDEYKKGYKDYKKDQ	HLA-DRB1*03:05
						TRAP-like protein	0.04	0.7231	LYDIGFVDDSENDHM	HLA-DRB1*03:05
						TRAP-like protein	0.04	0.7096	FNFGSSTKNIKQAIQ	HLA-DRB1*03:05
						TRAP-like protein	0.04	0.5979	FGSSTKNIKQAIQYM	HLA-DRB1*03:05
						TRAP-like protein	0.04	0.5847	NFGSSTKNIKQAIQY	HLA-DRB1*03:05
						TRAP-like protein	0.04	0.988	YKKGYKDYKKDQSKN	HLA-DRB1*03:05, HLA-DRB1*08:13
						TRAP-like protein	0.04	0.7749	EYKKGYKDYKKDQSK	HLA-DRB1*03:05, HLA-DRB1*08:13
						TRAP-like protein	0.04	1.3034	NIEEFRNVVLDTKLK	HLA-DRB1*03:05, HLA-DRB5*01:05
						TRAP-like protein	0.04	1.1155	KNIEEFRNVVLDTKL	HLA-DRB1*03:05, HLA-DRB5*01:05
						TRAP-like protein	0.04	0.7713	DKNIEEFRNVVLDTK	HLA-DRB1*03:05, HLA-DRB5*01:05
						TRAP-like protein	0.04	0.9326	INNRKGNKIVDAKES	HLA-DRB1*08:13, HLA-DRB1*15:06
						TRAP-like protein	0.02	1.7122	LRSGNKDDEDKKDDE	HLA-DRB1*03:08, HLA-DRB1*03:06, HLA-DRB1*03:07
						TRAP-like protein	0.02	1.5613	KLRSGNKDDEDKKDD	HLA-DRB1*03:08, HLA-DRB1*03:06, HLA-DRB1*03:07
						TRAP-like protein	0.02	1.5424	RRKLRSGNKDDEDKK	HLA-DRB1*03:08, HLA-DRB1*03:06, HLA-DRB1*03:07
						TRAP-like protein	0.02	1.4356	RKLRSGNKDDEDKKD	HLA-DRB1*03:08, HLA-DRB1*03:06, HLA-DRB1*03:07
						TRAP-like protein	0.02	0.5408	ELLKCVLKNSFYNIS	HLA-DRB1*03:08, HLA-DRB1*03:06, HLA-DRB1*03:07
						TRAP-like protein	0	0.5014	YIKNSKSGLYKRKGR	HLA-DRB1*03:09
						TRAP-like protein	0	1.7874	KDYKKDQSKNDNKTE	HLA-DRB1*04:21
						TRAP-like protein	0	1.6406	YKKDQSKNDNKTEER	HLA-DRB1*04:21
						TRAP-like protein	0	1.5673	DYKKDQSKNDNKTEE	HLA-DRB1*04:21
						TRAP-like protein	0	0.6041	FGSDKNIEEFRNVVL	HLA-DRB1*04:21, HLA-DRB1*04:26
						TRAP-like protein	0	1.8761	YKDYKKDQSKNDNKT	HLA-DRB1*04:21, HLA-DRB1*08:13
						TRAP-like protein	0	1.796	GYKDYKKDQSKNDNK	HLA-DRB1*04:21, HLA-DRB1*08:13
						TRAP-like protein	0	1.439	KGYKDYKKDQSKNDN	HLA-DRB1*04:21, HLA-DRB1*08:13
						TRAP-like protein	0	1.1962	KKGYKDYKKDQSKND	HLA-DRB1*04:21, HLA-DRB1*08:13
						TRAP-like protein	0	0.5263	IQECFNTSCDHSLDI	HLA-DRB1*04:23
						TRAP-like protein	0	0.5472	IIQECFNTSCDHSLD	HLA-DRB1*04:26, HLA-DRB1*04:23
						TRAP-like protein	0	1.4513	EHWHGHQRDNKSTPV	HLA-DRB1*11:14, HLA-DRB1*13:23
						TRAP-like protein	0	1.2925	HWHGHQRDNKSTPVY	HLA-DRB1*11:14, HLA-DRB1*13:23
						TRAP-like protein	0	1.2133	WHGHQRDNKSTPVYK	HLA-DRB1*11:14, HLA-DRB1*13:23
						TRAP-like protein	0	1.1257	YEHWHGHQRDNKSTP	HLA-DRB1*11:14, HLA-DRB1*13:23
						TRAP-like protein	0	1.1222	KFIENIKFSKENNDD	HLA-DRB1*11:14, HLA-DRB1*13:23
						TRAP-like protein	0	1.06	VEKFIENIKFSKENN	HLA-DRB1*11:14, HLA-DRB1*13:23
						TRAP-like protein	0	1.0504	EKFIENIKFSKENND	HLA-DRB1*11:14, HLA-DRB1*13:23
						TRAP-like protein	0	1.0407	EYEHWHGHQRDNKST	HLA-DRB1*11:14, HLA-DRB1*13:23
						TRAP-like protein	0	0.9073	KKVEKFIENIKFSKE	HLA-DRB1*11:14, HLA-DRB1*13:23
						TRAP-like protein	0	0.8715	FIENIKFSKENNDDN	HLA-DRB1*11:14, HLA-DRB1*13:23
						TRAP-like protein	0	0.8055	EEYEHWHGHQRDNKS	HLA-DRB1*11:14, HLA-DRB1*13:23
						TRAP-like protein	0	0.6988	KKKVEKFIENIKFSK	HLA-DRB1*11:14, HLA-DRB1*13:23
						TRAP-like protein	0	0.6927	DEEYEHWHGHQRDNK	HLA-DRB1*11:14, HLA-DRB1*13:23
						TRAP-like protein	0	0.6824	KVEKFIENIKFSKEN	HLA-DRB1*11:14, HLA-DRB1*13:23
						TRAP-like protein	0	0.7067	YENNDVYEEHNKTNI	HLA-DRB1*13:21
						TRAP-like protein	0	0.5571	KYENNDVYEEHNKTN	HLA-DRB1*13:21
						TRAP-like protein	0	1.0117	VTPIYSKDYDADDEE	HLA-DRB3*01:01
						TRAP-like protein	0	0.942	PIYSKDYDADDEEYE	HLA-DRB3*01:01
						TRAP-like protein	0	0.9181	VDNENNYDKDNNSSY	HLA-DRB3*01:01
						TRAP-like protein	0	0.9002	TPIYSKDYDADDEEY	HLA-DRB3*01:01
						TRAP-like protein	0	0.8594	IYSKDYDADDEEYEH	HLA-DRB3*01:01
						TRAP-like protein	0	0.8517	DNENNYDKDNNSSYK	HLA-DRB3*01:01
						TRAP-like protein	0	0.8353	EVTPIYSKDYDADDE	HLA-DRB3*01:01
						TRAP-like protein	0	0.6605	YSKDYDADDEEYEHW	HLA-DRB3*01:01
						TRAP-like protein	0	0.6198	QFDTLLDGIFDFLQD	HLA-DRB3*01:01
						TRAP-like protein	0	0.5801	NENNYDKDNNSSYKF	HLA-DRB3*01:01
						TRAP-like protein	0	0.5333	FDTLLDGIFDFLQDY	HLA-DRB3*01:01
						TRAP-like protein	0	0.5215	GQDNSIFKNENFFWG	HLA-DRB3*01:01
						TRAP-like protein	0	0.6544	STKNIKQAIQYMNDH	HLA-DRB4*01:01
						TRAP-like protein	0	0.6033	TKNIKQAIQYMNDHV	HLA-DRB4*01:01
						TRAP-like protein	0	0.9461	ICRNVSGAFRRKLRS	HLA-DRB5*01:01
						TRAP-like protein	0	0.8212	NSEKESVKMVVMFMN	HLA-DRB5*01:05
						TRAP-like protein	0	0.6008	SEKESVKMVVMFMNT	HLA-DRB5*01:05
						TRAP-like protein	0	1.0354	NISSNYNNELQRTKR	HLA-DRB5*01:05, HLA-DRB5*01:01
						TRAP-like protein	0	1.0171	ISSNYNNELQRTKRS	HLA-DRB5*01:05, HLA-DRB5*01:01
						TRAP-like protein	0	0.7172	SSNYNNELQRTKRSL	HLA-DRB5*01:05, HLA-DRB5*01:01

## Sheet: b
Additional file 3(b): The PPC of predicted T cell epitopes (MHC class I, MHC class II and combined) from 5 RSKMA (%).
Protein ID	Protein name	World-wide			India			South America			Southeast Asia			Central Africa			East Africa			North Africa			South Africa			West Africa
		Class I	Class II	Combined	Class I	Class II	Combined	Class I	Class II	Combined	Class I	Class II	Combined	Class I	Class II	Combined	Class I	Class II	Combined	Class I	Class II	Combined	Class I	Class II	Combined	Class I	Class II	Combined
PF3D7_0617400	erythrocyte membrane protein 1, PfEMP1	99.83	93.71	99.99	96.73	90.42	99.69	97.07	75.54	99.28	98.16	72.42	99.49	96.53	87.1	99.55	97.46	90.58	99.76	99.24	94.64	99.96	1.55	19.17	0.43	98.06	94.51	99.89
PF3D7_0616500	TRAP-like protein	99.3	93.71	99.96	93.27	90.42	99.36	89.88	75.54	97.53	95.98	72.42	98.89	91.76	87.1	98.94	94.64	90.58	99.49	98.03	94.64	99.89	1.53	19.17	0.43	95.8	94.51	99.77
PF3D7_1133400	apical membrane antigen 1	99.47	92.92	99.96	94.62	90.11	99.47	94.44	74.92	98.61	96.36	67.61	98.82	96.12	86.49	99.48	97.1	89.18	99.69	98.76	93.21	99.92	1.55	0.41	0.43	97.51	91.95	99.8
PF3D7_0731500	erythrocyte binding antigen-175	99.75	93.71	99.98	95.85	90.42	99.6	96.63	75.54	99.18	97.95	72.42	99.44	96.29	87.1	99.52	97.24	90.58	99.74	99.07	94.64	99.95	1.55	9.81	0.43	97.82	94.51	99.88
PF3D7_0202000	knob-associated histidine-rich protein	99.36	77.85	99.86	93.69	76.75	98.53	94.67	61.74	97.96	97.55	56.32	98.93	93.64	70.19	98.1	95.49	77.15	98.97	98.12	81.8	99.66	1.54	11.8	0.43	95.76	82.44	99.25

## Sheet: c
Additional file 3(c): Predicted set of T cell epitopes of 5 RSKMA.
Protein name	PPC value(%)	Epitope	Allele
apical membrane antigen 1	74.42	FAFPPTEPL	HLA-A*02:06, HLA-A*02:01, HLA-A*68:02, HLA-B*35:01, HLA-B*15:01, HLA-B*46:01, HLA-B*39:01, HLA-C*03:03, HLA-C*12:03, HLA-C*14:02, HLA-C*07:02, HLA-C*15:02
apical membrane antigen 1	59.89	YLKDGGFAF	HLA-A*29:02, HLA-A*02:06, HLA-B*15:02, HLA-B*15:01, HLA-B*35:01, HLA-B*46:01, HLA-C*12:03, HLA-C*03:03, HLA-C*07:02, HLA-C*14:02, HLA-C*05:01
apical membrane antigen 1	55.7	ISFQNYTYL	HLA-A*68:02, HLA-B*58:01, HLA-B*57:01, HLA-C*03:03, HLA-C*12:03, HLA-C*15:02, HLA-C*07:01, HLA-C*06:02
apical membrane antigen 1	51.62	FEFTYMINF	HLA-B*18:01, HLA-B*40:01, HLA-B*40:02, HLA-B*44:03, HLA-B*44:02, HLA-C*12:03, HLA-C*07:02
apical membrane antigen 1	43.59	AVLATILMV	HLA-A*02:06, HLA-A*02:01, HLA-A*30:01
apical membrane antigen 1	43.36	MRKLYCVLL	HLA-B*08:01, HLA-B*27:05, HLA-C*07:01, HLA-C*06:02
apical membrane antigen 1	43.2	ATILMVYLY	HLA-A*29:02, HLA-A*11:01, HLA-A*01:01, HLA-A*26:01, HLA-A*30:02, HLA-B*58:01
apical membrane antigen 1	43.03	TILMVYLYK	HLA-A*11:01, HLA-A*03:01, HLA-A*30:01, HLA-A*68:01, HLA-A*31:01
apical membrane antigen 1	86.75	DKMKIIIASSAAVAV	HLA-DRB1*01:02, HLA-DRB1*01:01, HLA-DRB1*04:08, HLA-DRB1*04:10, HLA-DRB1*04:04, HLA-DRB1*04:02, HLA-DRB1*03:08, HLA-DRB1*03:06, HLA-DRB1*03:07, HLA-DRB1*04:01, HLA-DRB1*03:05, HLA-DRB1*03:01, HLA-DRB1*09:01, HLA-DRB1*08:02, HLA-DRB1*04:23, HLA-DRB1*07:01, HLA-DRB1*04:26, HLA-DRB1*04:21, HLA-DRB1*08:13, HLA-DRB1*11:04, HLA-DRB1*11:06, HLA-DRB1*07:03, HLA-DRB1*08:04, HLA-DRB1*13:02, HLA-DRB1*12:01,…
apical membrane antigen 1	51.69	VLATILMVYLYKRKG	HLA-DRB1*01:02, HLA-DRB1*03:09, HLA-DRB1*11:02, HLA-DRB1*08:06, HLA-DRB1*11:04, HLA-DRB1*11:06, HLA-DRB1*08:04, HLA-DRB1*08:01, HLA-DRB1*11:01, HLA-DRB1*08:17, HLA-DRB1*07:03, HLA-DRB1*08:13, HLA-DRB1*08:02, HLA-DRB1*13:04, HLA-DRB1*13:01, HLA-DRB1*13:27, HLA-DRB1*11:20, HLA-DRB1*11:21, HLA-DRB1*13:22, HLA-DRB1*11:14, HLA-DRB1*13:23, HLA-DRB1*13:07, HLA-DRB1*11:28, HLA-DRB1*13:05, HLA-DRB1*13:11,…
erythrocyte binding antigen-175	78.93	YFFASFFVL	HLA-A*23:01, HLA-A*24:02, HLA-A*29:02, HLA-A*02:06, HLA-A*02:01, HLA-B*39:01, HLA-B*40:02, HLA-C*03:03, HLA-C*14:02, HLA-C*12:03, HLA-C*07:02
erythrocyte binding antigen-175	78.76	FTYDSEEYY	HLA-A*29:02, HLA-A*01:01, HLA-A*26:01, HLA-A*11:01, HLA-A*30:02, HLA-A*68:01, HLA-B*35:01, HLA-B*15:01, HLA-B*15:02, HLA-C*03:03, HLA-B*58:01, HLA-C*07:01, HLA-C*06:02, HLA-C*12:03, HLA-C*14:02
erythrocyte binding antigen-175	67.96	FRDEWWKVI	HLA-B*39:01, HLA-B*27:05, HLA-C*06:02, HLA-C*07:01, HLA-C*05:01, HLA-C*12:03, HLA-C*07:02, HLA-C*08:02
erythrocyte binding antigen-175	64.86	RIYDKNLLM	HLA-A*02:01, HLA-A*30:01, HLA-C*07:01, HLA-C*06:02, HLA-C*15:02, HLA-C*14:02
erythrocyte binding antigen-175	61.3	MIKEHILAI	HLA-A*02:06, HLA-A*32:01, HLA-A*30:01, HLA-A*02:01, HLA-B*08:01, HLA-B*15:01, HLA-C*12:03
erythrocyte binding antigen-175	51.82	ISIYFFASF	HLA-A*32:01, HLA-A*23:01, HLA-A*24:02, HLA-B*15:01, HLA-B*35:01, HLA-B*58:01, HLA-B*57:01, HLA-C*12:03
erythrocyte binding antigen-175	82.93	LFIILVILGASQAKY	HLA-DRB1*01:02, HLA-DRB1*01:01, HLA-DRB1*03:05, HLA-DRB1*03:08, HLA-DRB1*03:06, HLA-DRB1*03:07, HLA-DRB1*04:02, HLA-DRB1*03:09, HLA-DRB1*03:01, HLA-DRB1*04:01, HLA-DRB1*04:23, HLA-DRB1*04:08, HLA-DRB1*04:10, HLA-DRB1*08:02, HLA-DRB1*04:26, HLA-DRB1*08:01, HLA-DRB1*04:21, HLA-DRB1*04:04, HLA-DRB1*08:04, HLA-DRB1*04:05, HLA-DRB1*07:03, HLA-DRB1*11:01, HLA-DRB1*11:14, HLA-DRB1*11:04, HLA-DRB1*11:06,…
erythrocyte binding antigen-175	74.32	VLFIILVILGASQAK	HLA-DRB1*01:02, HLA-DRB1*03:05, HLA-DRB1*01:01, HLA-DRB1*03:08, HLA-DRB1*03:06, HLA-DRB1*03:07, HLA-DRB1*04:02, HLA-DRB1*03:09, HLA-DRB1*04:01, HLA-DRB1*04:23, HLA-DRB1*04:08, HLA-DRB1*04:10, HLA-DRB1*08:02, HLA-DRB1*04:26, HLA-DRB1*04:04, HLA-DRB1*08:01, HLA-DRB1*04:21, HLA-DRB1*07:03, HLA-DRB1*08:04, HLA-DRB1*04:05, HLA-DRB1*11:01, HLA-DRB1*11:14, HLA-DRB1*11:04, HLA-DRB1*11:06, HLA-DRB1*08:17,…
knob-associated histidine-rich protein	57.05	YAFSEECPY	HLA-A*01:01, HLA-A*29:02, HLA-B*15:01, HLA-A*68:01, HLA-B*15:02, HLA-B*35:01, HLA-B*53:01, HLA-B*58:01, HLA-B*46:01, HLA-C*03:03, HLA-C*12:03, HLA-C*14:02
knob-associated histidine-rich protein	46.01	LVSFLVWVL	HLA-A*02:06, HLA-A*02:01, HLA-A*68:02, HLA-A*32:01
knob-associated histidine-rich protein	44.02	KYESKHYKL	HLA-A*23:01, HLA-A*24:02, HLA-C*14:02, HLA-C*07:02
knob-associated histidine-rich protein	43.03	VSFLVWVLK	HLA-A*11:01, HLA-A*03:01, HLA-A*31:01, HLA-A*30:01, HLA-A*68:01
knob-associated histidine-rich protein	33.31	FRNKRTLAQ	HLA-C*07:01, HLA-C*06:02
knob-associated histidine-rich protein	28.19	FPVFTKILL	HLA-B*07:02, HLA-B*35:01, HLA-B*39:01, HLA-B*35:03, HLA-B*53:01
knob-associated histidine-rich protein	23.18	FTKILLVSF	HLA-A*25:01, HLA-B*15:01, HLA-B*46:01, HLA-C*12:03
knob-associated histidine-rich protein	8.79	HHHHHHHQL	HLA-B*39:01, HLA-B*38:01, HLA-C*14:02
[truncated: 26 more rows]

## Sheet: d
Additional file 3(d): The PPC of minimal T cell epitopes (MHC class I, MHC class II and combined) from 5 RKSMA(%).
[truncated: 8 more rows]

## Sheet: e
Additional file 3(e): The predicted ensemble epitope (MHC class I and MHC class II) from 5 RKSMA.
[truncated: 12 more rows]
