# Supplementary material for: Exploitation of reverse vaccinology and immunoinformatics as promising platform for genome-wide screening of new effective vaccine candidates against Plasmodium falciparum
Source: BMC Bioinformatics. 2019 Feb 4;19(Suppl 13):468. doi: 10.1186/s12859-018-2482-x (PMC7394322; doi:10.1186/s12859-018-2482-x)
Supplement: Supplementary file 4 — The PPC of predicted T cell epitopes for 5 genome derived predicted antigenic adhesions (GDPAA). (XLSX 9 kb) [file 12859_2018_2482_MOESM4_ESM.xlsx]

## Sheet: PPC
Additional file 4: The PPC of predicted T cell epitopes for 5 genome derived predicted antigenic adhesions (GDPAA) (%).
Protein ID	Protein name	World-wide			India			South America			Southeast Asia			Central Africa			East Africa			North Africa			South Africa			West Africa
		Class I	Class II	Combined	Class I	Class II	Combined	Class I	Class II	Combined	Class I	Class II	Combined	Class I	Class II	Combined	Class I	Class II	Combined	Class I	Class II	Combined	Class I	Class II	Combined	Class I	Class II	Combined
PF3D7_0304600	circumsporozoite (CS) protein	99.35	86.64	99.91	94.4	85.28	99.18	95.11	68.28	98.45	95.19	60.32	98.09	94.24	82.59	99	96.36	84.48	99.44	98.42	93.22	99.89	1.55	22.27	0.43	96.89	89.78	99.68
PF3D7_0930300	merozoite surface protein 1	99.81	93.71	99.99	96.14	90.4	99.63	96.81	75.54	99.22	98.36	72.42	99.55	96.48	87.1	99.55	97.44	90.58	99.76	99.15	94.64	99.95	1.55	17.35	0.43	98.02	91.38	99.89
PF3D7_1030900	28 kDa ookinete surface protein	98.86	81.83	99.79	90.06	72.46	97.26	91.5	69.58	97.41	94.75	54.58	97.62	84.81	84.31	97.62	90.74	89.18	99	96.06	89.51	99.59	1.5	19.17	0.43	93.4	82.07	98.82
PF3D7_1031000	25 kDa ookinete surface antigen precursor	95.8	93.71	99.74	82.11	90.42	98.29	78.9	75.54	94.84	92.94	72.42	98.05	78.3	87.1	97.2	81.85	90.58	98.29	89.87	94.64	99.46	1.35	9.4	0.42	86.35	94.51	99.25
PF3D7_1420700	surface protein P113	99.01	93.71	99.94	92.81	90.42	99.31	90.51	75.54	97.68	97.25	72.42	99.24	91.43	87.1	98.89	92.26	90.58	99.27	96.82	94.64	99.83	1.52	18.17	0.43	93.4	94.51	99.64
