# Supplementary material for: Exploitation of reverse vaccinology and immunoinformatics as promising platform for genome-wide screening of new effective vaccine candidates against Plasmodium falciparum
Source: BMC Bioinformatics. 2019 Feb 4;19(Suppl 13):468. doi: 10.1186/s12859-018-2482-x (PMC7394322; doi:10.1186/s12859-018-2482-x)
Supplement: Supplementary file 5 — The PPC of individual epitope found in minimal epitope set of 5 genome derived predicted antigenic adhesions (GDPAA). (XLSX 13 kb) [file 12859_2018_2482_MOESM5_ESM.xlsx]

## Sheet: Minimal epitopes
Additional file 5: The PPC of individual epitope found in minimal epitope set of 5 genome derived predicted antigenic adhesions (GDPAA).
Protein name	PPC value(%)	VaxiJen score	Epitope	MHC Class I and MHC Class II allele
Circumsporozoite protein (CSP)	49.2	1.6727	LIMVLSFLF	HLA-A*29:02, HLA-A*24:02, HLA-A*02:06, HLA-A*23:01, HLA-A*32:01, HLA-B*15:01, HLA-B*35:01, HLA-B*58:01, HLA-B*53:01
Circumsporozoite protein (CSP)	40.6	1.2033	GLIMVLSFL	HLA-A*02:01, HLA-A*02:06
Circumsporozoite protein (CSP)	35	0.8891	FVEALFQEY	HLA-A*29:02, HLA-A*01:01, HLA-B*35:01, HLA-C*12:03
Circumsporozoite protein (CSP)	29.52	1.7436	SFLFVEALF	HLA-A*23:01, HLA-A*24:02, HLA-A*29:02
Circumsporozoite protein (CSP)	27.94	2.1213	LRKPKHKKL	HLA-B*08:01, HLA-C*07:01
Circumsporozoite protein (CSP)	25.13	2.0208	KLRKPKHKK	HLA-A*30:01, HLA-A*03:01, HLA-A*31:01
Circumsporozoite protein (CSP)	20.86	0.5125	YNELEMNYY	HLA-A*01:01, HLA-A*29:02
Circumsporozoite protein (CSP)	18.53	1.1728	SLKKNSRSL	HLA-B*08:01, HLA-B*15:01
Circumsporozoite protein (CSP)	15.14	0.949	MPNDPNRNV	HLA-B*07:02, HLA-B*53:01
Circumsporozoite protein (CSP)	10.64	1.6884	NELEMNYYG	HLA-B*18:01, HLA-B*40:02
Circumsporozoite protein (CSP)	10.55	0.5363	SANKPKDEL	HLA-C*03:03
Circumsporozoite protein (CSP)	49.1	0.9404	ILSVSSFLFVEALFQ	HLA-DRB1*13:21, HLA-DRB1*13:07, HLA-DRB5*01:05, HLA-DRB5*01:01, HLA-DRB1*13:05, HLA-DRB1*13:11, HLA-DRB1*13:23, HLA-DRB1*04:08, HLA-DRB1*07:03, HLA-DRB1*08:01, HLA-DRB1*07:01, HLA-DRB1*03:05, HLA-DRB1*04:10, HLA-DRB1*04:01, HLA-DRB1*04:26, HLA-DRB1*04:04, HLA-DRB1*04:23, HLA-DRB1*11:01, HLA-DRB1*08:17, HLA-DRB1*11:28, HLA-DRB1*11:04, HLA-DRB1*11:06, HLA-DRB1*08:13, HLA-DRB1*11:14
Circumsporozoite protein (CSP)	34.25	1.2657	FQEYQCYGSSSNTRV	HLA-DRB1*15:02, HLA-DRB1*04:21, HLA-DRB1*08:01, HLA-DRB1*07:01, HLA-DRB1*04:01, HLA-DRB1*04:26, HLA-DRB1*07:03, HLA-DRB1*08:13
Circumsporozoite protein (CSP)	31.05	0.5197	TCGNGIQVRIKPGSA	HLA-DRB1*13:22, HLA-DRB1*13:27, HLA-DRB1*13:28, HLA-DRB1*13:23, HLA-DRB1*13:11, HLA-DRB1*13:04, HLA-DRB1*13:05, HLA-DRB1*13:07, HLA-DRB1*08:01, HLA-DRB1*08:02, HLA-DRB1*03:05, HLA-DRB1*03:09, HLA-DRB1*08:04, HLA-DRB1*08:06, HLA-DRB1*08:13, HLA-DRB1*08:17, HLA-DRB1*11:21, HLA-DRB1*11:02, HLA-DRB1*13:01, HLA-DRB1*11:07, HLA-DRB1*11:14, HLA-DRB1*11:04, HLA-DRB1*11:06, HLA-DRB1*11:20, HLA-DRB1*11:01,…
Circumsporozoite protein (CSP)	6.69	1.2994	NANPNVDPNANPNVD	HLA-DRB1*13:02
Merozoite surface protein 1	71.93	1.7769	ILMLILYSF	HLA-A*23:01, HLA-A*24:02, HLA-A*02:01, HLA-A*29:02, HLA-A*02:06, HLA-A*32:01, HLA-B*15:01, HLA-B*08:01
Merozoite surface protein 1	55.16	1.1558	YIIEDSFKL	HLA-A*02:06, HLA-A*02:01, HLA-A*68:02, HLA-C*03:03, HLA-C*15:02, HLA-C*12:03
Merozoite surface protein 1	54.15	0.5075	YQAQYDLSI	HLA-A*02:06, HLA-A*02:01, HLA-B*15:01, HLA-B*39:01, HLA-C*12:03, HLA-C*14:02
Merozoite surface protein 1	53.98	0.5187	MQIKKLTLL	HLA-A*02:06, HLA-A*02:01, HLA-B*08:01, HLA-B*15:01, HLA-B*39:01, HLA-B*48:01
Merozoite surface protein 1	52.43	0.6302	FSSSNNSVY	HLA-A*01:01, HLA-A*29:02, HLA-A*30:02, HLA-B*15:01, HLA-A*68:01, HLA-B*35:01, HLA-C*03:03, HLA-B*46:01, HLA-C*12:03
Merozoite surface protein 1	49.41	1.4353	KLKEFIPKV	HLA-A*02:01, HLA-A*02:06, HLA-A*30:01, HLA-C*12:03
Merozoite surface protein 1	48.55	0.8585	YEMKFNNNF	HLA-A*23:01, HLA-B*15:01, HLA-B*18:01, HLA-B*44:02, HLA-B*44:03, HLA-B*40:02, HLA-B*40:01, HLA-B*44:03, HLA-C*12:03, HLA-C*14:02
Merozoite surface protein 1	39.26	0.7401	YFNDDIKQF	HLA-A*23:01, HLA-A*29:02, HLA-C*14:02, HLA-C*07:02, HLA-C*12:03
Merozoite surface protein 1	38.48	1.3193	LLKSYKYIK	HLA-A*30:01, HLA-A*03:01, HLA-A*11:01, HLA-A*31:01
Merozoite surface protein 1	36.5	1.2625	SRLKKRKYF	HLA-B*27:05, HLA-C*06:02, HLA-C*07:01
Merozoite surface protein 1	32.29	0.9971	SPSSRSNTL	HLA-B*07:02, HLA-B*08:01, HLA-B*39:01, HLA-B*35:01
Merozoite surface protein 1	26.22	0.7054	VPYPNGIVY	HLA-B*35:01, HLA-B*18:01, HLA-B*53:01, HLA-C*12:03
Merozoite surface protein 1	82.93	1.7778	ISFLLILMLILYSFI	HLA-DRB1*07:03, HLA-DRB1*04:23, HLA-DRB1*04:08, HLA-DRB1*03:08, HLA-DRB1*03:06, HLA-DRB1*03:07, HLA-DRB1*04:02, HLA-DRB1*04:10, HLA-DRB1*04:04, HLA-DRB1*04:05, HLA-DRB1*04:26, HLA-DRB1*08:01, HLA-DRB1*04:21, HLA-DRB1*03:05, HLA-DRB1*03:01, HLA-DRB1*01:02, HLA-DRB1*03:09, HLA-DRB1*01:01, HLA-DRB1*04:01, HLA-DRB1*08:02, HLA-DRB1*11:04, HLA-DRB1*11:06, HLA-DRB1*11:21, HLA-DRB1*11:01, HLA-DRB1*12:01,…
Merozoite surface protein 1	74.03	0.6706	CHKYILVSNSSMDQK	HLA-DRB1*04:01, HLA-DRB1*04:26, HLA-DRB1*04:08, HLA-DRB1*04:05, HLA-DRB1*04:02, HLA-DRB1*04:10, HLA-DRB1*04:23, HLA-DRB1*03:08, HLA-DRB1*03:06, HLA-DRB1*03:07, HLA-DRB1*04:04, HLA-DRB1*04:21, HLA-DRB1*03:05, HLA-DRB1*01:01, HLA-DRB1*07:01, HLA-DRB1*07:03, HLA-DRB1*03:01, HLA-DRB1*03:09, HLA-DRB1*08:01, HLA-DRB1*11:04, HLA-DRB1*11:06, HLA-DRB1*11:07, HLA-DRB1*11:01, HLA-DRB1*11:21, HLA-DRB1*11:02,…
28 kDa ookinete surface protein	56.56	1.0838	YTLTAGVCV	HLA-A*02:06, HLA-A*02:01, HLA-A*68:02, HLA-C*05:01, HLA-C*15:02, HLA-C*12:03, HLA-C*14:02
28 kDa ookinete surface protein	40.03	1.34	LIVCSIFIK	HLA-A*11:01, HLA-A*03:01, HLA-A*68:01, HLA-A*31:01
28 kDa ookinete surface protein	29.52	2.6002	YFKVLLFLF	HLA-A*23:01, HLA-A*29:02, HLA-A*24:02
28 kDa ookinete surface protein	18.29	1.0802	IQGDTPCSL	HLA-B*15:01, HLA-B*39:01, HLA-C*03:03
28 kDa ookinete surface protein	14.44	0.8358	KCIEGYVLI	HLA-A*32:01, HLA-C*12:03
28 kDa ookinete surface protein	14.18	2.1419	LLFLFIQLY	HLA-A*29:02, HLA-A*30:02, HLA-B*15:01
28 kDa ookinete surface protein	13.35	1.0264	YECKCIEGY	HLA-B*18:01, HLA-B*44:03, HLA-B*44:03
28 kDa ookinete surface protein	10	2.2888	CSIFIKLLI	HLA-A*68:02, HLA-B*58:01, HLA-C*15:02
28 kDa ookinete surface protein	8.42	2.0928	HVLIVCSIF	HLA-B*35:01
28 kDa ookinete surface protein	8.25	0.5039	NTICKYGYL	HLA-A*26:01, HLA-A*68:02
28 kDa ookinete surface protein	3.42	1.1668	MSNHYECKC	HLA-B*58:01
28 kDa ookinete surface protein	62.05	0.5185	FIQLYITLNKARVTE	HLA-DRB1*08:04, HLA-DRB1*09:01, HLA-DRB1*08:13, HLA-DRB1*11:21, HLA-DRB1*11:02, HLA-DRB1*08:17, HLA-DRB1*11:04, HLA-DRB1*11:06, HLA-DRB1*11:28, HLA-DRB1*08:06, HLA-DRB1*11:01, HLA-DRB1*11:14, HLA-DRB1*13:01, HLA-DRB1*11:20, HLA-DRB1*13:02, HLA-DRB1*12:01, HLA-DRB1*04:02, HLA-DRB1*04:23, HLA-DRB1*04:08, HLA-DRB1*04:04, HLA-DRB1*04:21, HLA-DRB1*08:01, HLA-DRB1*04:05, HLA-DRB1*04:10, HLA-DRB1*03:08,…
25 kDa ookinete surface antigen precursor	57.36	1.7884	KLYSLFLFL	HLA-A*02:01, HLA-A*02:06, HLA-A*30:01, HLA-A*03:01, HLA-C*14:02
25 kDa ookinete surface antigen precursor	52.42	1.407	SIMFILFSV	HLA-A*02:01, HLA-A*02:06, HLA-A*11:01
25 kDa ookinete surface antigen precursor	51.67	2.512	YSLFLFLFI	HLA-A*02:06, HLA-A*29:02, HLA-A*23:01, HLA-A*02:01, HLA-B*58:01, HLA-C*15:02
25 kDa ookinete surface antigen precursor	45.42	0.9419	FLIQMSGHL	HLA-A*02:06, HLA-A*02:01, HLA-C*03:03
25 kDa ookinete surface antigen precursor	35.45	1.3038	MFILFSVCF	HLA-A*29:02, HLA-A*23:01, HLA-A*24:02, HLA-B*35:01
25 kDa ookinete surface antigen precursor	30.31	0.8334	NESSICTAF	HLA-B*18:01, HLA-B*44:02, HLA-B*44:03, HLA-B*40:01, HLA-B*40:02, HLA-B*44:03
25 kDa ookinete surface antigen precursor	27.09	2.0761	FILFSVCFF	HLA-A*02:06, HLA-A*29:02, HLA-B*35:01, HLA-B*53:01, HLA-C*14:02, HLA-C*12:03, HLA-B*53:01
25 kDa ookinete surface antigen precursor	7.85	1.1357	KCDCKDGFI	HLA-C*05:01, HLA-C*05:01
25 kDa ookinete surface antigen precursor	76.51	1.2874	LFLFLFIQLSIKYNN	HLA-DRB1*04:08, HLA-DRB1*04:26, HLA-DRB1*07:03, HLA-DRB1*03:05, HLA-DRB1*04:21, HLA-DRB1*03:09, HLA-DRB1*04:10, HLA-DRB1*04:05, HLA-DRB1*03:01, HLA-DRB1*01:02, HLA-DRB1*04:04, HLA-DRB1*04:23, HLA-DRB1*08:01, HLA-DRB1*04:02, HLA-DRB1*04:01, HLA-DRB1*03:08, HLA-DRB1*03:06, HLA-DRB1*03:07, HLA-DRB1*12:01, HLA-DRB1*11:14, HLA-DRB1*11:20, HLA-DRB1*11:01, HLA-DRB1*08:13, HLA-DRB1*11:28, HLA-DRB1*11:04,…
25 kDa ookinete surface antigen precursor	61.41	1.0354	LFIQLSIKYNNAKVT	HLA-DRB1*04:02, HLA-DRB1*04:21, HLA-DRB1*04:10, HLA-DRB1*01:02, HLA-DRB1*03:01, HLA-DRB1*04:23, HLA-DRB1*04:26, HLA-DRB1*04:04, HLA-DRB1*08:01, HLA-DRB1*04:08, HLA-DRB1*03:09, HLA-DRB1*12:01, HLA-DRB1*13:02, HLA-DRB1*11:07, HLA-DRB1*11:01, HLA-DRB1*08:13, HLA-DRB1*08:17, HLA-DRB1*13:21, HLA-DRB1*13:04, HLA-DRB1*15:01, HLA-DRB5*01:05, HLA-DRB5*01:01, HLA-DRB1*13:07
25 kDa ookinete surface antigen precursor	60.95	1.7657	KRGFLIQMSGHLECK	HLA-DRB1*01:01, HLA-DRB1*03:08, HLA-DRB1*03:06, HLA-DRB1*03:07, HLA-DRB1*03:05, HLA-DRB1*07:03, HLA-DRB1*01:02, HLA-DRB1*04:21, HLA-DRB1*04:26, HLA-DRB1*03:01, HLA-DRB1*04:08, HLA-DRB1*11:04, HLA-DRB1*11:06, HLA-DRB1*11:07, HLA-DRB1*11:01, HLA-DRB1*11:21, HLA-DRB1*11:02, HLA-DRB1*11:28, HLA-DRB1*13:11, HLA-DRB5*01:05, HLA-DRB5*01:01, HLA-DRB1*15:01, HLA-DRB1*15:06, HLA-DRB1*13:22, HLA-DRB1*13:04,…
Surface protein P113	79.39	0.6926	FAMSNALLV	HLA-A*02:06, HLA-A*02:01, HLA-B*35:01, HLA-B*39:01, HLA-C*03:03, HLA-C*06:02, HLA-B*53:01, HLA-C*05:01, HLA-B*51:01, HLA-C*12:03, HLA-C*15:02, HLA-C*07:01, HLA-C*03:03, HLA-C*06:02, HLA-B*53:01, HLA-C*05:01, HLA-B*51:01
Surface protein P113	40.93	1.5148	VLHCEVQCL	HLA-A*02:01, HLA-C*14:02
Surface protein P113	36.5	1.4924	RRRKRITEL	HLA-B*27:05, HLA-C*06:02, HLA-C*07:01
Surface protein P113	34.14	0.6223	SSLTSKINK	HLA-A*11:01, HLA-A*03:01, HLA-A*30:01
Surface protein P113	31.39	0.9544	ASCIKSYCY	HLA-A*01:01, HLA-A*11:01
Surface protein P113	31.15	3.0465	AFIQYFFFI	HLA-A*23:01, HLA-A*02:06, HLA-A*24:02, HLA-A*29:02
Surface protein P113	29.04	0.8323	KSYCYKNPL	HLA-A*30:01, HLA-A*02:06, HLA-C*03:03, HLA-C*14:02, HLA-C*15:02, HLA-C*12:03
Surface protein P113	20.42	0.7257	LEVLLKKNY	HLA-B*18:01, HLA-B*44:02, HLA-B*44:03
Surface protein P113	18.29	0.7357	QEMVKKGSI	HLA-B*44:02, HLA-B*40:02, HLA-B*40:01
Surface protein P113	10.56	0.5738	KGMSSSQEM	HLA-B*58:01, HLA-C*15:02, HLA-C*14:02, HLA-B*58:01
Surface protein P113	7.26	2.029	KSALLHSPF	HLA-B*58:01, HLA-B*57:01
Surface protein P113	87.9	1.7228	IPFFILHILLLQFLL	HLA-DRB1*07:03, HLA-DRB1*07:01, HLA-DRB1*04:26, HLA-DRB1*01:02, HLA-DRB1*03:05, HLA-DRB1*08:01, HLA-DRB1*04:05, HLA-DRB1*04:21, HLA-DRB1*08:02, HLA-DRB1*04:08, HLA-DRB1*04:02, HLA-DRB1*01:01, HLA-DRB1*03:09, HLA-DRB1*03:08, HLA-DRB1*03:06, HLA-DRB1*03:07, HLA-DRB1*04:01, HLA-DRB1*03:01, HLA-DRB1*11:14, HLA-DRB1*11:28, HLA-DRB1*12:01, HLA-DRB1*11:01, HLA-DRB1*08:17, HLA-DRB1*11:21, HLA-DRB1*11:20,…
