# Supplementary material for: Exploitation of reverse vaccinology and immunoinformatics as promising platform for genome-wide screening of new effective vaccine candidates against Plasmodium falciparum
Source: BMC Bioinformatics. 2019 Feb 4;19(Suppl 13):468. doi: 10.1186/s12859-018-2482-x (PMC7394322; doi:10.1186/s12859-018-2482-x)
Supplement: Supplementary file 6 — The PPC of minimal combined epitope set for 5 GDPAA and jointly screened epitope ensemble. (XLSX 10 kb) [file 12859_2018_2482_MOESM6_ESM.xlsx]

## Sheet: PPC
Additional file 6 : The PPC of minimal combined epitope set for 5 GDPAA and jointly screened epitope ensemble(%).
Protein ID	Protein name	Minimal epitope set/epitope ensemble	World			India			South America			Southeast Asia			Central Africa			East Africa			North Africa			South Africa			West Africa
			Class I	Class II	Combined	Class I	Class II	Combined	Class I	Class II	Combined	Class I	Class II	Combined	Class I	Class II	Combined	Class I	Class II	Combined	Class I	Class II	Combined	Class I	Class II	Combined	Class I	Class II	Combined
PF3D7_0304600	circumsporozoite protein	LIMVLSFLF, GLIMVLSFL, FVEALFQEY, SSFLFVEAL, LRKPKHKKL, KLRKPKHKK, YNELEMNYY, SLKKNSRSL, MPNDPNRNV, NELEMNYYG, SANKPKDEL, ILSVSSFLFVEALFQ, FQEYQCYGSSSNTRV, TCGNGIQVRIKPGSA, NANPNVDPNANPNVD	96.06	64.43	98.6	80.04	66.37	93.29	85.14	55.97	93.46	77.28	39.17	86.18	85.6	69.07	95.55	90.4	69.86	97.11	94.01	69.75	98.19	1.42	14.09	0.41	92.08	76.54	98.14
PF3D7_0930300	merozoite surface protein 1	ILMLILYSF, YIIEDSFKL, YQAQYDLSI, MQIKKLTLL, FSSSNNSVY, KLKEFIPKV, YEMKFNNNF, YFNDDIKQF, LLKSYKYIK, SRLKKRKYF, SPSSRSNTL, VPYPNGIVY, ISFLLILMLILYSFI, CHKYILVSNSSMDQK	99.49	89.92	99.95	94	88.35	99.3	95.47	69.39	98.61	97.26	62.01	98.96	94.49	78.31	98.8	95.98	84.95	99.4	98.41	91.15	99.86	1.55	20.8	0.43	96.6	87.86	99.59
PF3D7_1030900	28 kDa ookinete surface protein	YTLTAGVCV, LIVCSIFIK, YFKVLLFLF, IQGDTPCSL, KCIEGYVLI, LLFLFIQLY, YECKCIEGY, CSIFIKLLI, HVLIVCSIF, NTICKYGYL, MSNHYECKC, FIQLYITLNKARVTE	95.72	62.05	98.38	84.65	40.54	90.87	87.36	58.52	94.76	91.06	44.19	95.01	81.47	71.01	94.63	83.44	79.39	96.59	90.27	66.48	96.74	1.43	14.75	0.41	89.75	73.53	97.29
PF3D7_1031000	25 kDa ookinete surface antigen precursor	KLYSLFLFL, SIMFILFSV, YSLFLFLFI, FLIQMSGHL, MFILFSVCF, NESSICTAF, FILFSVCFF, KCDCKDGFI, LFLFLFIQLSIKYNN, LFIQLSIKYNNAKVT, KRGFLIQMSGHLECK	92.92	84.7	98.92	77.62	77.33	94.93	76.31	52.49	88.75	91.64	58.93	96.57	77.33	80.68	95.62	77.77	86.46	96.99	86.19	84.69	97.89	1.29	22.27	0.42	84.47	87.99	98.13
PF3D7_1420700	surface protein P113	FAMSNALLV, VLHCEVQCL, RRRKRITEL, SSLTSKINK, ASCIKSYCY, AFIQYFFFI, KSYCYKNPL, LEVLLKKNY, QEMVKKGSI, KGMSSSQEM, KSALLHSPF, IPFFILHILLLQFLL	97.98	87.9	99.76	90.44	86.23	98.68	84.07	62.28	93.99	94.41	60.06	97.77	89.05	74	97.15	91.14	80.99	98.31	96.06	87.8	99.52	1.49	20.8	0.43	92.21	85.71	98.89
Proteins of epitope enseble (PF3D7_0304600, PF3D7_0930300, PF3D7_1030900 and PF3D7_1420700)		FAMSNALLV, ILMLILYSF, YTLTAGVCV, FSSSNNSVY, YEMKFNNNF, LIVCSIFIK, YFNDDIKQF, LLKSYKYIK, SRLKKRKYF, KGMSSSQEM, IPFFILHILLLQFLL, FIQLYITLNKARVTE, TCGNGIQVRIKPGSA	99.53	93.71	99.97	95.23	90.42	99.54	95.67	75.54	98.94	97.8	72.42	99.39	94.67	87.1	99.31	96.63	90.58	99.68	98.74	94.64	99.93	1.55	22.68	0.43	97.08	94.51	99.84
