# Supplementary material for: Exploitation of reverse vaccinology and immunoinformatics as promising platform for genome-wide screening of new effective vaccine candidates against Plasmodium falciparum
Source: BMC Bioinformatics. 2019 Feb 4;19(Suppl 13):468. doi: 10.1186/s12859-018-2482-x (PMC7394322; doi:10.1186/s12859-018-2482-x)
Supplement: Supplementary file 7 — The PPC value of individual epitope of epitope ensemble designed from GDPAA and experimentally known epitope (EKE) of P. falciparum. (XLSX 11 kb) [file 12859_2018_2482_MOESM7_ESM.xlsx]

## Sheet: PPC OF EPITOPE ENSEMBLE OF EXP.
Additional file 7: The PPC value of individual epitope of epitope ensemble designed from GDPAA and experimentally known epitope (EKE) of P. falciparum.
Protein name	Epitopes	PPC value(%)	Allele
GDPAA
surface protein P113	FAMSNALLV	79.39	HLA-A*02:06, HLA-A*02:01, HLA-B*35:01, HLA-B*39:01, HLA-C*03:03, HLA-C*06:02, HLA-B*53:01, HLA-C*05:01, HLA-B*51:01, HLA-C*12:03, HLA-C*15:02, HLA-C*07:01
merozoite surface protein 1	ILMLILYSF	71.93	HLA-A*23:01, HLA-A*24:02, HLA-A*02:01, HLA-A*29:02, HLA-A*02:06, HLA-A*32:01, HLA-B*15:01, HLA-B*08:01
28 kDa ookinete surface protein	YTLTAGVCV	56.56	HLA-A*02:06, HLA-A*02:01, HLA-A*68:02, HLA-C*05:01, HLA-C*15:02, HLA-C*12:03, HLA-C*14:02
merozoite surface protein 1	FSSSNNSVY	52.43	HLA-A*01:01, HLA-A*29:02, HLA-A*30:02, HLA-B*15:01, HLA-A*68:01, HLA-B*35:01, HLA-C*03:03, HLA-B*46:01, HLA-C*12:03
merozoite surface protein 1	YEMKFNNNF	48.55	HLA-A*23:01, HLA-B*15:01, HLA-B*18:01, HLA-B*44:02, HLA-B*44:03, HLA-B*40:02, HLA-B*40:01, HLA-B*44:03, HLA-C*12:03, HLA-C*14:02
28 kDa ookinete surface protein	LIVCSIFIK	40.03	HLA-A*11:01, HLA-A*03:01, HLA-A*68:01, HLA-A*31:01
merozoite surface protein 1	YFNDDIKQF	39.26	HLA-A*23:01, HLA-A*29:02, HLA-C*14:02, HLA-C*07:02, HLA-C*12:03
merozoite surface protein 1	LLKSYKYIK	38.48	HLA-A*30:01, HLA-A*03:01, HLA-A*11:01, HLA-A*31:01
merozoite surface protein 1	SRLKKRKYF	36.5	HLA-B*27:05, HLA-C*06:02, HLA-C*07:01
surface protein P113	KGMSSSQEM	10.56	HLA-B*58:01, HLA-C*15:02, HLA-C*14:02
surface protein P113	IPFFILHILLLQFLL	87.9	HLA-DRB1*07:03, HLA-DRB1*07:01, HLA-DRB1*04:26, HLA-DRB1*01:02, HLA-DRB1*03:05, HLA-DRB1*08:01, HLA-DRB1*04:05, HLA-DRB1*04:21, HLA-DRB1*08:02, HLA-DRB1*04:08, HLA-DRB1*04:02, HLA-DRB1*01:01, HLA-DRB1*03:09, HLA-DRB1*03:08, HLA-DRB1*03:06, HLA-DRB1*03:07, HLA-DRB1*04:01, HLA-DRB1*03:01, HLA-DRB1*11:14, HLA-DRB1*11:28, HLA-DRB1*12:01, HLA-DRB1*11:01, HLA-DRB1*08:17, HLA-DRB1*11:21, HLA-DRB1*11:20,…
28 kDa ookinete surface protein	FIQLYITLNKARVTE	62.05	HLA-DRB1*08:04, HLA-DRB1*09:01, HLA-DRB1*08:13, HLA-DRB1*11:21, HLA-DRB1*11:02, HLA-DRB1*08:17, HLA-DRB1*11:04, HLA-DRB1*11:06, HLA-DRB1*11:28, HLA-DRB1*08:06, HLA-DRB1*11:01, HLA-DRB1*11:14, HLA-DRB1*13:01, HLA-DRB1*11:20, HLA-DRB1*13:02, HLA-DRB1*12:01, HLA-DRB1*04:02, HLA-DRB1*04:23, HLA-DRB1*04:08, HLA-DRB1*04:04, HLA-DRB1*04:21, HLA-DRB1*08:01, HLA-DRB1*04:05, HLA-DRB1*04:10, HLA-DRB1*03:08,…
circumsporozoite protein	TCGNGIQVRIKPGSA	31.05	HLA-DRB1*13:22, HLA-DRB1*13:27, HLA-DRB1*13:28, HLA-DRB1*13:23, HLA-DRB1*13:11, HLA-DRB1*13:04, HLA-DRB1*13:05, HLA-DRB1*13:07, HLA-DRB1*08:01, HLA-DRB1*08:02, HLA-DRB1*03:05, HLA-DRB1*03:09, HLA-DRB1*08:04, HLA-DRB1*08:06, HLA-DRB1*08:13, HLA-DRB1*08:17, HLA-DRB1*11:21, HLA-DRB1*11:02, HLA-DRB1*13:01, HLA-DRB1*11:07, HLA-DRB1*11:14, HLA-DRB1*11:04, HLA-DRB1*11:06, HLA-DRB1*11:20, HLA-DRB1*11:01,…
EKE of P. falciparum
hypothetical protein PFL0800c (Q8I5P1)	LKELIKVGLPSFENL	58.45	HLA-DRB1*01:01, HLA-DRB1*04:01, HLA-DRB1*07:01, HLA-DRB1*08:02, HLA-DRB1*13:02, HLA-DRB1*15:01
hypothetical protein PF14_0074 ()	ALLIIPPKIHISIEL	56.92	HLA-DRB1*01:01, HLA-DRB1*04:01, HLA-DRB1*07:01, HLA-DRB1*13:02, HLA-DRB1*15:01, ,
hypothetical protein	NQMIFVSSI	43.68	HLA-A*02:01, HLA-A*02:02, HLA-A*02:03, HLA-A*02:06, HLA-A*68:02
apical membrane antigen 1 precursor (Q7KQK5)	DAEVAGTQYRLPSGKCPVFG	42.77	HLA-DRB1*03:01, HLA-DRB1*11:01, HLA-DRB1*07:01
hypothetical protein	YLINKHWQR	41.4	HLA-A*03:01, HLA-A*11:01, HLA-A*31:01, HLA-A*33:01, HLA-A*68:01
sporozoite surface protein 2 (Q76NM2)	TPYAGEPAPF	29.39	HLA-B*07:02, HLA-B*35:01, HLA-B*51:01, HLA-B*53:01
hypothetical protein PFL0800c (Q8I5P1)	KVSDEIWNY	28.12	HLA-A*01:01, HLA-A*26:01, HLA-A*29:02, HLA-A*30:02
sporozoite surface protein 2 (Q76NM2)	RPRGDNFAV	13.82	HLA-B*07:02, HLA-B*54:01
